# Supplementary material for: Crystal structure of dimethyl 4,4′-di­meth­oxy­biphenyl-3,3′-di­carboxyl­ate
Source: Acta Crystallogr E Crystallogr Commun. 2016 Feb 13;72(Pt 3):328–30. doi: 10.1107/S2056989016002449 (PMC4778817; doi:10.1107/S2056989016002449)
Supplement: Supplementary file 1 [file e-72-00328-sup1.cif]

##############################################################################
#                                                                            #
# This CIF contains the data in a paper accepted for publication in          #
# Acta Crystallographica Section E. It conforms to the requirements of       #
# Notes for Authors for Acta Crystallographica Section E, and has been       #
# peer reviewed under the auspices of the IUCr Commission on Journals.       #
#                                                                            #
# Full details of the Crystallographic Information File format               #
# are given in the paper "The Crystallographic Information File (CIF):       #
# a New Standard Archive File for Crystallography" by S. R. Hall, F. H.      #
# Allen and I. D. Brown [Acta Cryst. (1991), A47, 655-685].                  #
#                                                                            #
# The current version of the core CIF dictionary is obtainable from          #
# ftp://ftp.iucr.org/pub/cif_core.dic.                                       #
#                                                                            #
# Software is freely available for graphical display of the structure(s)     #
# in this CIF. For information consult the CIF software page                 #
# http://www.iucr.org/resources/cif/software.                                #
#                                                                            #
# This file may be used for bona fide research purposes within the           #
# scientific community so long as proper attribution is given to the journal # 
# article from which it was obtained.                                        #
#                                                                            #
##############################################################################
data_I
_audit_creation_method     SHELXL-2014/6
_database_code_depnum_ccdc_archive     'CCDC 1452330'
_chemical_name_systematic
;
Dimethyl 4,4'-dimethoxybiphenyl-3,3'-dicarboxylate
;
_chemical_name_common     ?
_chemical_formula_moiety     'C18 H18 O6'
_chemical_formula_sum     'C18 H18 O6'
_chemical_formula_iupac     'C18 H18 O6'
_chemical_formula_weight     330.32
_chemical_melting_point     ?
_shelx_space_group_comment
;
The symmetry employed for this shelxl refinement is uniquely defined
by the following loop, which should always be used as a source of
symmetry information in preference to the above space-group names.
They are only intended as comments.
;
_space_group_crystal_system     monoclinic
_space_group_name_H-M_alt     'C 2/c'
_space_group_name_Hall     '-C 2yc'
loop_
    _space_group_symop_operation_xyz
    'x, y, z'
    '-x, y, -z+1/2'
    'x+1/2, y+1/2, z'
    '-x+1/2, y+1/2, -z+1/2'
    '-x, -y, -z'
    'x, -y, z-1/2'
    '-x+1/2, -y+1/2, -z'
    'x+1/2, -y+1/2, z-1/2'
_cell_length_a     28.5800(14)
_cell_length_b     4.0632(2)
_cell_length_c     14.4806(7)
_cell_angle_alpha     90
_cell_angle_beta     115.1000(10)
_cell_angle_gamma     90
_cell_volume     1522.78(13)
_cell_formula_units_Z     4
_cell_measurement_reflns_used     9942
_cell_measurement_theta_min     2.82
_cell_measurement_theta_max     29.08
_cell_measurement_temperature     105(2)
_exptl_crystal_description     'needle'
_exptl_crystal_colour     'colourless'
_exptl_crystal_size_max     0.556
_exptl_crystal_size_mid     0.287
_exptl_crystal_size_min     0.224
_exptl_crystal_density_diffrn     1.441
_exptl_crystal_density_meas     ?
_exptl_crystal_density_method     'not measured'
_exptl_crystal_F_000     696
_exptl_absorpt_coefficient_mu     0.109
_exptl_absorpt_correction_type     multi-scan
_exptl_absorpt_process_details
;
(<i>SADABS</i>; Bruker, 2007)
;
_shelx_estimated_absorpt_T_min     0.942
_shelx_estimated_absorpt_T_max     0.976
_exptl_absorpt_correction_T_min     0.6019
_exptl_absorpt_correction_T_max     0.7458
_diffrn_ambient_temperature     105(2)
_diffrn_radiation_type     MoK\a
_diffrn_radiation_wavelength     0.71073
_diffrn_radiation_monochromator     graphite
_diffrn_measurement_device_type     'Bruker PHOTON CCD'
_diffrn_measurement_method     '\w scans'
_diffrn_detector_area_resol_mean     ?
_diffrn_reflns_number     17902
_diffrn_reflns_av_R_equivalents     0.0365
_diffrn_reflns_theta_min     2.825
_diffrn_reflns_theta_max     29.151
_diffrn_reflns_theta_full     26.000
_diffrn_measured_fraction_theta_max     0.998
_diffrn_measured_fraction_theta_full     0.999
_diffrn_reflns_limit_h_min     -38
_diffrn_reflns_limit_h_max     38
_diffrn_reflns_limit_k_min     -5
_diffrn_reflns_limit_k_max     5
_diffrn_reflns_limit_l_min     -19
_diffrn_reflns_limit_l_max     19
_refine_special_details     ?
_reflns_number_total     2053
_reflns_number_gt     1819
_reflns_threshold_expression     'I > 2\s(I)'
_refine_ls_structure_factor_coef     Fsqd
_refine_ls_matrix_type     full
_refine_ls_R_factor_all     0.0430
_refine_ls_R_factor_gt     0.0376
_refine_ls_wR_factor_gt     0.1047
_refine_ls_wR_factor_ref     0.1091
_refine_ls_goodness_of_fit_ref     1.099
_refine_ls_restrained_S_all     1.099
_refine_ls_number_reflns     2053
_refine_ls_number_parameters     111
_refine_ls_number_restraints     0
_refine_ls_hydrogen_treatment     constr
_refine_ls_weighting_scheme     calc
_refine_ls_weighting_details
              'w=1/[\s^2^(Fo^2^)+(0.0534P)^2^+1.1903P] where P=(Fo^2^+2Fc^2^)/3'
_atom_sites_solution_hydrogens     geom
_atom_sites_solution_primary     direct
_atom_sites_solution_secondary     difmap
_refine_ls_shift/su_max     0.000
_refine_ls_shift/su_mean     0.000
_refine_diff_density_max     0.407
_refine_diff_density_min     -0.241
_refine_ls_extinction_method     none
_refine_ls_extinction_coef     .
loop_
    _atom_type_symbol
    _atom_type_description
    _atom_type_scat_dispersion_real
    _atom_type_scat_dispersion_imag
    _atom_type_scat_source
    'C' 'C' 0.0033 0.0016
                         'International Tables Vol C Tables 4.2.6.8 and 6.1.1.4'
    'H' 'H' 0.0000 0.0000
                         'International Tables Vol C Tables 4.2.6.8 and 6.1.1.4'
    'O' 'O' 0.0106 0.0060
                         'International Tables Vol C Tables 4.2.6.8 and 6.1.1.4'
_computing_data_collection
;
APEX2 (Bruker, 2007)
;
_computing_cell_refinement
;
SAINT (Bruker, 2007)
;
_computing_data_reduction
;
SAINT (Bruker, 2007)
;
_computing_structure_solution
;
SHELXS97 (Sheldrick, 2008)
;
_computing_structure_refinement
;
SHELXL2014 (Sheldrick, 2015) and WinGX (Farrugia, 2012)
;
_computing_molecular_graphics
;
DIAMOND (Brandenburg, 2004) and
<i>ChemBioDraw</i> (Cambridge Soft, 2009)
;
_computing_publication_material
;
publCIF (Westrip, 2010)
;
loop_
    _atom_site_type_symbol
    _atom_site_label
    _atom_site_fract_x
    _atom_site_fract_y
    _atom_site_fract_z
    _atom_site_U_iso_or_equiv
    _atom_site_adp_type
    _atom_site_calc_flag
    _atom_site_occupancy
    _atom_site_disorder_assembly
    _atom_site_disorder_group
    C C1 0.22923(4) 0.2306(3) 0.01755(7) 0.0163(2) Uani d 1 . .
    C C2 0.17986(4) 0.3583(3) -0.03782(7) 0.0175(2) Uani d 1 . .
    H H2 0.1730 0.4703 -0.0998 0.021 Uiso calc 1 . .
    C C3 0.14011(4) 0.3300(3) -0.00694(7) 0.0170(2) Uani d 1 . .
    C C4 0.14924(4) 0.1625(3) 0.08424(8) 0.0170(2) Uani d 1 . .
    C C5 0.19832(4) 0.0299(3) 0.14041(8) 0.0193(2) Uani d 1 . .
    H H5 0.2052 -0.0851 0.2020 0.023 Uiso calc 1 . .
    C C6 0.23708(4) 0.0637(3) 0.10753(8) 0.0193(2) Uani d 1 . .
    H H6 0.2701 -0.0293 0.1473 0.023 Uiso calc 1 . .
    C C7 0.09039(4) 0.4858(3) -0.07720(8) 0.0192(2) Uani d 1 . .
    C C8 0.01027(4) 0.7077(3) -0.10223(9) 0.0256(3) Uani d 1 . .
    H H8A -0.0111 0.7454 -0.0653 0.038 Uiso calc 1 . .
    H H8B -0.0086 0.5685 -0.1618 0.038 Uiso calc 1 . .
    H H8C 0.0184 0.9191 -0.1246 0.038 Uiso calc 1 . .
    C C9 0.11816(5) -0.0599(3) 0.20034(8) 0.0229(2) Uani d 1 . .
    H H9A 0.0868 -0.0586 0.2121 0.034 Uiso calc 1 . .
    H H9B 0.1470 0.0309 0.2601 0.034 Uiso calc 1 . .
    H H9C 0.1262 -0.2863 0.1888 0.034 Uiso calc 1 . .
    O O1 0.10999(3) 0.1361(2) 0.11283(6) 0.02064(19) Uani d 1 . .
    O O2 0.05778(3) 0.5450(2) -0.03563(6) 0.0232(2) Uani d 1 . .
    O O3 0.08127(3) 0.5572(3) -0.16406(7) 0.0354(3) Uani d 1 . .
loop_
    _atom_site_aniso_label
    _atom_site_aniso_U_11
    _atom_site_aniso_U_22
    _atom_site_aniso_U_33
    _atom_site_aniso_U_12
    _atom_site_aniso_U_13
    _atom_site_aniso_U_23
    C1 0.0173(5) 0.0161(5) 0.0141(4) -0.0009(4) 0.0053(4) -0.0023(4)
    C2 0.0182(5) 0.0194(5) 0.0133(4) -0.0012(4) 0.0051(4) -0.0004(4)
    C3 0.0162(4) 0.0181(5) 0.0142(4) -0.0010(4) 0.0040(4) -0.0018(4)
    C4 0.0187(5) 0.0168(5) 0.0156(4) -0.0020(4) 0.0072(4) -0.0027(4)
    C5 0.0216(5) 0.0201(5) 0.0153(4) 0.0013(4) 0.0071(4) 0.0023(4)
    C6 0.0186(5) 0.0208(5) 0.0164(5) 0.0025(4) 0.0054(4) 0.0008(4)
    C7 0.0165(5) 0.0223(5) 0.0170(5) -0.0015(4) 0.0055(4) 0.0001(4)
    C8 0.0185(5) 0.0324(6) 0.0240(5) 0.0064(5) 0.0073(4) 0.0036(5)
    C9 0.0288(6) 0.0234(6) 0.0203(5) 0.0022(4) 0.0141(4) 0.0036(4)
    O1 0.0207(4) 0.0247(4) 0.0184(4) 0.0013(3) 0.0101(3) 0.0038(3)
    O2 0.0193(4) 0.0323(5) 0.0172(4) 0.0060(3) 0.0068(3) 0.0015(3)
    O3 0.0223(4) 0.0622(7) 0.0219(4) 0.0115(4) 0.0096(3) 0.0158(4)
_geom_special_details
;
 All esds (except the esd in the dihedral angle between two l.s. planes)
 are estimated using the full covariance matrix.  The cell esds are taken
 into account individually in the estimation of esds in distances, angles
 and torsion angles; correlations between esds in cell parameters are only
 used when they are defined by crystal symmetry.  An approximate (isotropic)
 treatment of cell esds is used for estimating esds involving l.s. planes.
;
loop_
    _geom_bond_atom_site_label_1
    _geom_bond_atom_site_label_2
    _geom_bond_site_symmetry_2
    _geom_bond_distance
    _geom_bond_publ_flag
    C1 C2 . 1.3940(14) ?
    C1 C6 . 1.3998(14) ?
    C1 C1 7 1.4846(19) ?
    C2 C3 . 1.3909(14) ?
    C2 H2 . 0.9500 ?
    C3 C4 . 1.4080(14) ?
    C3 C7 . 1.4928(14) ?
    C4 O1 . 1.3549(12) ?
    C4 C5 . 1.3971(15) ?
    C5 C6 . 1.3859(15) ?
    C5 H5 . 0.9500 ?
    C6 H6 . 0.9500 ?
    C7 O3 . 1.2067(14) ?
    C7 O2 . 1.3285(13) ?
    C8 O2 . 1.4490(13) ?
    C8 H8A . 0.9800 ?
    C8 H8B . 0.9800 ?
    C8 H8C . 0.9800 ?
    C9 O1 . 1.4293(13) ?
    C9 H9A . 0.9800 ?
    C9 H9B . 0.9800 ?
    C9 H9C . 0.9800 ?
loop_
    _geom_angle_atom_site_label_1
    _geom_angle_atom_site_label_2
    _geom_angle_atom_site_label_3
    _geom_angle_site_symmetry_1
    _geom_angle_site_symmetry_3
    _geom_angle
    _geom_angle_publ_flag
    C2 C1 C6 . . 116.04(9) ?
    C2 C1 C1 . 7 121.65(11) ?
    C6 C1 C1 . 7 122.31(11) ?
    C3 C2 C1 . . 123.36(9) ?
    C3 C2 H2 . . 118.3 ?
    C1 C2 H2 . . 118.3 ?
    C2 C3 C4 . . 119.32(9) ?
    C2 C3 C7 . . 114.66(9) ?
    C4 C3 C7 . . 126.03(9) ?
    O1 C4 C5 . . 123.27(9) ?
    O1 C4 C3 . . 118.48(9) ?
    C5 C4 C3 . . 118.25(10) ?
    C6 C5 C4 . . 120.87(10) ?
    C6 C5 H5 . . 119.6 ?
    C4 C5 H5 . . 119.6 ?
    C5 C6 C1 . . 122.15(10) ?
    C5 C6 H6 . . 118.9 ?
    C1 C6 H6 . . 118.9 ?
    O3 C7 O2 . . 123.09(10) ?
    O3 C7 C3 . . 122.32(10) ?
    O2 C7 C3 . . 114.58(9) ?
    O2 C8 H8A . . 109.5 ?
    O2 C8 H8B . . 109.5 ?
    H8A C8 H8B . . 109.5 ?
    O2 C8 H8C . . 109.5 ?
    H8A C8 H8C . . 109.5 ?
    H8B C8 H8C . . 109.5 ?
    O1 C9 H9A . . 109.5 ?
    O1 C9 H9B . . 109.5 ?
    H9A C9 H9B . . 109.5 ?
    O1 C9 H9C . . 109.5 ?
    H9A C9 H9C . . 109.5 ?
    H9B C9 H9C . . 109.5 ?
    C4 O1 C9 . . 118.03(8) ?
    C7 O2 C8 . . 114.87(9) ?
loop_
    _geom_torsion_atom_site_label_1
    _geom_torsion_atom_site_label_2
    _geom_torsion_atom_site_label_3
    _geom_torsion_atom_site_label_4
    _geom_torsion_site_symmetry_1
    _geom_torsion_site_symmetry_2
    _geom_torsion_site_symmetry_3
    _geom_torsion_site_symmetry_4
    _geom_torsion
    _geom_torsion_publ_flag
    C6 C1 C2 C3 . . . . 0.89(16) ?
    C1 C1 C2 C3 7 . . . -179.29(11) ?
    C1 C2 C3 C4 . . . . -0.55(16) ?
    C1 C2 C3 C7 . . . . 179.71(10) ?
    C2 C3 C4 O1 . . . . -179.68(9) ?
    C7 C3 C4 O1 . . . . 0.03(16) ?
    C2 C3 C4 C5 . . . . -0.08(15) ?
    C7 C3 C4 C5 . . . . 179.63(10) ?
    O1 C4 C5 C6 . . . . 179.90(10) ?
    C3 C4 C5 C6 . . . . 0.32(16) ?
    C4 C5 C6 C1 . . . . 0.05(17) ?
    C2 C1 C6 C5 . . . . -0.64(16) ?
    C1 C1 C6 C5 7 . . . 179.55(12) ?
    C2 C3 C7 O3 . . . . 17.33(16) ?
    C4 C3 C7 O3 . . . . -162.39(12) ?
    C2 C3 C7 O2 . . . . -161.30(10) ?
    C4 C3 C7 O2 . . . . 18.97(16) ?
    C5 C4 O1 C9 . . . . -5.22(15) ?
    C3 C4 O1 C9 . . . . 174.36(10) ?
    O3 C7 O2 C8 . . . . -0.89(17) ?
    C3 C7 O2 C8 . . . . 177.74(10) ?
    C2 C1 C1 C6 . . 7 7 0.2(2) ?
loop_
    _geom_hbond_atom_site_label_D
    _geom_hbond_atom_site_label_H
    _geom_hbond_atom_site_label_A
    _geom_hbond_site_symmetry_A
    _geom_hbond_distance_DH
    _geom_hbond_distance_HA
    _geom_hbond_distance_DA
    _geom_hbond_angle_DHA
    C9 H9C O1 1_545 0.98 2.55 3.4759(15) 157.7
    C8 H8B O3 2_554 0.98 2.50 3.3407(15) 144.2
_shelx_hkl_file
;
   4   0   0 1313.66 46.1329   4
   4   0   0 1157.76 45.9709   5
   4   0   0 1160.58 46.0645   3
   4   0   0 1320.03 46.1190   2
  -4   0   0 1239.78 46.1305   1
  -4   0   0 1317.87 46.0413   2
  -4   0   0 1302.13 45.9889   3
  -4   0   0 1358.87 46.1141   4
   4   0   0 1255.20 46.1666   1
  -6   0   0 858.478 30.3333   4
  -6   0   0 792.519 30.2875   1
  -6   0   0 850.608 30.2437   3
   6   0   0 829.068 30.3480   1
   6   0   0 855.994 30.2876   2
   6   0   0 811.978 30.2533   3
   6   0   0 852.034 30.2875   4
  -8   0   0 330.594 11.9896   4
  -8   0   0 335.605 11.7707   5
   8   0   0 317.990 11.9098   1
   8   0   0 296.592 11.7886   5
  -8   0   0 337.950 11.7897   3
   8   0   0 334.562 11.8886   2
  -8   0   0 336.375 11.8783   2
   8   0   0 304.973 11.8096   3
   8   0   0 333.757 11.8896   4
  -8   0   0 321.500 11.8900   1
 -10   0   0 248.570 8.76722   5
  10   0   0 238.543 8.95415   1
  10   0   0 250.572 8.92446   2
 -10   0   0 251.947 8.90755   4
 -10   0   0 237.468 8.91733   1
 -10   0   0 242.481 8.89873   2
 -10   0   0 249.985 8.79061   3
  10   0   0 252.917 8.92869   4
  10   0   0 219.798 8.79430   5
  10   0   0 223.591 8.82100   3
  12   0   0 242.902 8.85891   2
 -12   0   0 254.532 8.69294   3
  12   0   0 244.923 8.86027   4
  12   0   0 217.499 8.69849   5
  12   0   0 221.394 8.88474   1
 -12   0   0 255.583 8.66443   5
 -12   0   0 239.997 8.85317   1
  12   0   0 230.071 8.78364   3
 -14   0   0 130.955 4.53228   3
  14   0   0 110.864 4.54078   5
 -14   0   0 119.444 4.70848   1
  14   0   0 122.917 4.73595   4
 -14   0   0 127.726 4.49673   5
  14   0   0 124.212 4.73642   2
  16   0   0 108.329 4.54288   3
  16   0   0 123.803 4.73526   4
  16   0   0 112.389 4.49860   5
 -16   0   0 117.606 4.69211   1
 -16   0   0 128.504 4.44583   5
 -16   0   0 135.081 4.49482   3
  16   0   0 120.784 4.72585   2
  18   0   0 9.06021 0.89151   2
 -18   0   0 10.4493 0.48410   5
 -18   0   0 10.3321 0.58260   3
  18   0   0 8.22736 0.65751   3
  18   0   0 8.11330 0.58111   5
  18   0   0 10.2621 0.90684   4
 -18   0   0 10.8813 0.85532   1
  20   0   0 17.9538 1.25708   4
  20   0   0 18.7567 1.25458   2
 -20   0   0 17.8621 0.78396   5
  20   0   0 16.7609 0.98835   3
 -20   0   0 19.1649 1.16513   1
  20   0   0 15.8964 0.88785   5
 -20   0   0 19.0215 0.86464   3
  22   0   0 53.1744 2.50921   3
 -22   0   0 65.4704 2.42390   3
  22   0   0 63.2627 2.84922   4
 -22   0   0 61.6431 2.76139   1
  22   0   0 64.2339 2.84762   2
 -24   0   0 148.469 6.01063   1
 -24   0   0 155.480 5.66966   3
  24   0   0 149.677 6.11173   4
  24   0   0 151.839 6.11805   2
 -26   0   0 64.6198 3.04439   1
  26   0   0 63.2774 3.18455   4
  26   0   0 64.1421 3.19370   2
 -28   0   0 36.2498 2.22759   1
  28   0   0 39.0286 2.47835   2
  30   0   0 39.7736 2.73881   2
 -30   0   0 37.0741 2.38356   1
  30   0   0 43.3548 2.76018   4
  32   0   0 116.818 5.54842   2
  32   0   0 119.996 5.54160   4
 -32   0   0 124.710 5.30555   1
 -34   0   0 196.847 8.16041   1
  34   0   0 193.925 8.46498   4
  34   0   0 203.905 8.51229   2
   1  -1   0 698.818 27.4392   5
   1  -1   0 785.102 27.4802   1
  -1  -1   0 817.844 27.4587   1
  -1  -1   0 760.268 27.4870   2
  -1  -1   0 762.750 27.5049   4
   1  -1   0 740.963 27.5067   4
  -1  -1   0 737.449 27.5296   5
   1  -1   0 747.592 27.4953   2
   1  -1   0 700.913 27.4610   3
   1   1   0 801.066 27.5123   2
  -1   1   0 753.590 27.4916   4
  -1   1   0 708.659 27.4473   5
  -1   1   0 746.974 27.4637   5
   1   1   0 797.779 27.4640   1
  -1   1   0 775.667 27.4867   2
  -1   1   0 703.471 27.4660   3
   1   1   0 769.233 27.5589   5
   1   1   0 733.414 27.4659   3
   1   1   0 784.537 27.5091   4
   1   1   0 798.884 27.4256   1
   1   1   0 715.752 27.4414   5
  -1   1   0 763.212 27.4671   1
  -3  -1   0 1145.33 42.1089   5
  -3  -1   0 1178.85 42.0933   1
   3  -1   0 1082.76 42.1171   5
  -3  -1   0 1156.13 42.1441   2
   3  -1   0 1056.03 42.1354   3
  -3  -1   0 1143.94 42.1556   4
  -3  -1   0 1166.46 42.2471   3
  -3  -1   0 1136.06 42.1844   5
  -3  -1   0 1129.36 42.1189   3
   3  -1   0 1173.39 42.1871   1
  -3   1   0 1105.39 42.2201   5
  -3   1   0 1196.79 42.1630   1
   3   1   0 1200.66 42.1805   5
  -3   1   0 1155.66 42.1565   4
   3   1   0 1177.71 42.1612   2
  -3   1   0 1194.53 42.1523   2
   3   1   0 1121.37 42.1054   5
   3   1   0 1212.24 42.1841   4
   3   1   0 1236.19 42.4960   3
   3   1   0 1212.80 42.1207   1
   3   1   0 1219.81 42.0631   1
  -3   1   0 1143.35 42.2641   3
   3   1   0 1159.92 42.2294   3
   5  -1   0 302.439 11.2321   2
   5  -1   0 315.710 11.2578   1
   5  -1   0 304.034 11.2472   4
  -5  -1   0 301.423 11.1890   4
   5  -1   0 283.285 11.1926   3
  -5  -1   0 312.221 11.1280   1
  -5  -1   0 308.353 11.1831   2
  -5  -1   0 295.510 11.1455   3
  -5  -1   0 298.941 11.1360   5
   5  -1   0 285.242 11.1665   5
   5   1   0 299.727 11.1398   5
  -5   1   0 313.284 11.1917   2
  -5   1   0 284.877 11.1834   5
   5   1   0 307.247 11.1639   4
  -5   1   0 310.477 11.2035   4
   5   1   0 317.628 11.2187   2
   5   1   0 310.595 11.1650   3
  -5   1   0 290.674 11.1955   3
   5   1   0 308.413 11.1554   2
   5   1   0 315.763 11.2312   4
  -5   1   0 304.349 11.2176   1
   7  -1   0 508.437 20.9586   5
  -7  -1   0 564.826 20.9191   5
   7  -1   0 574.377 21.0695   1
   7  -1   0 568.134 21.0627   4
  -7  -1   0 599.868 21.0092   4
  -7  -1   0 588.850 20.9861   2
   7  -1   0 572.641 21.0497   2
   7  -1   0 529.865 20.9982   3
  -7  -1   0 573.442 20.9260   1
  -7  -1   0 566.326 20.9336   3
   7   1   0 579.875 20.8796   1
   7   1   0 608.019 20.9593   3
  -7   1   0 586.196 20.9883   2
  -7   1   0 585.885 21.0007   4
  -7   1   0 534.618 20.9889   3
   7   1   0 571.866 20.9276   5
  -7   1   0 565.701 21.0382   1
  -7   1   0 534.775 20.9633   5
   7   1   0 583.085 20.9616   4
   7   1   0 615.726 21.0532   4
   7   1   0 596.446 20.9583   3
   7   1   0 600.685 20.9653   5
   7   1   0 610.875 21.0381   2
   7   1   0 571.154 20.9492   2
  -9  -1   0 1732.94 62.1660   5
   9  -1   0 1677.29 62.1082   4
  -9  -1   0 1799.91 62.0568   4
   9  -1   0 1688.55 62.0947   2
  -9  -1   0 1731.16 61.9710   1
  -9  -1   0 1829.05 62.0547   2
  -9  -1   0 1657.08 61.9410   3
   9  -1   0 1523.22 61.9879   5
   9  -1   0 1542.15 62.0251   3
   9   1   0 1741.01 62.0814   4
   9   1   0 1792.87 61.8972   5
  -9   1   0 1623.23 62.0143   3
   9   1   0 1828.41 62.1850   5
  -9   1   0 1692.62 62.0836   1
   9   1   0 1790.89 62.0787   2
   9   1   0 1691.34 61.9771   4
   9   1   0 1672.04 61.9698   2
  -9   1   0 1640.49 61.9880   5
   9   1   0 1780.73 62.0558   1
   9   1   0 1781.65 61.9006   3
 -11  -1   0 420.945 15.1430   4
 -11  -1   0 397.168 14.9949   3
 -11  -1   0 420.364 15.1499   2
 -11  -1   0 392.811 14.9691   5
 -11  -1   0 415.889 15.0550   1
  11  -1   0 382.281 15.0697   5
  11  -1   0 377.567 15.1074   3
  11   1   0 420.719 15.0561   2
 -11   1   0 397.663 15.0796   3
 -11   1   0 399.918 15.0467   5
  11   1   0 422.104 14.9884   5
  11   1   0 423.558 15.0646   4
 -11   1   0 371.608 15.2804   1
  11   1   0 411.427 15.0060   1
  11   1   0 419.951 15.1813   4
  11   1   0 411.980 15.1757   2
  11   1   0 457.233 14.9454   3
  11   1   0 441.337 14.9239   5
 -13  -1   0 569.986 21.6888   5
  13  -1   0 549.336 21.8470   3
  13  -1   0 534.325 22.0047   5
  13  -1   0 617.505 21.9822   4
 -13  -1   0 624.864 21.8076   1
 -13  -1   0 582.592 21.7005   3
  13  -1   0 617.261 21.9645   2
  13   1   0 577.004 21.7480   1
 -13   1   0 595.326 21.7913   3
  13   1   0 603.929 21.7828   2
  13   1   0 618.430 21.7921   4
  13   1   0 649.918 21.5988   5
  13   1   0 609.234 21.6816   5
 -13   1   0 593.845 21.9085   1
 -13   1   0 602.808 21.7561   5
  13   1   0 589.963 21.6658   3
 -15  -1   0 86.9930 3.44376   1
  15  -1   0 85.8484 3.61164   2
  15  -1   0 88.7442 3.64499   4
 -15  -1   0 85.9909 3.24960   5
  15  -1   0 77.3814 3.40502   5
 -15  -1   0 83.4190 3.29812   3
  15  -1   0 74.3741 3.45537   3
  15   1   0 86.6086 3.41351   4
 -15   1   0 88.1439 3.35575   5
  15   1   0 93.3019 3.16081   5
  15   1   0 89.8939 3.26482   5
  15   1   0 84.9749 3.40342   2
 -15   1   0 89.0406 3.41435   3
  17  -1   0 28.8889 1.68458   2
  17  -1   0 29.6208 1.74219   4
 -17  -1   0 28.7562 1.31046   3
 -17  -1   0 31.4458 1.51163   1
  17  -1   0 27.5775 1.61434   5
 -17   1   0 30.2094 1.57369   1
  17   1   0 29.9448 1.45508   4
  17   1   0 30.5364 1.46563   2
 -17   1   0 29.9438 1.36627   5
  19  -1   0 41.4747 2.21394   4
 -19  -1   0 39.8455 1.68560   3
  19  -1   0 34.2813 1.88931   5
 -19  -1   0 42.3190 1.94738   1
  19  -1   0 42.1872 2.15751   2
  19   1   0 40.0333 1.88957   4
 -19   1   0 36.5995 1.92358   5
 -19   1   0 42.6227 1.74650   5
 -19   1   0 40.9236 1.77201   3
  19   1   0 42.1239 1.89649   2
 -19   1   0 39.4386 2.01311   1
  21  -1   0 12.2794 1.40957   2
  21  -1   0 12.3111 1.18964   5
 -21  -1   0 11.8401 1.08519   1
  21  -1   0 12.7533 1.44809   4
 -21   1   0 12.5746 1.16080   1
  21   1   0 11.3427 1.07539   2
  21   1   0 12.2313 1.07463   4
 -21   1   0 13.3568 0.82468   5
 -21   1   0 11.8286 1.14123   5
 -21   1   0 13.2547 0.92777   3
  23  -1   0 468.242 17.7276   2
  23  -1   0 466.453 17.7519   4
 -23  -1   0 465.419 17.4693   1
  23   1   0 471.370 17.4377   2
 -23   1   0 494.477 17.2106   3
 -23   1   0 467.165 17.3742   5
 -23   1   0 461.538 17.5287   1
  23   1   0 459.855 17.4277   4
 -25  -1   0 191.700 7.55331   1
  25  -1   0 193.287 7.88363   2
  25  -1   0 186.863 7.87463   4
  25   1   0 188.198 7.51545   2
  25   1   0 192.919 7.52665   4
 -25   1   0 188.945 7.59091   1
 -25   1   0 200.782 7.19935   3
  27  -1   0 23.7798 2.55114   4
 -27  -1   0 29.9113 1.93430   1
  27  -1   0 29.3376 2.34207   2
  27   1   0 24.1310 1.87787   4
 -27   1   0 25.3246 1.96677   1
  27   1   0 24.9814 2.65445   2
 -27   1   0 25.8733 1.32046   3
  29  -1   0 22.4646 2.43482   4
 -29  -1   0 16.2223 1.79019   1
  29  -1   0 18.9495 2.06929   2
  29   1   0 19.8022 1.89583   2
  29   1   0 19.8988 1.91370   4
 -29   1   0 17.5219 1.83881   1
 -31  -1   0 -2.3616 1.05154   1
  31  -1   0 -1.2814 1.38946   4
  31  -1   0 1.16775 1.44961   2
 -31   1   0 0.40067 1.08685   1
  31   1   0 -0.2523 1.12330   4
  31   1   0 -0.1441 1.10139   2
 -33  -1   0 25.6394 2.31225   1
  33  -1   0 25.9946 3.25470   4
  33  -1   0 29.0642 3.33872   2
  33   1   0 23.9151 2.52429   2
 -33   1   0 20.9816 2.44466   1
  33   1   0 24.7678 2.52905   4
   0  -2   0 698.367 25.2499   1
   0   2   0 676.042 25.2289   1
   2  -2   0 59.3503 2.68097   1
  -2  -2   0 55.0624 2.67068   3
  -2  -2   0 63.0136 2.62775   1
   2   2   0 60.9115 2.70695   3
   2   2   0 58.4080 2.69695   3
  -2   2   0 62.1856 2.70626   1
   2   2   0 63.8322 2.84913   5
  -2   2   0 59.0111 2.72657   3
   2   2   0 64.1960 2.58167   1
  -2   2   0 60.4610 2.69786   5
   2   2   0 57.6768 2.76867   5
   2   2   0 64.5806 2.67618   1
   4  -2   0 86.1905 4.07144   1
   4  -2   0 93.5883 3.93720   2
   4  -2   0 93.4423 3.97167   4
  -4  -2   0 83.4430 4.02084   4
   4   2   0 95.6697 3.80683   5
   4   2   0 98.5247 3.82049   1
   4   2   0 98.2945 3.67951   1
   4   2   0 90.3150 3.79754   3
  -4   2   0 97.1848 3.88219   1
   4   2   0 95.3532 3.85334   3
   4   2   0 87.9450 3.77609   5
  -4   2   0 90.5332 3.81224   5
   6  -2   0 936.041 33.7951   4
  -6  -2   0 956.932 33.5765   1
  -6  -2   0 927.112 33.6764   4
   6  -2   0 928.091 33.7631   2
  -6  -2   0 928.751 33.6488   2
   6   2   0 986.123 33.4605   1
   6   2   0 919.673 33.5937   5
   6   2   0 922.453 33.5690   5
   6   2   0 970.145 33.6289   1
   6   2   0 812.306 33.7086   3
  -6   2   0 881.361 33.6242   5
  -6   2   0 879.969 33.6672   3
   6   2   0 900.268 33.6218   3
  -8  -2   0 699.558 25.7014   4
   8  -2   0 675.876 25.7177   2
   8  -2   0 687.560 25.7185   4
  -8  -2   0 705.258 25.8459   2
  -8  -2   0 713.561 25.4985   1
   8   2   0 680.969 25.5025   4
   8   2   0 682.244 25.4903   5
   8   2   0 703.517 25.5567   3
  -8   2   0 698.406 25.6071   1
  -8   2   0 688.511 25.6079   3
   8   2   0 677.035 25.4752   5
   8   2   0 681.044 25.4825   2
   8   2   0 730.740 25.3512   1
  -8   2   0 675.501 25.5521   5
   8   2   0 727.937 25.5588   1
 -10  -2   0 51.9188 2.27640   1
 -10  -2   0 48.1459 2.30677   4
  10  -2   0 49.6976 2.49490   4
 -10  -2   0 48.0410 2.28333   2
  10   2   0 48.4191 2.25967   3
  10   2   0 49.9832 2.22898   5
 -10   2   0 49.0228 2.33654   3
  10   2   0 48.7862 2.18821   3
  10   2   0 47.1388 2.22528   4
 -10   2   0 49.9953 2.38443   1
  10   2   0 47.3756 2.21286   2
 -10   2   0 47.8194 2.29402   5
  12  -2   0 0.53797 0.60004   2
  12  -2   0 0.93811 0.62293   4
 -12  -2   0 0.68956 0.60004   1
  12   2   0 1.40262 0.50503   4
  12   2   0 1.20270 0.47367   3
  12   2   0 1.43777 0.50140   2
 -12   2   0 0.91843 0.58204   3
  12   2   0 1.15254 0.47426   5
 -12   2   0 0.83226 0.56773   1
 -12   2   0 2.07531 0.58096   5
  12   2   0 0.20600 0.51090   5
  12   2   0 1.65647 0.53185   3
 -14  -2   0 21.5803 1.40723   1
  14  -2   0 19.6069 1.62990   4
  14  -2   0 19.5145 1.55768   2
  14   2   0 21.6254 1.28947   4
  14   2   0 21.8964 1.12472   3
 -14   2   0 19.9246 1.39006   3
 -14   2   0 20.2518 1.34999   5
  14   2   0 19.9319 1.13645   5
  14   2   0 20.1418 1.25462   2
  14   2   0 20.2303 1.32643   3
  14   2   0 20.6818 1.25741   5
 -14   2   0 21.6665 1.48580   1
 -16  -2   0 29.3777 1.73496   1
  16  -2   0 30.5983 2.03170   4
  16  -2   0 31.0223 2.01319   2
  16   2   0 29.1666 1.53403   5
 -16   2   0 26.5303 1.69926   3
 -16   2   0 29.4497 1.77179   1
  16   2   0 29.8056 1.63520   3
  16   2   0 30.8750 1.39676   5
  16   2   0 31.0215 1.62244   4
  16   2   0 29.0997 1.58839   2
  16   2   0 30.2685 1.38018   3
 -16   2   0 28.9296 1.63163   5
  18  -2   0 30.1473 2.12098   2
 -18  -2   0 29.3591 1.72977   1
  18  -2   0 30.2647 2.16589   4
  18   2   0 27.0508 1.62351   4
  18   2   0 28.6007 1.60173   2
  18   2   0 29.9412 1.28681   3
 -18   2   0 28.2397 1.70677   3
  18   2   0 27.3217 1.48173   5
 -18   2   0 28.0462 1.61361   5
  18   2   0 30.6424 1.30723   5
  18   2   0 29.1244 1.61669   3
 -18   2   0 30.6044 1.91257   1
 -20  -2   0 11.6091 1.23707   1
  20  -2   0 10.6477 1.49383   4
  20   2   0 9.32144 0.85367   5
 -20   2   0 10.2273 1.40942   1
  20   2   0 9.74964 1.06986   3
  20   2   0 9.61045 1.15128   4
  20   2   0 9.09192 1.09329   2
 -20   2   0 9.54859 1.04422   5
 -20   2   0 9.74777 1.14728   3
 -22  -2   0 31.1033 1.93026   1
  22  -2   0 28.9813 2.51635   4
  22  -2   0 31.0744 2.50723   2
 -22   2   0 29.3010 1.65389   5
  22   2   0 30.2757 1.80518   4
  22   2   0 33.7463 1.80380   2
 -22   2   0 30.7287 1.73917   3
 -22   2   0 27.7141 2.13793   1
 -24  -2   0 90.6629 4.02046   1
  24  -2   0 88.8318 4.55695   2
 -24   2   0 88.4817 3.73876   3
 -24   2   0 89.6920 3.61995   5
  24   2   0 87.8713 3.83721   4
  24   2   0 88.4262 3.85027   2
 -24   2   0 82.2001 4.03358   1
  26  -2   0 1.87555 1.42566   4
 -26  -2   0 4.68027 1.10148   1
  26  -2   0 1.59922 1.43138   2
 -26   2   0 2.70490 0.67271   5
 -26   2   0 2.69535 0.75346   3
  26   2   0 1.62914 0.95462   2
 -26   2   0 1.16577 1.11459   1
  26   2   0 0.23342 0.90381   4
  28  -2   0 103.969 5.27911   2
 -28  -2   0 99.2262 4.89126   1
  28  -2   0 93.3697 5.22480   4
  28   2   0 97.0007 4.41679   2
  28   2   0 95.9921 4.40904   4
 -28   2   0 101.106 4.69966   1
 -28   2   0 106.942 4.12218   3
  30  -2   0 3.17621 1.98226   2
  30  -2   0 0.63333 1.77752   4
 -30  -2   0 2.17346 1.30058   1
 -30   2   0 -0.9226 1.18786   1
  30   2   0 1.52927 1.07707   2
  30   2   0 -0.2669 1.14050   4
  32  -2   0 12.2753 2.77741   2
 -32  -2   0 13.0336 1.70309   1
  32  -2   0 10.7953 2.47691   4
 -32   2   0 11.8059 1.90092   1
  32   2   0 10.8813 1.69000   2
  32   2   0 13.2300 1.72710   4
   1  -3   0 52.3359 2.86876   4
   1  -3   0 51.0095 2.79092   2
  -1  -3   0 54.4871 2.80483   2
  -1  -3   0 51.9739 2.81843   4
   1   3   0 52.3237 2.65980   5
  -1   3   0 51.5597 2.64392   5
   1   3   0 53.6425 2.73734   1
  -1   3   0 53.7830 2.71369   1
   1   3   0 50.2038 2.73236   3
  -1   3   0 55.1786 2.73045   3
  -3  -3   0 28.2613 1.87469   2
   3  -3   0 22.8130 1.91156   4
   3  -3   0 21.8664 1.87794   2
  -3  -3   0 22.6447 1.83305   4
  -3   3   0 26.1930 1.78312   1
   3   3   0 25.7058 1.73719   5
  -3   3   0 25.4912 1.69921   5
   3   3   0 24.7793 1.83590   1
   3   3   0 23.0756 1.72572   3
  -3   3   0 24.9406 1.76613   3
  -5  -3   0 439.187 16.7133   2
   5  -3   0 436.296 16.8427   2
  -5  -3   0 428.479 16.7398   4
   5  -3   0 445.981 16.9117   4
  -5   3   0 438.972 16.6763   5
  -5   3   0 451.917 16.6728   1
   5   3   0 446.236 16.7046   3
  -5   3   0 438.683 16.7407   3
   5   3   0 459.845 16.6624   1
   5   3   0 439.564 16.6331   5
   7  -3   0 102.469 4.68055   4
  -7  -3   0 98.8091 4.47503   4
   7  -3   0 101.424 4.60454   2
  -7  -3   0 100.483 4.42431   2
  -7   3   0 95.3926 4.41547   3
   7   3   0 104.657 4.43289   1
   7   3   0 97.5103 4.36255   5
  -7   3   0 106.470 4.66546   1
  -7   3   0 98.5858 4.37272   5
   7   3   0 101.639 4.38702   3
   9  -3   0 5.25418 1.25584   4
  -9  -3   0 4.84502 0.99825   4
   9  -3   0 2.67111 0.98192   2
  -9  -3   0 5.08448 0.98707   2
  -9   3   0 4.23033 0.92871   5
  -9   3   0 4.19603 0.96402   3
   9   3   0 5.64755 0.89264   5
   9   3   0 3.65166 0.92034   4
   9   3   0 4.95428 1.03433   1
  -9   3   0 5.11959 0.95732   1
   9   3   0 4.83150 0.89498   2
   9   3   0 4.67792 0.84134   3
 -11  -3   0 4.06474 0.99132   4
  11  -3   0 5.62130 1.28896   2
  11  -3   0 5.18078 1.24903   4
 -11  -3   0 3.62883 0.96633   2
 -11  -3   0 5.33486 1.02059   1
  11   3   0 4.86448 0.97002   4
 -11   3   0 4.95805 0.99743   1
 -11   3   0 4.26617 0.96656   3
  11   3   0 2.52831 1.19047   3
  11   3   0 5.99883 1.11973   1
 -11   3   0 4.60102 0.95951   5
  11   3   0 3.88724 0.90296   2
  11   3   0 4.19153 0.81913   5
 -13  -3   0 49.7053 2.66616   4
 -13  -3   0 45.4865 2.49924   1
 -13  -3   0 46.7804 2.57804   2
  13  -3   0 41.8517 2.84370   2
  13  -3   0 46.9034 3.00662   4
  13   3   0 45.9036 2.42134   3
  13   3   0 46.6058 2.41765   2
 -13   3   0 41.0556 2.56362   3
  13   3   0 47.2077 2.47304   4
 -13   3   0 46.7417 2.58912   5
  13   3   0 47.6621 2.67377   1
 -13   3   0 45.3356 2.65267   1
  13   3   0 42.1588 2.30260   5
  15  -3   0 101.801 4.89802   2
  15  -3   0 102.276 4.96569   4
 -15  -3   0 101.761 4.37990   1
 -15   3   0 95.9396 4.40033   5
 -15   3   0 103.904 4.54545   1
  15   3   0 100.204 4.23104   5
  15   3   0 97.6442 4.28647   4
 -15   3   0 103.446 4.54003   3
  15   3   0 96.4077 4.28348   3
  15   3   0 101.437 4.54273   1
  15   3   0 97.0059 4.27867   2
 -17  -3   0 8.68934 1.14051   1
  17  -3   0 7.17178 1.63272   4
  17  -3   0 9.34838 1.75776   2
  17   3   0 9.10231 1.33037   1
 -17   3   0 8.11748 1.28178   3
  17   3   0 8.56596 1.07083   3
 -17   3   0 8.91986 1.39368   1
  17   3   0 9.14030 1.14838   5
  17   3   0 6.95347 1.08909   2
 -17   3   0 6.75206 1.13749   5
  17   3   0 7.21301 1.08144   4
  19  -3   0 80.3659 4.71514   4
  19  -3   0 81.4206 4.45079   2
 -19  -3   0 84.2235 3.81319   1
  19   3   0 76.2345 3.82272   4
 -19   3   0 76.6371 4.42250   1
  19   3   0 80.9660 3.68131   2
 -19   3   0 85.1143 3.86717   3
  19   3   0 77.7596 3.48201   5
  19   3   0 78.4269 3.59202   3
 -19   3   0 84.9148 3.80378   5
 -21  -3   0 6.24783 1.07838   1
  21  -3   0 1.93363 1.62117   2
  21  -3   0 2.25750 1.66244   4
 -21   3   0 2.08684 1.20264   1
  21   3   0 4.98609 1.70831   4
 -21   3   0 3.50557 1.19318   3
  21   3   0 4.08572 1.05159   2
 -21   3   0 3.58789 1.13546   5
  23  -3   0 6.49377 1.86756   4
  23  -3   0 7.83154 1.93375   2
 -23  -3   0 7.59320 1.33960   1
 -23   3   0 10.7090 1.38795   5
 -23   3   0 8.09661 1.51068   1
 -23   3   0 7.51959 2.22766   3
  23   3   0 14.2054 1.71029   4
  23   3   0 9.75829 1.27299   2
 -25  -3   0 -0.8913 1.23824   1
  25  -3   0 -2.0587 1.77724   2
  25  -3   0 1.16871 1.85462   4
  25   3   0 1.37814 1.02605   2
 -25   3   0 0.71443 1.16486   3
 -25   3   0 0.60735 1.28084   1
  25   3   0 -0.1740 1.01966   4
 -25   3   0 -1.6372 1.04777   5
  27  -3   0 3.65100 2.33079   4
  27  -3   0 2.06591 2.12272   2
  27   3   0 3.50259 1.25350   2
  27   3   0 3.89748 1.21599   4
 -27   3   0 3.91398 1.60942   1
 -27   3   0 4.98361 1.19044   3
 -27   3   0 2.43495 0.99633   5
  29  -3   0 44.2789 4.74723   2
  29  -3   0 35.1412 4.74419   4
 -29   3   0 42.0158 2.53666   3
  29   3   0 38.0740 2.83390   4
 -29   3   0 41.0079 3.45887   1
  29   3   0 38.9823 2.90189   2
   0  -4   0 2.13048 1.44091   4
   0  -4   0 5.38676 1.49592   2
   0   4   0 2.08729 1.14051   5
   0   4   0 2.50177 1.13467   1
   0   4   0 2.43612 1.19565   3
   2  -4   0 1.18977 1.45981   2
  -2  -4   0 -0.9229 1.33665   4
  -2  -4   0 1.37403 1.44659   2
   2  -4   0 0.73783 1.60535   4
   2   4   0 1.35314 1.08914   5
  -2   4   0 0.41574 1.13198   3
   2   4   0 0.99747 1.52799   1
  -2   4   0 0.64553 1.07674   5
   2   4   0 1.01110 1.12092   3
  -2   4   0 0.51095 1.02236   1
   4  -4   0 113.807 5.97389   4
   4  -4   0 128.526 5.95459   2
  -4  -4   0 119.983 5.72584   2
  -4  -4   0 122.638 5.84552   4
   4   4   0 119.685 5.48189   5
  -4   4   0 125.644 5.48456   1
  -4   4   0 124.540 5.66588   3
   4   4   0 134.146 5.48790   1
   4   4   0 125.611 5.60230   3
  -4   4   0 122.879 5.60257   5
  -6  -4   0 58.5737 3.59694   2
  -6  -4   0 60.1964 3.72127   4
   6  -4   0 55.1017 3.78482   2
   6  -4   0 56.5385 3.91136   4
   6   4   0 60.3679 3.40509   3
  -6   4   0 59.4802 3.80938   3
  -6   4   0 57.5113 3.51899   5
  -6   4   0 62.4269 3.27801   1
   6   4   0 63.5090 3.28698   1
   6   4   0 61.1858 3.33057   5
  -8  -4   0 15.1074 1.92046   2
  -8  -4   0 16.0957 2.01140   4
   8   4   0 15.0024 2.02246   1
  -8   4   0 8.89430 2.09553   5
   8   4   0 14.3628 1.77674   4
   8   4   0 12.5495 1.62134   3
  -8   4   0 14.2680 1.69971   1
  -8   4   0 12.0377 2.11883   3
   8   4   0 13.5197 1.91635   5
  10  -4   0 8.79298 1.87121   2
 -10  -4   0 5.34483 2.40760   4
 -10  -4   0 5.39121 2.23286   2
  10  -4   0 5.35249 1.80375   4
  10   4   0 6.37689 2.18658   4
  10   4   0 5.71119 1.24709   5
 -10   4   0 7.49972 1.47004   1
  10   4   0 5.07255 1.30879   3
  10   4   0 7.12757 1.58613   2
 -10   4   0 5.36995 1.45230   5
  10   4   0 6.36308 1.28567   1
 -10   4   0 5.37024 1.53650   3
  12  -4   0 -0.0011 1.79543   4
 -12  -4   0 -0.1548 1.31780   4
 -12  -4   0 0.97903 1.35548   2
  12  -4   0 1.89680 1.58816   2
  12   4   0 1.92121 1.08454   3
  12   4   0 0.87341 1.00855   5
 -12   4   0 1.72634 1.35520   1
 -12   4   0 0.64472 1.27548   3
 -12   4   0 -1.1344 1.19417   5
  12   4   0 0.34412 1.28034   1
  12   4   0 1.73129 1.29805   4
  12   4   0 1.92786 1.27143   2
 -14  -4   0 37.3323 2.81289   2
  14  -4   0 39.6208 3.59764   4
 -14  -4   0 38.9716 2.94422   4
  14  -4   0 36.5686 3.39119   2
 -14   4   0 33.2985 2.85246   3
 -14   4   0 25.5493 2.69760   5
 -14   4   0 29.7963 2.98837   1
  14   4   0 37.8188 2.77391   1
  14   4   0 30.5374 2.38335   3
  14   4   0 36.8419 2.61649   2
  14   4   0 32.4946 2.30977   5
  14   4   0 36.2973 2.66886   4
  16  -4   0 3.11725 1.74961   2
  16  -4   0 0.69378 1.75527   4
  16   4   0 6.10347 1.32034   2
  16   4   0 5.91787 1.38041   4
  16   4   0 3.95668 1.05284   5
 -16   4   0 2.47973 1.34102   5
 -16   4   0 3.06066 1.55160   1
  16   4   0 3.24639 1.15815   3
 -16   4   0 1.96063 1.44804   3
  18  -4   0 1.14794 1.88287   2
  18  -4   0 3.50091 2.07088   4
  18   4   0 1.19710 1.39608   5
  18   4   0 3.37625 1.28249   2
 -18   4   0 3.53463 1.54042   3
 -18   4   0 2.96493 1.51209   1
 -18   4   0 2.30191 1.35129   5
  18   4   0 3.22937 1.30886   4
  20  -4   0 -1.0288 2.19948   4
  20  -4   0 1.43724 2.00069   2
 -20   4   0 0.72555 1.49538   5
  20   4   0 -0.2193 1.20459   2
  20   4   0 -0.2422 1.22992   4
 -20   4   0 0.36420 1.50831   1
 -20   4   0 1.85348 1.45278   3
  22  -4   0 6.80027 2.70698   4
  22  -4   0 2.05451 2.50841   2
 -22   4   0 6.23498 1.63053   5
  22   4   0 5.97018 1.47812   2
 -22   4   0 9.08187 1.84747   3
 -22   4   0 8.42202 1.98595   1
  22   4   0 5.34971 1.48198   4
  24  -4   0 4.89573 3.09456   2
  24  -4   0 2.15530 3.00432   4
 -24   4   0 7.09476 2.07286   1
 -24   4   0 6.13050 1.71057   5
  24   4   0 9.04008 1.61576   2
 -24   4   0 6.43826 1.88042   3
  24   4   0 5.26773 1.56741   4
  -1  -5   0 22.0620 2.70350   2
   1  -5   0 21.8836 2.89691   2
  -1  -5   0 26.0605 3.02697   4
   1  -5   0 20.2682 2.92533   4
   1   5   0 26.0965 3.24726   1
  -1   5   0 20.3891 2.59365   3
  -1   5   0 22.9236 3.04590   5
   1   5   0 27.2743 3.11845   3
  -1   5   0 25.6601 2.72947   1
   1   5   0 26.6102 2.83594   5
  -3  -5   0 9.99602 2.30743   4
   3  -5   0 8.22107 2.40466   4
   3  -5   0 4.88023 2.12682   2
  -3  -5   0 6.33407 2.12709   2
  -3   5   0 7.08256 1.86174   5
   3   5   0 5.27390 1.87201   3
  -3   5   0 5.87320 2.14087   1
  -3   5   0 4.17522 1.94757   3
   3   5   0 8.00781 1.87732   5
   5  -5   0 29.4511 4.03214   4
  -5  -5   0 26.2528 2.81054   2
  -5  -5   0 29.0228 3.60325   4
   5  -5   0 22.2489 3.07570   2
   5   5   0 28.0199 2.91548   5
  -5   5   0 24.5281 3.02422   5
  -5   5   0 24.6554 3.06590   3
   5   5   0 27.2240 3.14822   3
  -7  -5   0 11.5478 2.26920   2
   7  -5   0 10.5147 2.63766   4
   7  -5   0 10.5786 2.57985   2
  -7  -5   0 5.66532 2.14411   4
  -7   5   0 4.85145 1.86571   5
   7   5   0 7.78023 2.07544   4
  -7   5   0 7.59702 2.16057   3
  -7   5   0 8.64834 2.03517   1
   7   5   0 6.76367 1.91449   5
   7   5   0 9.31579 2.06829   3
  -9  -5   0 10.2623 2.30792   4
   9  -5   0 14.0798 2.69513   2
   9  -5   0 14.1314 2.96315   4
  -9  -5   0 13.1945 2.33443   2
  -9   5   0 14.3317 2.19355   5
  -9   5   0 10.5920 2.17307   1
  -9   5   0 11.3535 2.29092   3
   9   5   0 13.5767 2.23501   4
   9   5   0 13.2208 2.18127   3
   9   5   0 13.4503 2.17125   2
   9   5   0 14.2514 2.11494   5
 -11  -5   0 -0.1438 1.94853   2
 -11  -5   0 5.96117 2.04923   4
  11  -5   0 0.59962 2.44622   2
  11  -5   0 3.53318 2.68453   4
  11   5   0 4.28181 1.73652   5
 -11   5   0 0.81653 1.94951   5
 -11   5   0 2.80319 2.03933   3
  11   5   0 3.91047 1.87940   3
  11   5   0 1.15108 1.78961   2
 -11   5   0 8.01136 2.06696   1
  11   5   0 2.49596 1.84996   4
 -13  -5   0 1.02956 2.07367   2
  13  -5   0 2.11569 2.61541   2
  13  -5   0 1.09963 2.72619   4
 -13  -5   0 0.59536 2.06876   4
  13   5   0 -0.4813 1.68233   3
  13   5   0 4.43641 1.87495   2
 -13   5   0 -2.3680 1.87912   1
  13   5   0 1.35769 1.62816   5
  13   5   0 3.59936 1.91441   4
 -13   5   0 -0.9117 2.04657   3
 -13   5   0 -1.7383 1.86633   5
  15  -5   0 0.69458 3.09500   4
 -15  -5   0 -0.4388 2.20655   2
  15  -5   0 -5.1500 2.85928   2
  15   5   0 0.14864 1.68738   5
 -15   5   0 -0.6300 1.94859   1
 -15   5   0 1.15704 2.26945   3
 -15   5   0 2.16170 2.15605   5
  15   5   0 2.56754 2.00460   4
  15   5   0 -1.0377 1.76927   2
  36   0  -1 1.00959 1.78469   4
  36   0  -1 -0.0946 1.98548   2
 -36   0   1 1.44389 1.64557   1
  34   0  -1 -0.4552 1.57853   2
  34   0  -1 0.35154 1.49866   4
 -34   0   1 0.14278 1.21760   1
 -32   0   1 0.10617 1.11252   1
  32   0  -1 1.19579 1.27173   4
  32   0  -1 -1.5949 1.22895   2
  30   0  -1 -0.4582 1.21330   4
  30   0  -1 0.32020 1.15581   2
 -30   0   1 0.29336 0.91983   1
  28   0  -1 -0.4883 0.97382   2
  28   0  -1 -2.2650 0.89906   4
 -26   0   1 0.10964 0.52120   3
 -26   0   1 0.24099 0.73599   1
  26   0  -1 0.72010 0.81658   2
  26   0  -1 0.21323 0.77720   4
  24   0  -1 0.22822 0.73159   2
 -24   0   1 0.49839 0.65088   1
  24   0  -1 0.52731 0.73623   4
  22   0  -1 0.23908 0.60224   2
  22   0  -1 0.11398 0.43693   3
 -22   0   1 -0.1206 0.48313   1
  22   0  -1 1.07537 0.61839   4
 -22   0   1 0.21114 0.37893   3
  22   0  -1 0.49512 0.38438   5
 -20   0   1 -0.1084 0.28921   3
  20   0  -1 0.89773 0.52098   2
  20   0  -1 0.22126 0.34111   3
 -20   0   1 -0.0441 0.42535   1
  20   0  -1 -0.4664 0.29931   5
  20   0  -1 0.27628 0.47829   4
  18   0  -1 -0.0778 0.41528   4
 -18   0   1 -0.1490 0.23912   3
 -18   0   1 0.40549 0.35897   1
 -18   0   1 0.21857 0.20758   5
  18   0  -1 -0.2486 0.21983   5
  18   0  -1 -0.0826 0.27995   3
  18   0  -1 -0.6073 0.40925   2
  16   0  -1 -0.2741 0.24182   3
  16   0  -1 -0.0762 0.37103   2
  16   0  -1 -0.0541 0.20614   5
 -16   0   1 -0.0648 0.17810   5
  16   0  -1 -0.1943 0.37111   4
 -16   0   1 -0.0748 0.34456   1
 -16   0   1 0.43853 0.21203   3
  14   0  -1 -0.2980 0.20668   3
  14   0  -1 -0.4781 0.32571   4
 -14   0   1 -0.0619 0.25457   4
 -14   0   1 0.11693 0.15705   5
 -14   0   1 0.12901 0.31134   1
 -12   0   1 0.00837 0.22963   4
  12   0  -1 0.09289 0.16128   5
 -12   0   1 0.14538 0.13198   5
  12   0  -1 0.10506 0.27194   4
  12   0  -1 -0.2728 0.27528   2
 -12   0   1 0.36012 0.23001   2
 -12   0   1 0.22195 0.15855   3
 -12   0   1 0.11600 0.27940   1
  12   0  -1 -0.0449 0.16534   3
  10   0  -1 0.08046 0.19173   4
  10   0  -1 0.21063 0.12454   5
 -10   0   1 0.15465 0.17240   2
  10   0  -1 0.22965 0.19764   1
 -10   0   1 0.04758 0.20044   1
 -10   0   1 0.18164 0.17228   4
 -10   0   1 -0.0037 0.11708   3
  10   0  -1 -0.1062 0.19363   2
 -10   0   1 -0.1273 0.10511   5
   8   0  -1 -0.0414 0.16153   2
   8   0  -1 0.13384 0.11739   3
  -8   0   1 0.37514 0.20297   1
  -8   0   1 0.08362 0.16136   2
  -8   0   1 -0.0463 0.11141   3
   8   0  -1 -0.0612 0.15644   4
   8   0  -1 0.28494 0.17885   1
  -8   0   1 0.05069 0.09406   5
  -8   0   1 0.07508 0.16615   4
   8   0  -1 0.17368 0.10419   5
   6   0  -1 0.10766 0.10092   5
  -6   0   1 -0.0461 0.09934   5
  -6   0   1 0.05008 0.14102   4
   6   0  -1 0.17983 0.15621   4
   6   0  -1 0.14270 0.11395   3
   6   0  -1 -0.0771 0.15385   2
  -6   0   1 -0.0637 0.12434   3
  -6   0   1 0.21339 0.15747   2
  -6   0   1 0.24927 0.17609   1
   4   0  -1 0.04963 0.07858   1
  -4   0   1 -0.0084 0.05498   5
  -4   0   1 0.03902 0.07437   4
  -4   0   1 -0.0422 0.06552   3
   4   0  -1 -0.0237 0.06551   4
   4   0  -1 0.04451 0.07516   2
   4   0  -1 0.02552 0.05679   5
  -4   0   1 0.05119 0.08594   1
   4   0  -1 -0.0089 0.06369   3
  -4   0   1 0.05323 0.07782   2
  -2   0  -1 0.00174 0.07194   2
  -2   0  -1 0.03377 0.07007   4
   2   0   1 0.08470 0.06686   3
  -2   0  -1 -0.0199 0.05787   3
  -2   0  -1 0.08020 0.05162   5
   2   0   1 0.00261 0.06217   2
   2   0   1 0.11503 0.11314   1
   2   0   1 0.04432 0.07160   4
   2   0   1 0.07193 0.05995   5
   4   0   1 0.09855 0.11423   3
   4   0   1 -0.0070 0.14175   2
  -4   0  -1 -0.0492 0.11598   3
  -4   0  -1 0.35518 0.10674   5
  -4   0  -1 0.13398 0.16033   2
  -4   0  -1 0.00349 0.15560   4
   4   0   1 0.09740 0.18457   1
   4   0   1 0.08291 0.15128   4
  -4   0  -1 0.01044 0.05235   5
  -4   0  -1 0.34602 0.18331   1
  -4   0  -1 0.00534 0.05425   3
  -6   0  -1 0.03602 0.19183   1
   6   0   1 -0.0430 0.19104   1
  -6   0  -1 -0.0483 0.07692   3
  -6   0  -1 -0.0525 0.16054   2
  -6   0  -1 0.07981 0.15919   4
  -8   0  -1 -0.1120 0.08500   3
   8   0   1 0.06759 0.14993   3
  -8   0  -1 0.23188 0.18023   2
   8   0   1 0.34342 0.20706   4
  -8   0  -1 0.06762 0.17190   4
   8   0   1 -0.0786 0.20409   5
   8   0   1 0.09236 0.18761   2
  -8   0  -1 0.08267 0.20481   1
  -8   0  -1 -0.0573 0.05605   5
  10   0   1 0.23721 0.18235   3
 -10   0  -1 0.00798 0.07384   5
  10   0   1 0.83424 0.19682   5
  10   0   1 0.02151 0.26989   4
 -10   0  -1 0.83220 0.20322   5
  10   0   1 0.26997 0.30619   1
 -10   0  -1 0.14872 0.25825   1
 -10   0  -1 -0.0064 0.10192   3
  10   0   1 0.04030 0.26935   2
 -10   0  -1 -0.5523 0.23415   4
  12   0   1 0.30913 0.21183   3
  12   0   1 -0.1673 0.28773   2
 -12   0  -1 -0.1687 0.28756   1
 -12   0  -1 -0.1169 0.11491   3
  12   0   1 -0.2170 0.37352   1
 -14   0  -1 -0.2031 0.14768   3
  14   0   1 -0.0796 0.34150   2
  14   0   1 0.01910 0.35243   4
  14   0   1 0.14711 0.24953   3
 -14   0  -1 0.15173 0.33467   1
 -16   0  -1 0.73613 0.37706   1
  16   0   1 -0.1031 0.37889   4
 -16   0  -1 0.31476 0.16601   3
  16   0   1 -0.2218 0.35626   2
 -18   0  -1 -0.2187 0.39565   1
  18   0   1 0.48195 0.45621   2
 -18   0  -1 -0.1381 0.19337   3
  18   0   1 0.41654 0.43307   4
 -20   0  -1 -0.3802 0.47039   1
  20   0   1 -0.0631 0.54411   2
  20   0   1 0.11792 0.43284   3
  20   0   1 -0.2705 0.54586   4
 -20   0  -1 0.19055 0.23992   3
 -22   0  -1 -0.6091 0.56124   1
  22   0   1 0.34677 0.59870   2
 -22   0  -1 -0.0749 0.28379   3
  22   0   1 -0.5942 0.61591   4
  22   0   1 -1.1663 0.53912   3
  24   0   1 -0.3537 0.75362   2
  24   0   1 1.03714 0.76137   4
 -24   0  -1 0.12851 0.64527   1
 -26   0  -1 -0.4485 0.76490   1
  26   0   1 0.69720 0.95996   4
 -28   0  -1 -0.2191 0.83280   1
  28   0   1 0.24718 1.05989   2
  28   0   1 0.11929 1.03066   4
  30   0   1 -1.6383 1.07471   4
 -30   0  -1 1.15901 1.00846   1
  30   0   1 0.82819 1.09403   2
 -32   0  -1 2.19472 1.13631   1
  32   0   1 -0.2741 1.37804   4
  32   0   1 -0.5679 1.40449   2
 -34   0  -1 1.33128 1.49455   1
  34   0   1 1.67564 1.80579   2
  34   0   1 -4.2583 1.67295   4
 -35  -1   1 -1.3303 1.46034   1
  35  -1  -1 1.27184 2.09134   4
  35  -1  -1 0.90712 2.14089   2
  35   1  -1 2.38700 1.64107   2
  35   1  -1 1.08115 1.49097   4
 -35   1   1 -3.5745 1.48958   1
  33  -1  -1 27.2707 3.66401   4
 -33  -1   1 29.3824 2.48302   1
  33  -1  -1 34.4661 3.32154   2
  33   1  -1 32.2473 2.56603   2
  33   1  -1 26.2248 2.62015   4
 -33   1   1 34.7977 2.46518   1
  31  -1  -1 41.0801 3.20273   4
 -31  -1   1 40.4673 2.60911   1
  31  -1  -1 41.1170 3.08226   2
 -31   1   1 39.1953 2.54605   1
  31   1  -1 37.7363 2.62948   4
  31   1  -1 38.4253 2.58634   2
  29  -1  -1 9.67897 1.66089   4
  29  -1  -1 8.26526 1.58395   2
 -29  -1   1 10.3397 1.33304   1
  29   1  -1 7.68171 1.23036   2
 -29   1   1 7.05228 1.23561   1
  27  -1  -1 32.3814 3.77431   2
  27  -1  -1 38.0380 2.72765   4
 -27  -1   1 38.4165 2.26060   1
  27   1  -1 37.9375 2.19906   4
 -27   1   1 38.1244 1.72637   3
 -27   1   1 35.0325 2.25240   1
 -27   1   1 40.0133 1.66932   5
  27   1  -1 39.9974 2.25042   2
  25  -1  -1 247.343 9.83875   4
 -25  -1   1 244.141 9.58372   1
  25  -1  -1 250.183 9.84793   2
 -25  -1   1 253.123 9.45223   3
  25   1  -1 250.112 9.50802   4
  25   1  -1 241.412 9.49536   2
 -25   1   1 238.238 9.58145   1
 -25   1   1 252.552 9.17066   5
 -25   1   1 258.075 9.24715   3
 -23  -1   1 196.881 7.70389   1
  23  -1  -1 205.616 7.94970   2
 -23  -1   1 184.604 7.41670   3
  23  -1  -1 198.841 7.94903   4
 -23   1   1 194.934 7.71844   1
  23   1  -1 195.712 7.61962   2
 -23   1   1 198.703 7.35181   5
  23   1  -1 201.135 7.62223   4
 -23   1   1 205.725 7.42814   3
  21  -1  -1 117.120 4.88058   4
 -21  -1   1 108.668 4.44080   3
  21  -1  -1 116.993 4.87491   2
 -21  -1   1 115.762 4.66267   1
  21   1  -1 115.541 4.58067   2
 -21   1   1 116.863 4.69283   1
 -21   1   1 120.050 4.44888   3
  21   1  -1 116.213 4.57240   4
  21   1  -1 108.604 4.30881   3
 -19  -1   1 72.6883 2.98862   1
 -19  -1   1 67.2102 2.72603   5
  19  -1  -1 71.9306 3.20844   4
 -19  -1   1 68.8176 2.80806   3
  19  -1  -1 63.5419 3.02422   5
  19  -1  -1 70.6077 3.16965   2
 -19   1   1 70.6011 2.78249   5
 -19   1   1 67.3458 2.99618   1
  19   1  -1 69.7658 2.89567   4
  19   1  -1 72.0143 2.66101   3
 -19   1   1 71.3590 2.82063   3
  19   1  -1 69.4609 2.88791   2
 -17  -1   1 64.8625 2.70147   1
  17  -1  -1 66.5240 2.89492   4
 -17  -1   1 60.8024 2.56973   3
  17  -1  -1 64.2423 2.86088   2
 -17  -1   1 59.7551 2.49648   5
  17   1  -1 63.7277 2.61845   2
 -17   1   1 60.2995 2.67058   3
  17   1  -1 61.0545 2.60672   4
 -17   1   1 64.0640 2.54006   5
  17   1  -1 66.8088 2.41226   3
 -15  -1   1 0.12330 0.31278   5
  15  -1  -1 0.94400 0.42019   5
 -15  -1   1 -0.2643 0.36653   1
  15  -1  -1 -0.0496 0.49300   4
  15  -1  -1 0.71471 0.43413   3
  15  -1  -1 1.44102 0.49441   2
 -15   1   1 0.54814 0.35811   3
  15   1  -1 0.16547 0.31812   2
  15   1  -1 0.32457 0.19032   5
 -15   1   1 0.28235 0.30047   5
  15   1  -1 0.54270 0.19967   3
  15   1  -1 0.37551 0.36079   4
 -15   1   1 0.21032 0.39162   1
 -13  -1   1 146.572 5.55923   5
 -13  -1   1 143.754 5.60055   3
 -13  -1   1 150.190 5.66650   1
  13  -1  -1 145.886 5.78034   2
  13  -1  -1 131.140 5.61133   5
  13  -1  -1 149.671 5.80295   4
 -13  -1   1 148.160 5.69382   4
 -13   1   1 147.630 5.58210   5
  13   1  -1 154.381 5.61336   4
 -13   1   1 151.503 5.62872   3
  13   1  -1 139.618 5.58221   1
  13   1  -1 149.952 5.74485   4
  13   1  -1 156.509 5.48152   3
  13   1  -1 160.087 5.47772   5
 -11  -1   1 57.7312 2.32144   5
  11  -1  -1 59.2511 2.53995   4
  11  -1  -1 58.7693 2.52368   2
 -11  -1   1 60.5366 2.42721   4
  11  -1  -1 54.1919 2.36661   5
 -11  -1   1 57.4819 2.35169   3
 -11  -1   1 61.8100 2.43580   2
 -11  -1   1 59.2232 2.39754   1
  11  -1  -1 51.5544 2.38910   3
  11  -1  -1 53.0202 2.51276   1
 -11   1   1 58.5375 2.41173   4
  11   1  -1 62.1316 2.25915   3
 -11   1   1 55.8221 2.39392   2
 -11   1   1 58.2052 2.43914   1
  11   1  -1 61.1094 2.46387   2
  11   1  -1 58.4961 2.45219   4
  11   1  -1 59.2110 2.34296   4
 -11   1   1 56.6639 2.33967   5
  11   1  -1 56.2788 2.48078   2
  11   1  -1 58.8119 2.31526   1
 -11   1   1 58.7658 2.38484   3
  11   1  -1 62.4140 2.25819   5
  -9  -1   1 11.9592 0.72214   3
  -9  -1   1 12.3762 0.76654   2
  -9  -1   1 12.4564 0.76215   4
   9  -1  -1 12.5803 0.84709   1
   9  -1  -1 10.5764 0.72336   5
   9  -1  -1 11.8895 0.86502   2
   9  -1  -1 12.0308 0.87854   4
  -9  -1   1 12.3496 0.74212   1
   9  -1  -1 10.0305 0.72487   3
  -9  -1   1 12.0398 0.71112   5
   9   1  -1 11.8439 0.69398   4
  -9   1   1 11.4955 0.76862   1
  -9   1   1 11.5782 0.78442   2
  -9   1   1 11.4748 0.72403   3
   9   1  -1 12.5888 0.64837   5
   9   1  -1 12.8899 0.66595   1
   9   1  -1 12.1297 0.81001   4
   9   1  -1 12.6117 0.69365   2
   9   1  -1 11.9702 0.79123   2
  -9   1   1 11.8548 0.72037   5
   9   1  -1 13.1656 0.66083   3
  -9   1   1 12.3410 0.78900   4
  -7  -1   1 248.538 9.32606   5
  -7  -1   1 249.272 9.34606   3
   7  -1  -1 230.470 9.33221   5
  -7  -1   1 258.277 9.33756   2
  -7  -1   1 252.348 9.35955   4
   7  -1  -1 253.433 9.39524   1
   7  -1  -1 249.764 9.44003   4
  -7  -1   1 261.365 9.37515   1
   7  -1  -1 224.343 9.35152   3
  -7   1   1 241.353 9.32709   5
   7   1  -1 260.709 9.38051   2
   7   1  -1 259.639 9.31434   2
  -7   1   1 263.656 9.38350   2
  -7   1   1 251.313 9.36249   1
   7   1  -1 270.906 9.30650   1
   7   1  -1 259.104 9.31142   3
  -7   1   1 234.124 9.34438   3
   7   1  -1 262.291 9.31130   5
   7   1  -1 256.179 9.31984   4
   7   1  -1 256.489 9.38870   4
  -7   1   1 262.591 9.39253   4
  -5  -1   1 747.986 26.3475   2
   5  -1  -1 727.032 26.4269   4
  -5  -1   1 740.905 26.3579   1
   5  -1  -1 723.178 26.4173   2
  -5  -1   1 704.020 26.3355   5
   5  -1  -1 656.105 26.3254   5
  -5  -1   1 718.095 26.3594   3
  -5  -1   1 751.755 26.3649   4
   5  -1  -1 630.912 26.3393   3
   5  -1  -1 726.867 26.3597   1
   5   1  -1 740.222 26.3248   5
   5   1  -1 769.977 26.3221   1
  -5   1   1 746.790 26.3941   2
   5   1  -1 753.597 26.3896   4
  -5   1   1 740.374 26.3945   4
   5   1  -1 751.034 26.3429   3
  -5   1   1 678.073 26.3457   3
  -5   1   1 685.219 26.3271   5
   5   1  -1 761.938 26.3754   2
  -5   1   1 723.626 26.3387   1
  -3  -1   1 314.928 11.3717   4
   3  -1  -1 307.963 11.4304   4
   3  -1  -1 318.507 11.3294   1
  -3  -1   1 301.040 11.3411   5
   3  -1  -1 306.857 11.5134   2
  -3  -1   1 318.646 11.3628   1
   3  -1  -1 283.614 11.3332   3
  -3  -1   1 309.686 11.3483   2
   3  -1  -1 273.260 11.3075   5
  -3  -1   1 303.145 11.3625   3
   3   1  -1 314.176 11.3550   3
  -3   1   1 318.334 11.3882   2
  -3   1   1 318.864 11.3976   4
  -3   1   1 291.335 11.4262   3
   3   1  -1 329.272 11.4024   1
   3   1  -1 310.330 11.3343   5
   3   1  -1 318.514 11.3916   3
  -3   1   1 314.896 11.3064   1
   3   1  -1 316.209 11.3666   5
  -3   1   1 294.814 11.4003   5
   1  -1  -1 702.435 28.7147   5
   1  -1  -1 846.486 28.7189   1
   1  -1  -1 796.688 28.8202   4
  -1  -1   1 799.938 28.7947   4
  -1  -1   1 803.559 28.7772   2
   1  -1  -1 739.687 28.7403   3
  -1  -1   1 768.094 28.7652   5
   1   1  -1 804.074 28.7653   5
  -1   1   1 738.154 28.7352   3
   1   1  -1 772.128 28.7754   5
  -1   1   1 730.099 28.7182   5
  -1   1   1 847.483 28.8323   4
   1   1  -1 791.058 28.7837   3
   1   1  -1 833.703 28.8287   1
  -1   1   1 850.899 28.7087   1
  -1   1   1 827.440 28.8137   2
  -1  -1  -1 4796.59 191.834   3
  -1  -1  -1 5701.55 191.094   1
   1  -1   1 5104.05 191.693   5
  -1  -1  -1 5218.15 191.720   2
   1  -1   1 5300.65 191.596   4
  -1  -1  -1 5211.99 191.954   4
   1  -1   1 5167.23 191.530   5
   1  -1   1 5566.64 191.677   1
   1  -1   1 5068.76 191.836   3
   1  -1   1 5271.16 191.751   3
   1  -1   1 5341.22 191.565   2
  -1   1  -1 5467.13 191.766   1
  -1   1  -1 5309.79 191.373   2
   1   1   1 5497.44 191.747   2
   1   1   1 5640.05 190.972   1
  -1   1  -1 5135.44 191.941   5
  -1   1  -1 5286.47 191.383   4
  -1   1  -1 5219.48 191.568   3
  -1   1  -1 5360.63 191.486   5
   1   1   1 5417.46 191.418   4
  -1   1  -1 5033.47 191.996   3
   1   1   1 4860.06 191.308   5
   1   1   1 4950.37 191.363   3
   1   1   1 5609.23 191.116   1
   3  -1   1 55.7666 2.32235   2
  -3  -1  -1 56.6208 2.14031   1
  -3  -1  -1 53.0085 2.26980   2
   3  -1   1 59.1544 2.36098   1
   3  -1   1 55.7931 2.29222   3
  -3  -1  -1 52.4898 2.20127   3
   3  -1   1 56.3859 2.26431   5
  -3  -1  -1 55.8100 2.29177   4
   3   1   1 56.8941 2.09988   1
   3   1   1 52.7397 2.17263   5
  -3   1  -1 54.1935 2.40616   3
  -3   1  -1 55.9983 2.30097   3
  -3   1  -1 58.6234 2.37133   1
   3   1   1 55.5032 2.29855   2
   3   1   1 55.3787 2.21691   3
  -3   1  -1 56.1476 2.27050   5
   3   1   1 52.6840 2.18644   3
  -3   1  -1 57.3842 2.26035   4
   3   1   1 53.5054 2.23910   4
  -3   1  -1 57.0736 2.24485   2
  -5  -1  -1 500.918 18.2159   1
  -5  -1  -1 507.872 18.3425   4
   5  -1   1 483.186 18.3263   5
  -5  -1  -1 504.320 18.3317   2
  -5  -1  -1 493.619 18.2486   5
   5  -1   1 500.893 18.3627   2
   5  -1   1 472.506 18.3514   3
   5  -1   1 494.495 18.3778   4
   5  -1   1 519.401 18.4467   1
  -5   1  -1 508.249 18.4135   1
   5   1   1 504.807 18.3045   2
  -5   1  -1 500.145 18.3685   3
  -5   1  -1 521.788 18.3307   4
   5   1   1 520.356 18.3791   2
   5   1   1 515.335 18.3871   4
   5   1   1 495.051 18.1726   1
  -5   1  -1 484.900 18.3308   5
   5   1   1 499.506 18.3075   4
   5   1   1 502.768 18.2513   5
   5   1   1 502.223 18.2505   3
  -5   1  -1 509.779 18.3820   3
  -5   1  -1 514.744 18.3485   5
  -5   1  -1 525.886 18.3148   2
   5   1   1 465.910 18.2253   5
   5   1   1 475.410 18.2402   3
   7  -1   1 97.5266 3.92885   4
   7  -1   1 94.6072 3.84689   5
   7  -1   1 98.9132 3.91092   2
  -7  -1  -1 105.740 3.75853   1
   7  -1   1 99.5108 3.99682   1
   7  -1   1 91.9262 3.87831   3
  -7  -1  -1 103.601 3.89991   4
  -7   1  -1 97.2985 3.82782   2
   7   1   1 101.655 3.71219   1
   7   1   1 105.151 3.73931   3
  -7   1  -1 97.7387 3.95499   1
   7   1   1 101.065 3.83453   4
  -7   1  -1 96.3258 3.88064   3
   7   1   1 102.416 3.91811   2
  -7   1  -1 100.397 3.84940   4
   7   1   1 100.581 3.92429   4
   7   1   1 99.9799 3.82465   2
  -7   1  -1 97.6838 3.86473   5
   7   1   1 96.3144 3.72708   5
   7   1   1 100.207 3.74786   3
  -7   1  -1 94.6898 3.84750   5
   7   1   1 102.965 3.74592   5
   9  -1   1 526.301 20.3181   1
  -9  -1  -1 558.189 20.0842   1
  -9  -1  -1 577.062 20.2329   4
   9  -1   1 569.096 20.2610   2
   9  -1   1 540.025 20.1680   5
  -9  -1  -1 568.939 20.2217   2
   9  -1   1 526.892 20.2008   3
   9  -1   1 560.706 20.2754   4
  -9   1  -1 547.691 20.1900   3
   9   1   1 559.760 20.0121   5
   9   1   1 552.764 20.1430   4
  -9   1  -1 569.745 20.1938   5
   9   1   1 508.028 20.0083   5
   9   1   1 567.283 20.2536   2
  -9   1  -1 538.823 20.1563   4
  -9   1  -1 535.329 20.1507   5
   9   1   1 563.620 20.1406   2
   9   1   1 528.458 20.0488   1
   9   1   1 535.176 20.0355   3
   9   1   1 580.212 20.0015   3
   9   1   1 577.247 20.2713   4
  -9   1  -1 535.201 20.1428   2
  11  -1   1 -0.1437 0.35420   3
  11  -1   1 0.02341 0.40473   2
 -11  -1  -1 0.31679 0.28754   1
  11  -1   1 0.71445 0.33512   5
  11  -1   1 0.61063 0.45203   4
 -11   1  -1 0.24307 0.35374   5
 -11   1  -1 0.69423 0.37307   3
  11   1   1 0.53945 0.14838   3
  11   1   1 0.34852 0.31012   4
  11   1   1 0.55028 0.22377   3
  11   1   1 0.82228 0.18648   5
  11   1   1 0.80432 0.35820   2
  11   1   1 0.50905 0.17890   5
  11   1   1 0.30152 0.24606   1
 -11   1  -1 0.19536 0.32923   5
 -11   1  -1 0.27803 0.40985   1
  13  -1   1 64.8456 2.82709   2
  13  -1   1 59.6149 2.71428   3
  13  -1   1 62.6685 2.67306   5
  13  -1   1 67.0774 2.86319   4
 -13  -1  -1 70.6074 2.66575   1
 -13   1  -1 65.5210 2.69389   5
  13   1   1 68.9551 2.68939   4
  13   1   1 67.0814 2.66830   2
  13   1   1 62.6492 2.63126   1
 -13   1  -1 62.7233 2.66742   3
 -13   1  -1 65.1342 2.63792   5
 -15  -1  -1 13.4517 0.91600   1
  15  -1   1 14.3838 0.96336   5
  15  -1   1 15.6725 1.13676   2
  15  -1   1 12.4284 1.16402   3
  15  -1   1 13.7933 1.13748   4
  15   1   1 13.4957 0.89325   4
 -15   1  -1 14.6525 0.88124   5
 -15   1  -1 14.5509 1.05270   1
 -15   1  -1 14.9840 0.95346   3
 -15   1  -1 14.7316 0.94340   5
  15   1   1 13.4736 0.88709   2
  17  -1   1 55.6845 2.49164   2
  17  -1   1 53.3346 2.51030   4
  17  -1   1 50.0390 2.23069   5
 -17  -1  -1 52.8168 2.24095   1
  17  -1   1 45.5099 2.33832   3
 -17   1  -1 51.8051 2.12319   5
  17   1   1 50.0907 2.22768   2
 -17   1  -1 48.6139 2.35747   1
 -17   1  -1 53.3945 2.19230   3
  17   1   1 51.6912 2.24730   4
 -17   1  -1 48.2153 2.21322   5
  19  -1   1 4.79430 0.75455   5
  19  -1   1 5.44594 0.87284   2
 -19  -1  -1 4.13900 0.64360   1
  19  -1   1 4.58559 0.98852   4
  19   1   1 3.81107 0.63056   4
 -19   1  -1 3.57511 0.50515   5
  19   1   1 3.90713 0.62171   2
 -19   1  -1 3.50568 0.72108   1
  21  -1   1 10.5125 1.41935   4
 -21  -1  -1 9.58852 1.00494   1
  21  -1   1 11.8236 1.37127   2
 -21   1  -1 11.7342 1.19553   1
  21   1   1 8.15713 1.02522   4
 -21   1  -1 9.82505 0.78568   5
 -21   1  -1 9.96587 0.80999   3
  21   1   1 8.99771 1.02249   2
 -23  -1  -1 10.6286 1.17351   1
  23  -1   1 11.0329 1.34557   2
  23  -1   1 11.9354 1.43834   4
  23   1   1 10.2492 1.17974   2
 -23   1  -1 10.4560 0.86073   3
 -23   1  -1 10.1881 0.76483   5
  23   1   1 10.1695 1.19519   4
 -23   1  -1 7.97351 1.09009   1
  25  -1   1 123.827 5.57497   4
 -25  -1  -1 129.295 5.18278   1
  25   1   1 126.151 5.20576   4
  25   1   1 128.096 5.21001   2
 -25   1  -1 110.498 5.93260   1
 -25   1  -1 130.602 4.79466   3
  27  -1   1 7.83582 1.45981   2
  27  -1   1 6.73931 1.47920   4
 -27  -1  -1 7.33115 1.15068   1
  27   1   1 5.95729 1.12417   2
  27   1   1 5.78705 1.12632   4
 -27   1  -1 5.35398 1.14608   1
  29  -1   1 5.20506 1.46703   2
  29  -1   1 1.99536 1.43221   4
 -29  -1  -1 1.64705 1.03951   1
  29   1   1 4.81849 1.18421   4
 -29   1  -1 4.41401 1.16294   1
  29   1   1 3.82224 1.11113   2
  31  -1   1 0.17796 1.61894   4
 -31  -1  -1 1.40759 1.18689   1
  31  -1   1 0.87495 1.58660   2
  31   1   1 -1.0776 1.17646   2
 -31   1  -1 0.26329 1.18529   1
  31   1   1 -0.7079 1.16529   4
 -33  -1  -1 83.0211 4.26925   1
  33  -1   1 87.7642 5.13147   2
  33  -1   1 87.2595 5.05238   4
  33   1   1 91.2506 4.45594   2
 -33   1  -1 84.9533 4.36042   1
  33   1   1 82.5532 4.43062   4
  32  -2  -1 6.19230 2.31240   2
 -32  -2   1 7.99605 1.67187   1
  32  -2  -1 5.08207 2.27549   4
 -32   2   1 6.57383 1.64033   1
  32   2  -1 8.59500 1.49221   4
  32   2  -1 6.67068 1.38462   2
  30  -2  -1 11.0555 2.14795   2
  30  -2  -1 15.6090 2.23449   4
 -30  -2   1 15.8680 2.12080   1
 -30   2   1 10.9877 1.53427   3
  30   2  -1 10.9367 1.36327   2
 -30   2   1 10.6874 1.58427   1
  30   2  -1 12.6133 1.47396   4
 -28  -2   1 1.64924 1.32946   1
  28  -2  -1 -0.5076 1.50468   2
  28  -2  -1 0.82695 1.53256   4
 -28   2   1 -0.0101 0.60053   5
  28   2  -1 0.33400 0.98542   2
 -28   2   1 0.83061 0.69517   3
  28   2  -1 0.59627 0.93203   4
 -28   2   1 0.04057 1.04773   1
  26  -2  -1 10.3055 1.85697   2
  26  -2  -1 12.8516 1.93035   4
 -26  -2   1 11.5939 1.41466   1
  26   2  -1 10.4443 1.20312   4
 -26   2   1 13.0335 1.63711   1
 -26   2   1 7.93096 1.18648   3
 -26   2   1 10.6568 1.02474   5
  24  -2  -1 6.12355 1.69860   2
  24  -2  -1 4.46822 1.39900   4
 -24  -2   1 7.24298 1.13988   1
 -24   2   1 5.88075 0.84005   3
  24   2  -1 4.92339 0.91477   2
  24   2  -1 8.00893 0.97144   4
  22  -2  -1 153.174 6.67398   2
  22  -2  -1 156.835 6.71856   4
 -22  -2   1 161.476 6.32025   1
 -22  -2   1 145.153 6.01439   3
 -22   2   1 162.316 6.02735   5
  22   2  -1 154.371 6.07826   2
  22   2  -1 147.241 5.92215   5
  22   2  -1 155.513 6.07953   4
 -22   2   1 157.832 6.09339   3
 -22   2   1 151.889 6.28732   1
  22   2  -1 153.927 6.09349   3
 -20  -2   1 10.6598 1.29567   1
  20  -2  -1 11.5403 1.45776   2
 -20  -2   1 10.7063 1.22442   3
  20  -2  -1 12.2594 1.66890   4
  20   2  -1 10.7382 1.14623   5
  20   2  -1 11.0105 1.36847   3
 -20   2   1 11.0119 1.10933   3
  20   2  -1 9.01025 1.05195   4
 -20   2   1 11.3205 1.32756   1
  20   2  -1 10.4353 1.08530   2
 -20   2   1 11.7538 1.07504   5
 -18  -2   1 15.2763 1.38075   1
 -18  -2   1 15.7853 1.27598   5
  18  -2  -1 17.2210 1.73374   4
  18  -2  -1 16.0941 1.63325   2
 -18  -2   1 15.4280 1.31705   3
  18   2  -1 17.7048 1.03025   5
  18   2  -1 18.8526 1.20486   2
  18   2  -1 16.8177 1.27729   5
 -18   2   1 15.5983 1.42032   1
  18   2  -1 16.0745 1.21697   3
  18   2  -1 16.3299 1.38607   3
 -18   2   1 16.7819 1.20445   5
 -18   2   1 16.8642 1.29133   3
  18   2  -1 16.4385 1.18970   4
 -16  -2   1 12.2534 1.19700   1
  16  -2  -1 12.7984 1.39073   2
 -16  -2   1 8.79272 1.14198   3
  16  -2  -1 12.0254 1.44749   4
 -16  -2   1 11.7250 1.14735   5
 -16   2   1 11.9409 1.16373   1
  16   2  -1 10.9926 0.97896   2
  16   2  -1 9.91560 0.98080   4
  16   2  -1 10.8486 0.92008   3
  16   2  -1 10.5007 1.08951   5
  16   2  -1 10.5891 1.17455   3
 -16   2   1 10.0826 1.03287   3
 -16   2   1 9.70637 1.04666   5
  14  -2  -1 178.346 7.01142   4
  14  -2  -1 167.671 6.93618   2
 -14  -2   1 171.957 6.66028   5
 -14  -2   1 164.245 6.67980   3
 -14  -2   1 177.940 6.75916   1
  14   2  -1 176.925 6.67951   5
  14   2  -1 168.759 6.55224   5
  14   2  -1 175.324 6.63325   4
 -14   2   1 170.587 6.72737   3
  14   2  -1 169.434 6.54540   3
  14   2  -1 178.761 6.74851   3
  14   2  -1 171.885 6.60895   2
 -14   2   1 171.304 6.76616   1
 -14   2   1 170.862 6.68120   5
 -12  -2   1 23.6878 1.40092   1
  12  -2  -1 20.4202 1.56129   4
  12  -2  -1 20.5889 1.53124   2
 -12  -2   1 23.6304 1.35494   2
 -12  -2   1 21.7894 1.37898   5
 -12  -2   1 22.1638 1.41639   3
  12   2  -1 20.5911 1.23989   5
 -12   2   1 19.6996 1.29534   5
 -12   2   1 19.7069 1.31712   3
  12   2  -1 21.6319 1.26457   3
  12   2  -1 24.5543 1.44131   3
  12   2  -1 20.8811 1.29964   4
  12   2  -1 21.3649 1.25412   2
  12   2  -1 23.1831 1.36091   5
 -12   2   1 20.7560 1.38340   1
 -10  -2   1 110.709 4.44961   1
 -10  -2   1 106.813 4.41040   5
  10  -2  -1 111.762 4.66788   4
 -10  -2   1 106.436 4.44210   4
 -10  -2   1 107.254 4.43957   3
 -10  -2   1 107.595 4.41855   2
  10  -2  -1 112.759 4.63103   2
  10   2  -1 110.999 4.39043   4
 -10   2   1 112.920 4.44109   5
  10   2  -1 111.570 4.48220   3
  10   2  -1 110.309 4.26625   1
  10   2  -1 110.586 4.42861   5
  10   2  -1 106.395 4.35816   3
  10   2  -1 110.383 4.36638   2
 -10   2   1 114.956 4.48018   1
 -10   2   1 107.203 4.45650   3
  10   2  -1 105.036 4.32572   5
  -8  -2   1 334.636 12.4038   4
  -8  -2   1 342.467 12.3854   1
   8  -2  -1 336.041 12.5710   4
  -8  -2   1 325.353 12.3882   3
  -8  -2   1 330.826 12.3596   5
  -8  -2   1 330.345 12.3665   2
   8   2  -1 333.693 12.3772   5
   8   2  -1 323.582 12.3007   5
   8   2  -1 329.497 12.3310   4
   8   2  -1 335.620 12.4243   3
  -8   2   1 325.384 12.3635   5
   8   2  -1 343.580 12.4506   1
   8   2  -1 329.316 12.3307   3
  -8   2   1 321.344 12.5674   1
  -8   2   1 320.523 12.3980   3
   8   2  -1 322.835 12.2931   2
   6  -2  -1 1.25270 0.55123   1
   6  -2  -1 1.72204 0.68427   4
  -6  -2   1 1.95154 0.54692   5
  -6  -2   1 1.73596 0.56420   1
   6  -2  -1 2.18841 0.68430   2
  -6  -2   1 1.71368 0.57845   3
   6   2  -1 1.46179 0.56840   3
  -6   2   1 2.16893 0.60534   1
   6   2  -1 1.15971 0.64934   5
   6   2  -1 1.82677 0.61173   3
   6   2  -1 1.75539 0.43372   1
   6   2  -1 1.64274 0.54273   5
   6   2  -1 1.93987 0.60116   1
  -6   2   1 1.69917 0.56773   3
  -6   2   1 1.81287 0.54679   5
   4  -2  -1 391.985 14.3527   1
  -4  -2   1 370.159 14.4005   2
   4  -2  -1 383.791 14.4659   2
   4  -2  -1 389.557 14.5001   4
  -4  -2   1 355.021 14.5960   4
  -4   2   1 368.082 14.3145   5
   4   2  -1 406.674 14.5537   3
   4   2  -1 391.849 14.5169   2
   4   2  -1 379.309 14.6019   3
   4   2  -1 396.302 14.4117   1
   4   2  -1 404.726 14.2851   1
  -4   2   1 371.300 14.3571   3
  -4   2   1 398.905 14.3138   1
  -2  -2   1 620.914 22.3321   1
   2  -2  -1 616.710 22.2648   1
   2  -2  -1 595.141 22.4279   2
  -2  -2   1 606.164 22.3441   2
  -2  -2   1 557.799 22.5653   4
   2   2  -1 625.972 22.2666   1
   2   2  -1 588.526 22.3167   2
  -2   2   1 629.757 22.2426   1
   2   2  -1 607.027 22.3475   1
   0  -2  -1 32.1466 2.06423   2
   0  -2  -1 31.9591 1.91614   3
   0  -2   1 34.4283 1.92082   2
   0  -2  -1 37.0311 1.95935   4
   0  -2   1 38.2844 1.92339   1
   0  -2  -1 39.1326 1.73808   1
   0   2  -1 35.6250 2.01420   2
   0   2   1 38.6928 2.04528   3
   0   2   1 37.8190 1.73588   1
   0   2   1 37.4240 1.68266   1
   0   2  -1 38.6388 1.93296   1
   0   2  -1 34.6117 1.82366   5
   0   2  -1 31.8106 2.01005   3
   0   2   1 32.8639 1.79915   3
   2  -2   1 11.0225 1.13042   1
   2  -2   1 9.56124 1.18327   4
  -2  -2  -1 9.39160 0.95318   5
  -2  -2  -1 11.3495 1.09656   4
  -2  -2  -1 10.6326 1.06431   2
  -2  -2  -1 10.9263 0.93996   3
   2   2   1 12.6645 0.81956   1
   2   2   1 10.5721 1.01861   3
  -2   2  -1 12.0302 1.00356   5
  -2   2  -1 12.2803 1.06887   3
   2   2   1 12.3831 0.90768   1
  -2   2  -1 12.1487 1.17358   1
   2   2   1 12.4311 1.04016   5
   2   2   1 11.1829 0.96637   3
   2   2   1 11.1110 0.94896   5
  -4  -2  -1 118.071 5.35912   3
   4  -2   1 135.186 5.38403   2
  -4  -2  -1 133.419 5.33692   4
  -4  -2  -1 132.481 5.31916   2
   4  -2   1 134.432 5.42618   4
  -4  -2  -1 121.446 5.16721   5
  -4   2  -1 133.556 5.31509   5
   4   2   1 143.110 5.22442   1
  -4   2  -1 134.399 5.36934   3
   4   2   1 129.742 5.20790   5
   4   2   1 132.845 5.24006   3
   4   2   1 135.548 5.20542   5
   4   2   1 143.956 5.05186   1
  -6  -2  -1 43.8939 2.14703   2
  -6  -2  -1 45.7823 2.19837   4
  -6  -2  -1 46.3704 1.97688   1
   6  -2   1 42.2205 2.27519   4
  -6   2  -1 43.4238 2.23599   1
  -6   2  -1 43.6614 2.13314   5
   6   2   1 43.1196 2.00571   5
   6   2   1 43.5559 2.04567   3
  -6   2  -1 41.7307 2.16988   3
   6   2   1 40.8068 2.19025   5
   6   2   1 46.2344 2.02298   1
   6   2   1 45.3358 1.80936   1
   6   2   1 43.6330 2.04450   3
   6   2   1 42.3268 2.09691   4
  -8  -2  -1 57.0000 2.60695   4
   8  -2   1 59.2631 2.73606   2
   8  -2   1 59.3946 2.79547   4
  -8  -2  -1 56.6203 2.58407   2
  -8  -2  -1 59.0954 2.46348   1
   8   2   1 57.1229 2.48255   5
   8   2   1 59.0881 2.28092   1
   8   2   1 55.7094 2.53304   4
  -8   2  -1 59.4086 2.62233   5
   8   2   1 55.4938 2.45917   5
   8   2   1 56.4683 2.47420   3
   8   2   1 55.4782 2.49688   3
  -8   2  -1 59.4408 2.73534   1
  -8   2  -1 56.0525 2.64749   3
   8   2   1 54.4413 2.50948   2
 -10  -2  -1 12.4384 1.07403   2
  10  -2   1 10.8666 1.21775   4
 -10  -2  -1 12.6274 0.97445   1
  10  -2   1 11.4446 1.16296   2
 -10   2  -1 11.2562 1.16410   1
  10   2   1 10.9574 0.89857   3
  10   2   1 11.6277 0.93798   3
 -10   2  -1 10.6848 1.02628   5
  10   2   1 13.4777 0.94186   5
 -10   2  -1 10.7998 1.14485   3
  10   2   1 12.0062 0.68653   1
  10   2   1 11.5604 1.00818   4
  10   2   1 12.6533 0.98549   2
  10   2   1 10.5822 0.89629   5
 -12  -2  -1 110.793 4.29299   1
  12  -2   1 104.968 4.59041   4
  12  -2   1 104.644 4.53229   2
 -12   2  -1 106.132 4.43140   3
  12   2   1 106.433 4.14102   3
  12   2   1 106.927 4.27192   2
  12   2   1 101.780 4.07248   1
  12   2   1 107.423 4.21328   3
  12   2   1 106.343 4.28734   4
  12   2   1 107.631 4.17636   5
 -12   2  -1 101.537 4.35756   5
 -12   2  -1 109.852 4.50662   1
  12   2   1 107.954 4.16035   5
  14  -2   1 4.27840 0.94452   2
  14  -2   1 4.09619 0.88554   4
 -14  -2  -1 5.11389 0.69712   1
 -14   2  -1 4.97401 0.84380   1
 -14   2  -1 5.85585 0.82173   3
  14   2   1 6.56117 0.67559   3
  14   2   1 4.87085 0.69150   5
  14   2   1 5.76787 0.66607   3
  14   2   1 5.12513 0.72482   2
  14   2   1 5.79135 0.75048   4
  14   2   1 5.65392 0.69170   5
 -14   2  -1 5.10703 0.75657   5
 -16  -2  -1 49.1667 2.30662   1
  16  -2   1 46.4775 2.66424   2
  16  -2   1 47.9152 2.66878   4
 -16   2  -1 46.3682 2.30327   5
  16   2   1 45.5677 2.01289   5
  16   2   1 48.5186 1.96995   5
 -16   2  -1 47.1167 2.47821   1
  16   2   1 48.9863 2.24884   2
  16   2   1 45.6556 2.08226   3
  16   2   1 49.2980 1.93938   3
  16   2   1 47.5478 2.27216   4
 -16   2  -1 48.7224 2.37357   3
  18  -2   1 0.50575 0.91020   4
 -18  -2  -1 0.42671 0.59607   1
  18  -2   1 0.33458 0.88932   2
  18   2   1 -0.0422 0.53922   2
 -18   2  -1 1.22403 0.74775   1
 -18   2  -1 -0.2455 0.59962   3
 -18   2  -1 0.72355 0.60052   5
  18   2   1 0.89006 0.32290   5
  18   2   1 -0.0394 0.25356   3
  18   2   1 0.04874 0.59675   4
  20  -2   1 166.659 7.16068   2
  20  -2   1 168.902 7.22295   4
 -20  -2  -1 175.904 6.74382   1
 -20   2  -1 171.511 6.69247   3
 -20   2  -1 169.358 6.92326   1
  20   2   1 169.659 6.65764   2
 -20   2  -1 172.568 6.62188   5
  20   2   1 165.669 6.66805   4
  22  -2   1 66.3936 3.67070   4
  22  -2   1 62.8263 3.87913   2
 -22  -2  -1 66.0039 3.02801   1
  22   2   1 63.3278 2.98150   4
  22   2   1 65.8441 2.96861   2
 -22   2  -1 64.4663 2.91442   3
 -22   2  -1 63.4107 2.79176   5
 -22   2  -1 56.8187 3.41119   1
  24  -2   1 283.919 11.3194   4
  24  -2   1 283.083 11.2681   2
 -24  -2  -1 270.478 10.7042   1
 -24   2  -1 278.522 10.4300   5
 -24   2  -1 272.999 10.8631   1
  24   2   1 272.106 10.6256   2
 -24   2  -1 281.820 10.5135   3
  26  -2   1 31.1883 2.89296   2
 -26  -2  -1 27.8722 2.03958   1
  26  -2   1 27.1934 2.82376   4
  26   2   1 21.0123 1.92497   4
 -26   2  -1 27.0879 2.25976   1
 -26   2  -1 28.2105 1.67564   3
  26   2   1 26.4192 1.93889   2
  28  -2   1 41.1095 3.38341   2
  28  -2   1 37.4289 3.28346   4
 -28   2  -1 36.9768 2.55743   1
  28   2   1 34.0097 2.34156   2
  28   2   1 36.3954 2.39628   4
 -30  -2  -1 4.39172 1.35238   1
  30  -2   1 3.62116 2.09651   2
  30  -2   1 -0.5417 1.83577   4
  30   2   1 1.10509 1.22948   4
 -30   2  -1 1.11350 1.44861   1
  30   2   1 -0.1528 1.10966   2
  32  -2   1 7.81618 2.68654   4
 -32  -2  -1 3.50100 1.55405   1
  32  -2   1 6.96562 2.77153   2
  32   2   1 3.35002 1.52050   2
  32   2   1 4.98030 1.54567   4
 -32   2  -1 3.41532 1.82571   1
 -29  -3   1 3.24050 2.23672   1
  29  -3  -1 1.53748 2.42093   4
  29  -3  -1 5.90722 2.62367   2
 -29   3   1 3.84461 1.13558   3
 -29   3   1 3.42734 1.72173   1
  29   3  -1 4.15170 1.37605   2
  29   3  -1 3.66005 1.34771   4
  27  -3  -1 -1.3784 2.03479   4
  27  -3  -1 4.96071 2.16169   2
 -27   3   1 0.20043 1.11821   3
 -27   3   1 2.66096 1.51786   1
  27   3  -1 1.55398 1.20085   4
 -27   3   1 0.19079 0.94477   5
  27   3  -1 0.73160 1.13592   2
 -25  -3   1 -1.1481 1.16155   1
  25  -3  -1 1.12890 1.63246   4
  25  -3  -1 0.95930 1.75706   2
 -25   3   1 0.08374 1.24925   1
  25   3  -1 0.63487 1.00429   4
 -25   3   1 1.03222 1.53372   5
 -25   3   1 -0.1949 1.11397   3
  25   3  -1 1.46210 1.01776   2
 -23  -3   1 4.96718 1.28817   1
  23  -3  -1 4.95866 1.74288   4
  23  -3  -1 5.14236 1.81120   2
  23   3  -1 2.90548 1.09246   2
 -23   3   1 1.56639 1.18323   1
  23   3  -1 4.49526 1.06143   4
 -23   3   1 3.61759 2.15317   3
 -23   3   1 1.60143 1.03954   5
 -21  -3   1 2.38350 1.02830   1
  21  -3  -1 -0.6536 1.49216   4
  21  -3  -1 -0.7445 1.55713   2
  21   3  -1 0.07647 0.84779   3
 -21   3   1 -0.2554 1.09334   1
  21   3  -1 0.09657 0.73767   5
  21   3  -1 1.80255 0.92755   4
  21   3  -1 0.02101 0.87947   2
 -21   3   1 0.08647 0.93385   5
 -21   3   1 0.74509 1.10036   3
  19  -3  -1 0.50688 1.43191   4
 -19  -3   1 1.88946 1.04004   1
  19   3  -1 0.99895 0.85758   4
 -19   3   1 2.62185 1.11321   3
  19   3  -1 1.61046 0.84815   3
  19   3  -1 0.72434 0.89628   2
 -19   3   1 0.96689 1.06298   1
  19   3  -1 2.36187 0.81722   5
 -19   3   1 1.51686 0.93614   5
  17  -3  -1 28.7426 2.72671   4
  17  -3  -1 31.2611 2.66511   2
 -17  -3   1 31.6182 2.11425   1
  17   3  -1 27.2653 1.83869   2
 -17   3   1 27.9541 2.07876   1
  17   3  -1 28.9296 1.83095   5
 -17   3   1 29.2997 2.10851   3
  17   3  -1 33.8748 2.31550   1
 -17   3   1 29.4342 2.06986   5
  17   3  -1 26.4997 1.90724   3
  17   3  -1 28.3436 1.87989   4
 -15  -3   1 2.53131 0.87209   1
  15  -3  -1 0.64416 1.10457   2
  15  -3  -1 -0.7767 1.08340   4
  15   3  -1 1.53759 0.80909   3
  15   3  -1 1.08915 0.75379   5
  15   3  -1 0.39566 0.99995   1
 -15   3   1 1.57033 0.92142   1
  15   3  -1 -0.4739 0.71150   2
 -15   3   1 2.02328 0.94844   3
 -15   3   1 0.55517 0.81965   5
  15   3  -1 1.55588 0.82924   4
  13  -3  -1 45.8734 2.97685   4
 -13  -3   1 49.0885 2.54847   1
  13  -3  -1 47.5180 2.90448   2
 -13  -3   1 45.4043 2.53193   2
 -13  -3   1 46.4204 2.55409   4
  13   3  -1 48.4044 2.47270   5
 -13   3   1 46.5138 2.56195   3
  13   3  -1 44.6446 2.50616   3
  13   3  -1 46.7201 2.43082   2
 -13   3   1 44.6832 2.49202   5
  13   3  -1 48.6253 2.68331   1
 -13   3   1 44.4296 2.52260   1
  13   3  -1 46.3168 2.46246   4
  11  -3  -1 51.4671 3.04446   4
 -11  -3   1 49.3323 2.68714   4
 -11  -3   1 48.5455 2.65373   2
 -11  -3   1 48.4054 2.70556   1
 -11   3   1 50.1668 2.69327   3
  11   3  -1 51.7060 2.61380   5
  11   3  -1 50.4159 2.69053   3
  11   3  -1 53.3033 2.63121   4
 -11   3   1 50.4927 2.62696   5
 -11   3   1 55.7048 2.67383   1
  11   3  -1 52.7149 2.83276   1
  11   3  -1 53.1001 2.57658   2
   9  -3  -1 1.51262 0.99993   4
  -9  -3   1 2.60966 0.93839   2
  -9  -3   1 3.43003 0.91694   4
   9  -3  -1 1.93295 1.00868   2
   9   3  -1 3.24040 1.00774   1
  -9   3   1 2.05869 0.76288   1
   9   3  -1 3.62597 0.86846   3
  -9   3   1 1.81647 0.78863   5
  -9   3   1 3.63579 0.89617   3
   9   3  -1 3.28273 0.86667   4
   9   3  -1 3.97572 0.83364   5
   7  -3  -1 69.5356 3.53968   2
  -7  -3   1 71.3266 3.39392   4
  -7  -3   1 71.7200 3.37127   2
   7  -3  -1 70.6978 3.62345   4
   7   3  -1 72.6593 3.31044   5
  -7   3   1 70.4901 3.26053   1
   7   3  -1 68.7362 3.34737   3
   7   3  -1 71.2521 3.43474   1
  -7   3   1 71.2530 3.28846   5
  -7   3   1 70.0003 3.35903   3
  -5  -3   1 56.3035 2.83413   4
   5  -3  -1 50.9484 2.93763   4
   5  -3  -1 57.6956 2.95193   2
  -5  -3   1 53.4992 2.76720   2
  -5   3   1 53.4196 2.68300   1
   5   3  -1 53.2306 2.78560   3
   5   3  -1 56.4038 2.76574   5
  -5   3   1 48.1805 2.63251   5
   5   3  -1 55.9901 2.84281   1
  -5   3   1 54.0063 2.74271   3
  -3  -3   1 6.04569 1.01996   4
   3  -3  -1 7.07875 1.11025   2
  -3  -3   1 6.57060 1.06921   2
   3  -3  -1 7.08424 1.15223   4
  -3   3   1 6.40196 1.04087   1
   3   3  -1 6.66088 1.01294   3
  -3   3   1 5.48091 0.90222   5
   3   3  -1 7.21759 1.08956   1
   3   3  -1 5.31652 0.95722   5
  -3   3   1 7.82928 1.12241   3
   1  -3  -1 1.52425 0.83889   4
   1  -3  -1 1.79535 0.89204   2
  -1  -3   1 1.57702 0.83127   2
  -1  -3   1 0.79556 0.80768   4
   1   3  -1 1.00795 0.69662   5
  -1   3   1 1.04355 0.80092   1
   1   3  -1 0.84284 0.73821   3
  -1   3   1 1.69548 0.68752   3
   1   3  -1 2.01049 0.83896   1
  -1   3   1 1.83306 0.65877   5
   1  -3   1 16.1871 1.66942   4
  -1  -3  -1 16.2024 1.55274   2
  -1  -3  -1 16.4249 1.61722   4
   1  -3   1 19.6556 1.68128   2
   1   3   1 14.8108 1.43422   3
  -1   3  -1 17.4001 1.47768   5
  -1   3  -1 16.7109 1.50286   3
  -1   3  -1 15.8027 1.54711   1
   1   3   1 18.0335 1.36518   5
   3  -3   1 35.9333 2.23864   4
   3  -3   1 33.7037 2.18541   2
  -3  -3  -1 32.0594 2.06130   4
  -3  -3  -1 30.4997 2.02418   2
   3   3   1 29.1307 1.84327   5
   3   3   1 30.4729 1.79501   1
  -3   3  -1 30.6826 2.03195   3
   3   3   1 32.9336 2.04372   1
  -3   3  -1 32.3189 1.98169   5
   3   3   1 29.4562 1.92584   3
  -3   3  -1 33.9162 2.08316   1
   5  -3   1 79.9415 3.82311   2
   5  -3   1 79.7519 3.90035   4
  -5  -3  -1 77.9853 3.69747   4
  -5  -3  -1 78.8751 3.69281   2
   5   3   1 77.6077 3.33122   1
   5   3   1 79.9997 3.55552   5
  -5   3  -1 83.6787 3.69577   5
   5   3   1 84.7314 3.66845   1
  -5   3  -1 77.1191 3.72582   3
  -5   3  -1 80.4962 3.75407   1
   5   3   1 78.8293 3.59952   3
   7  -3   1 60.0148 3.33751   2
  -7  -3  -1 67.6210 3.28021   4
  -7  -3  -1 66.0957 3.22877   2
   7  -3   1 64.5824 3.49317   4
  -7   3  -1 66.1039 3.20415   5
   7   3   1 65.5983 2.82089   1
   7   3   1 69.1128 3.12651   3
   7   3   1 72.8266 3.25856   1
  -7   3  -1 66.6876 3.29096   3
  -7   3  -1 68.6776 3.30400   1
   7   3   1 67.2416 3.17299   4
   7   3   1 64.0276 3.03206   5
  -9  -3  -1 1.80035 0.84676   4
   9  -3   1 1.86193 1.05702   4
   9  -3   1 0.38125 0.97154   2
  -9  -3  -1 1.85622 0.81677   2
  -9   3  -1 1.89239 0.95844   1
   9   3   1 0.35804 0.76671   2
  -9   3  -1 0.11561 0.79636   3
   9   3   1 2.21772 0.86094   4
   9   3   1 1.62918 0.63612   5
  -9   3  -1 1.31426 0.77325   5
   9   3   1 1.68001 0.71547   3
 -11  -3  -1 49.5163 2.52110   1
 -11  -3  -1 48.3061 2.67968   4
  11  -3   1 47.8943 2.96855   2
 -11  -3  -1 50.5456 2.65262   2
  11  -3   1 45.4655 2.96706   4
  11   3   1 50.0880 2.55242   2
 -11   3  -1 50.2250 2.71711   5
 -11   3  -1 46.2385 2.73172   3
  11   3   1 50.3499 2.57693   4
 -11   3  -1 52.6951 2.88302   1
  11   3   1 45.2479 2.37599   5
  11   3   1 46.9438 2.46116   3
  11   3   1 50.9678 2.74712   1
  13  -3   1 193.046 8.37882   4
  13  -3   1 194.647 8.29992   2
 -13  -3  -1 203.979 7.98324   2
 -13  -3  -1 208.981 7.88723   1
 -13   3  -1 196.507 7.98441   5
  13   3   1 194.824 7.78915   3
 -13   3  -1 196.787 8.08558   3
 -13   3  -1 205.466 8.14256   1
  13   3   1 194.657 7.82997   2
  13   3   1 201.915 7.88740   4
  13   3   1 193.596 7.72911   5
  13   3   1 207.938 7.98061   1
  15  -3   1 13.0657 1.82224   4
 -15  -3  -1 12.7201 1.49259   1
  15  -3   1 10.4102 1.72935   2
  15   3   1 12.9079 1.19980   5
  15   3   1 13.5580 1.45031   2
 -15   3  -1 11.6913 1.62547   3
 -15   3  -1 13.4421 1.79167   1
  15   3   1 12.3440 1.34794   3
  15   3   1 15.6546 1.77322   1
  15   3   1 10.8471 1.48162   4
 -15   3  -1 13.0688 1.64348   5
 -17  -3  -1 1.13303 0.78942   1
  17  -3   1 1.03181 1.52950   4
  17  -3   1 1.24056 1.41402   2
  17   3   1 0.98263 0.77545   3
 -17   3  -1 1.05797 1.00071   3
 -17   3  -1 -0.0348 0.87107   5
 -17   3  -1 0.17807 1.11395   1
  17   3   1 0.60293 0.85628   4
  17   3   1 0.27126 0.83515   2
  17   3   1 -0.1345 0.62682   5
  17   3   1 -0.5651 1.05247   1
 -19  -3  -1 29.5224 2.47455   1
  19  -3   1 21.3664 2.78998   4
  19  -3   1 19.5729 2.64974   2
 -19   3  -1 25.1606 2.10155   3
 -19   3  -1 24.5612 2.01208   5
  19   3   1 22.0999 2.09334   5
 -19   3  -1 25.5454 2.32420   1
 -21  -3  -1 51.5401 2.88084   1
  21  -3   1 56.6457 3.85907   2
  21  -3   1 54.4243 3.85734   4
 -21   3  -1 51.0390 3.05865   3
  21   3   1 51.1624 2.81919   4
 -21   3  -1 56.1690 2.88760   5
 -21   3  -1 55.1554 3.28522   1
  21   3   1 49.3886 2.75733   2
 -23  -3  -1 19.1585 2.03689   1
  23  -3   1 14.0800 2.33383   2
  23  -3   1 19.2742 2.56196   4
 -23   3  -1 13.8854 1.84055   5
 -23   3  -1 13.0502 1.76623   1
 -23   3  -1 15.2008 2.08262   3
  23   3   1 16.5452 1.83027   4
  23   3   1 20.4168 1.79864   2
  25  -3   1 15.6476 2.58796   4
  25  -3   1 15.9157 2.56495   2
 -25   3  -1 13.3155 2.01023   3
 -25   3  -1 13.7800 1.77676   5
  25   3   1 18.2245 1.95074   4
  25   3   1 14.2972 1.83702   2
 -25   3  -1 19.9639 2.50111   1
  27  -3   1 5.34338 2.49159   2
  27  -3   1 9.69232 2.81322   4
  27   3   1 2.67605 1.33442   2
 -27   3  -1 4.21142 1.21303   3
 -27   3  -1 2.86802 1.71431   1
  27   3   1 6.84174 1.40110   4
  29  -3   1 38.5487 5.22492   2
  24  -4  -1 2.23880 2.74192   4
  24  -4  -1 0.46414 2.56521   2
 -24   4   1 1.93799 1.76552   1
  24   4  -1 2.85924 1.41589   2
 -24   4   1 0.47783 1.68070   3
  24   4  -1 -0.6254 1.31437   4
 -24   4   1 -1.7527 1.53959   5
  22  -4  -1 0.76652 2.25484   4
  22  -4  -1 2.41886 2.25447   2
 -22   4   1 -2.5795 1.34562   5
  22   4  -1 2.96552 1.27736   2
  22   4  -1 -1.3999 1.28527   4
 -22   4   1 -0.0256 1.53647   3
 -22   4   1 -0.3725 1.57887   1
  20  -4  -1 58.2452 4.60332   2
  20  -4  -1 53.5338 4.71656   4
  20   4  -1 62.3496 3.45245   4
  20   4  -1 64.0590 3.38823   2
 -20   4   1 63.2418 3.72617   1
 -20   4   1 62.8862 3.63044   5
 -20   4   1 65.2076 3.81635   3
  18  -4  -1 20.2992 2.69994   2
  18  -4  -1 22.4720 2.89196   4
 -18   4   1 24.7348 2.53171   5
  18   4  -1 27.1153 2.30603   2
  18   4  -1 26.8532 2.23458   3
  18   4  -1 23.2583 2.37327   4
 -18   4   1 26.3694 2.64363   3
  18   4  -1 22.2012 2.81780   1
 -18   4   1 25.7888 2.53257   1
  18   4  -1 23.9481 2.10291   5
  16  -4  -1 0.31164 1.72453   2
 -16  -4   1 -1.2770 1.32798   2
  16  -4  -1 0.21350 1.81292   4
  16   4  -1 -0.0815 1.05917   3
  16   4  -1 0.18506 1.18654   2
 -16   4   1 0.56061 1.24667   5
  16   4  -1 -1.1654 1.22745   4
 -16   4   1 -0.4637 1.30712   3
  16   4  -1 -0.3204 1.44248   1
 -16   4   1 0.03261 1.33777   1
  16   4  -1 0.15745 1.03434   5
 -14  -4   1 39.6573 2.94530   4
  14  -4  -1 37.8546 3.41967   2
 -14  -4   1 37.8563 2.91527   2
  14  -4  -1 41.1754 3.64688   4
  14   4  -1 41.5584 2.73068   2
 -14   4   1 41.7477 2.90698   1
  14   4  -1 42.5427 2.75730   4
 -14   4   1 40.0282 2.87562   3
  14   4  -1 42.0207 2.70731   5
 -14   4   1 38.8889 2.90897   5
  14   4  -1 42.9173 3.04597   1
  14   4  -1 40.4872 2.74316   3
  12  -4  -1 59.3674 3.94779   2
 -12  -4   1 52.2456 3.98067   4
  12  -4  -1 56.4887 4.04122   4
 -12  -4   1 52.0911 3.54254   2
 -12   4   1 57.1860 3.26432   1
 -12   4   1 56.6830 3.39182   3
  12   4  -1 56.8500 3.21209   5
  12   4  -1 54.3021 3.88457   4
  12   4  -1 60.2326 3.32429   3
  12   4  -1 61.4533 3.40148   1
 -12   4   1 56.8549 3.37446   5
  12   4  -1 56.3706 3.40652   2
  10  -4  -1 35.1323 3.23221   4
 -10  -4   1 31.9071 2.75059   2
  10  -4  -1 28.9165 3.02267   2
 -10  -4   1 29.1920 2.72702   4
  10   4  -1 27.6875 2.46143   2
  10   4  -1 33.4778 2.61186   4
 -10   4   1 31.6085 2.33831   1
 -10   4   1 29.8506 2.53724   3
 -10   4   1 25.8050 2.48932   5
  10   4  -1 31.1077 2.49101   3
  10   4  -1 26.6546 2.42706   5
  10   4  -1 33.1326 2.58648   1
  -8  -4   1 -0.3928 1.27784   2
  -8  -4   1 1.13541 1.36959   4
   8   4  -1 0.70802 1.13099   3
   8   4  -1 1.58732 1.15548   1
   8   4  -1 -0.0013 1.14774   5
  -8   4   1 0.54195 1.03964   1
   6  -4  -1 10.6930 1.90074   4
  -6  -4   1 9.83089 1.73555   4
   6  -4  -1 9.36791 1.85336   2
  -6  -4   1 12.1630 1.74082   2
  -6   4   1 10.4729 1.61905   3
   6   4  -1 10.8691 1.63102   3
   6   4  -1 13.4149 1.65705   5
   6   4  -1 11.9873 1.56233   1
  -6   4   1 10.5562 1.40831   1
  -6   4   1 8.39081 1.49171   5
   4  -4  -1 107.052 5.44534   4
  -4  -4   1 101.772 5.10583   2
  -4  -4   1 105.231 5.23104   4
   4  -4  -1 103.850 5.36235   2
  -4   4   1 109.141 4.74488   1
  -4   4   1 104.223 4.90627   5
   4   4  -1 106.243 4.91094   1
   4   4  -1 109.389 5.11151   3
  -4   4   1 110.608 5.07870   3
   4   4  -1 105.810 4.96247   5
  -2  -4   1 39.0004 3.10982   4
   2  -4  -1 36.3422 3.15962   4
  -2  -4   1 35.9719 2.94542   2
   2  -4  -1 38.0525 3.08659   2
   2   4  -1 43.1449 2.88377   1
  -2   4   1 33.7285 2.63718   3
   2   4  -1 39.1896 2.81254   5
  -2   4   1 38.9659 2.59143   5
   2   4  -1 40.1493 2.79378   3
  -2   4   1 42.1286 2.62401   1
   0  -4   1 14.2898 1.90552   2
   0  -4  -1 8.64472 1.80279   4
   0  -4  -1 10.6281 1.86459   2
   0  -4   1 10.0482 1.86510   4
   0   4   1 11.5982 1.41167   1
   0   4   1 11.4041 1.54985   5
   0   4   1 11.5165 1.58772   3
   0   4  -1 14.1728 1.89351   1
   0   4  -1 9.98462 1.54912   5
   0   4  -1 8.85688 1.60585   3
   2  -4   1 0.45137 1.48202   2
  -2  -4  -1 -1.4047 1.33297   4
   2  -4   1 1.53520 1.52311   4
  -2  -4  -1 -0.3395 1.35029   2
   2   4   1 2.03834 1.06761   1
  -2   4  -1 0.79571 1.23371   3
   2   4   1 0.75738 1.12128   3
  -2   4  -1 -1.0712 1.08149   1
  -2   4  -1 0.77412 1.14567   5
   2   4   1 -1.5708 1.05162   5
  -4  -4  -1 94.3183 5.08388   4
   4  -4   1 99.6426 5.23087   2
  -4  -4  -1 105.369 5.08772   2
   4  -4   1 106.905 5.36897   4
   4   4   1 106.667 4.81394   5
   4   4   1 102.579 4.80737   3
  -4   4  -1 100.571 4.87100   5
  -4   4  -1 105.451 4.87361   1
  -4   4  -1 102.987 4.99076   3
   4   4   1 106.089 4.65662   1
   6  -4   1 54.9580 4.28100   4
  -6  -4  -1 54.1469 3.54449   4
   6  -4   1 56.8874 3.77828   2
  -6  -4  -1 55.7953 3.45791   2
   6   4   1 53.2430 3.59490   1
   6   4   1 52.7289 3.08718   5
  -6   4  -1 54.4353 3.25539   1
   6   4   1 57.3644 3.17071   3
  -8  -4  -1 1.18880 2.21935   2
   8  -4   1 0.91499 1.57702   4
   8   4   1 -0.2237 1.14247   1
   8   4   1 -0.4717 0.96960   5
  -8   4  -1 1.42189 1.30896   1
  -8   4  -1 1.03788 1.28446   5
  -8   4  -1 -1.6773 1.18947   3
   8   4   1 1.69243 1.02978   3
   8   4   1 1.61975 1.83113   2
 -10  -4  -1 6.82400 1.54797   2
  10  -4   1 7.88897 1.97324   4
 -10  -4  -1 8.01228 1.54676   4
  10  -4   1 7.23202 1.94380   2
  10   4   1 7.03020 1.26520   5
  10   4   1 8.11058 1.43658   1
  10   4   1 9.90915 1.50204   2
 -10   4  -1 5.85681 1.58863   1
  10   4   1 6.72140 1.24634   3
  10   4   1 6.76409 1.40673   4
 -10   4  -1 6.62649 1.56647   5
 -10   4  -1 7.56025 1.61117   3
 -12  -4  -1 4.56384 1.53538   2
 -12  -4  -1 6.12790 1.58582   4
  12  -4   1 7.82943 2.03708   4
  12  -4   1 7.61772 2.04109   2
  12   4   1 6.03019 1.11910   5
 -12   4  -1 6.23836 1.45971   5
  12   4   1 5.44416 1.14598   3
  12   4   1 7.22750 1.44618   2
  12   4   1 7.75070 1.46488   4
  12   4   1 7.22090 1.43225   1
 -12   4  -1 5.16144 1.56327   3
  14  -4   1 28.7904 3.41733   4
 -14  -4  -1 35.9144 2.81886   2
  14  -4   1 26.6817 3.28543   2
  14   4   1 30.9626 2.23120   3
  14   4   1 31.6791 2.15539   5
  14   4   1 29.4571 2.47067   2
  14   4   1 29.5279 2.50391   4
 -14   4  -1 35.4011 2.97525   1
 -14   4  -1 32.9975 2.80097   5
 -14   4  -1 32.0285 2.72572   3
  16  -4   1 1.13302 1.90390   4
  16  -4   1 -1.3974 1.72602   2
  16   4   1 1.96791 1.26633   2
  16   4   1 -1.5769 1.12487   4
 -16   4  -1 -2.2228 1.50469   1
  16   4   1 -0.4813 0.87002   5
 -16   4  -1 -1.4377 1.41262   3
  16   4   1 0.91782 0.96735   3
 -16   4  -1 -3.2704 1.26557   5
  18  -4   1 -0.9616 1.99688   2
  18  -4   1 2.54797 2.11563   4
 -18   4  -1 -1.0028 1.42514   3
 -18   4  -1 1.59277 1.36620   5
  18   4   1 1.24621 1.24848   2
 -18   4  -1 3.48759 1.63007   1
  18   4   1 3.39506 1.25740   4
  20  -4   1 1.12535 2.22719   2
  20  -4   1 4.88366 2.57432   4
  20   4   1 3.01944 1.38587   4
 -20   4  -1 3.05388 1.69708   1
 -20   4  -1 -0.4862 1.40143   5
  20   4   1 3.53190 1.42006   2
 -20   4  -1 2.41659 1.62409   3
  22  -4   1 11.9155 2.78697   2
  22  -4   1 8.47794 2.86717   4
  22   4   1 10.1168 1.70604   4
 -22   4  -1 4.35498 1.79384   3
  22   4   1 10.1937 1.62891   2
 -22   4  -1 8.09034 1.73014   5
 -22   4  -1 6.40970 2.05915   1
  15  -5  -1 -4.7787 2.80671   2
 -15  -5   1 1.25384 2.17593   2
  15  -5  -1 1.32188 2.88282   4
 -15  -5   1 -0.4440 2.20845   4
 -15   5   1 -2.2709 2.10906   3
  15   5  -1 3.65272 1.78930   5
  15   5  -1 6.24016 2.01418   4
 -15   5   1 2.78221 2.14330   5
 -15   5   1 0.56307 1.82276   1
  15   5  -1 2.21535 1.80340   2
  15   5  -1 0.00897 2.04634   3
  13  -5  -1 0.10233 2.70577   4
  13  -5  -1 7.29092 2.65314   2
 -13  -5   1 1.01835 1.99909   4
 -13  -5   1 -1.5340 1.88348   2
  13   5  -1 2.87402 1.76471   5
  13   5  -1 0.75245 1.77590   3
 -13   5   1 1.47522 1.70625   1
  13   5  -1 0.66668 1.76901   2
 -13   5   1 1.94566 1.86924   5
  13   5  -1 -0.2311 1.74206   4
 -13   5   1 0.00118 1.98159   3
  11  -5  -1 -1.2208 2.41828   2
 -11  -5   1 -0.3698 1.96086   2
  11  -5  -1 -3.0452 2.46881   4
 -11  -5   1 3.27556 1.98845   4
  11   5  -1 0.46864 1.83120   2
 -11   5   1 -0.4086 1.86836   3
 -11   5   1 -0.6165 1.76894   5
 -11   5   1 0.16517 1.74526   1
  11   5  -1 2.57986 1.90589   3
  11   5  -1 3.35627 1.91834   4
  11   5  -1 -1.4733 1.64538   5
   9  -5  -1 0.84784 2.26613   4
  -9  -5   1 -0.6386 1.85550   2
  -9  -5   1 0.07501 1.81692   4
   9  -5  -1 1.08442 2.18947   2
  -9   5   1 0.14662 1.75802   3
   9   5  -1 3.79194 1.86911   2
   9   5  -1 0.90335 1.80696   3
   9   5  -1 -1.0745 1.68173   5
   9   5  -1 1.49367 1.78276   4
  -9   5   1 -1.0330 1.63506   5
  -9   5   1 -0.3910 1.66633   1
   7  -5  -1 4.24729 2.37081   4
  -7  -5   1 0.78795 1.86439   4
  -7  -5   1 1.81196 1.92055   2
   7  -5  -1 2.64250 2.18427   2
  -7   5   1 0.39629 1.69748   5
  -7   5   1 1.07987 1.80192   1
   7   5  -1 -0.3251 1.57642   3
  -7   5   1 -1.8876 1.70607   3
   7   5  -1 -0.3466 1.66661   5
  -5  -5   1 5.15145 2.11005   4
   5  -5  -1 6.95670 2.43230   4
  -5  -5   1 4.31556 2.04319   2
   5  -5  -1 0.97266 2.11593   2
   5   5  -1 4.58240 1.75007   3
  -5   5   1 6.06031 1.80340   5
  -5   5   1 5.39161 1.91161   3
   5   5  -1 4.26318 2.30508   1
   5   5  -1 1.82255 1.69748   5
  -5   5   1 0.50851 1.62262   1
  -3  -5   1 147.230 7.30156   4
   3  -5  -1 136.096 7.30436   4
  -3  -5   1 151.891 7.17008   2
   3  -5  -1 155.452 7.34288   2
   3   5  -1 144.248 7.02150   3
   3   5  -1 146.835 6.83116   1
  -3   5   1 151.787 6.89826   3
   3   5  -1 147.966 6.88284   5
  -3   5   1 150.777 6.83352   5
   1  -5  -1 5.43098 2.14944   2
  -1  -5   1 3.93386 2.05183   4
   1  -5  -1 0.89900 2.06618   4
  -1  -5   1 0.97107 2.10584   2
  -1   5   1 2.36400 1.70966   5
  -1   5   1 1.86232 1.72220   3
   1   5  -1 -0.7917 2.25633   1
   1   5  -1 -0.0163 1.67682   5
   1   5  -1 0.07033 1.67296   3
  -1  -5  -1 18.5010 2.67345   2
   1  -5   1 31.8158 3.69448   4
  -1  -5  -1 21.7455 2.88442   4
   1  -5   1 25.2910 2.92029   2
  -1   5  -1 22.5131 2.91464   5
  -1   5  -1 26.8797 3.42855   1
  -1   5  -1 23.7197 3.03593   3
   1   5   1 20.3282 2.73204   3
   1   5   1 26.4958 3.00944   5
  -3  -5  -1 67.0306 4.80445   2
   3  -5   1 73.0075 5.01022   2
  -3  -5  -1 79.6144 4.90425   4
   3  -5   1 72.8260 5.24554   4
  -3   5  -1 75.4590 4.46951   5
  -3   5  -1 73.1627 4.70405   3
  -3   5  -1 75.5482 4.42658   1
   3   5   1 82.1413 4.34473   5
   3   5   1 73.5463 4.43726   3
   5  -5   1 210.903 9.71195   2
   5  -5   1 207.525 9.78229   4
  -5  -5  -1 209.586 9.35775   2
  -5  -5  -1 204.722 9.47895   4
  -5   5  -1 235.717 10.0123   1
   5   5   1 213.910 9.15184   3
  -5   5  -1 222.403 9.45898   3
   5   5   1 219.056 9.08350   5
  -5   5  -1 205.179 9.19715   5
  -7  -5  -1 91.7530 5.35650   4
  -7  -5  -1 83.1668 5.22644   2
   7  -5   1 94.9393 5.82180   2
   7  -5   1 106.014 6.14416   4
   7   5   1 93.3944 5.00836   3
  -7   5  -1 96.1313 5.36085   3
  -7   5  -1 92.3780 5.08195   5
   7   5   1 92.6250 5.03778   2
   7   5   1 86.7064 5.11826   4
  -7   5  -1 98.7186 5.24427   1
   7   5   1 97.7410 5.04237   5
  -9  -5  -1 15.8831 2.44238   4
   9  -5   1 18.1952 3.08309   4
   9  -5   1 14.6987 2.87598   2
  -9  -5  -1 9.33167 2.31078   2
   9   5   1 19.5960 2.71253   3
   9   5   1 17.4647 2.34811   2
  -9   5  -1 15.2168 2.39346   5
   9   5   1 17.6717 2.22388   5
   9   5   1 18.7559 2.34836   4
  -9   5  -1 21.0187 3.06739   3
  -9   5  -1 19.1274 2.41551   1
 -11  -5  -1 0.68337 1.97032   2
  11  -5   1 9.53025 2.74474   2
 -11  -5  -1 3.17180 2.21314   4
  11  -5   1 3.09931 2.71126   4
  11   5   1 5.38578 1.75705   3
  11   5   1 3.54527 1.86288   2
 -11   5  -1 6.75192 2.02155   5
  11   5   1 5.92566 1.75597   5
  11   5   1 4.20946 1.97168   4
 -11   5  -1 4.11127 2.15767   3
 -11   5  -1 4.34767 2.05508   1
 -13  -5  -1 22.5678 2.91432   4
  13  -5   1 25.7389 3.62602   2
  13  -5   1 27.1518 3.86539   4
 -13  -5  -1 20.6627 2.72080   2
  13   5   1 23.4012 2.82325   3
  13   5   1 16.8519 2.41414   4
 -13   5  -1 34.0586 3.44487   1
  13   5   1 27.6991 3.25257   2
 -13   5  -1 21.3439 2.92937   3
 -13   5  -1 22.9876 3.30612   5
  13   5   1 19.9100 2.85721   5
  36   0  -2 0.72012 1.79561   2
  36   0  -2 -0.3152 1.71237   4
 -36   0   2 2.09701 1.54064   1
  34   0  -2 4.01369 1.59605   2
  34   0  -2 7.38123 1.66390   4
 -34   0   2 7.75562 1.49484   1
  32   0  -2 0.65494 1.25312   2
  32   0  -2 -0.2984 1.25662   4
 -32   0   2 1.65695 1.08914   1
 -30   0   2 31.4773 2.13716   1
  30   0  -2 36.5546 2.47335   2
  30   0  -2 33.1216 2.44541   4
 -28   0   2 0.84496 0.85738   1
  28   0  -2 1.63216 1.02728   2
 -28   0   2 2.38413 0.59641   3
  28   0  -2 1.60094 0.96576   4
 -26   0   2 284.199 10.2246   3
  26   0  -2 279.552 10.5815   4
  26   0  -2 279.289 10.5979   2
 -26   0   2 268.120 10.5152   1
 -26   0   2 264.809 10.1313   5
 -24   0   2 2092.43 76.2242   1
  24   0  -2 1783.05 75.9295   5
  24   0  -2 2204.75 76.2894   4
 -24   0   2 2192.51 75.9132   5
  24   0  -2 2216.87 76.2999   2
  22   0  -2 834.992 34.1205   5
 -22   0   2 1011.13 34.1500   3
  22   0  -2 995.923 34.4260   2
  22   0  -2 793.578 34.1740   3
  22   0  -2 998.456 34.4194   4
 -22   0   2 994.696 34.0958   5
 -22   0   2 950.166 34.3710   1
  20   0  -2 188.349 7.06768   4
 -20   0   2 178.859 7.02702   1
 -20   0   2 194.888 6.84753   3
  20   0  -2 161.276 6.81729   5
 -20   0   2 190.931 6.79598   5
  20   0  -2 188.625 7.07217   2
  18   0  -2 4.07928 0.43576   5
  18   0  -2 5.52995 0.65892   4
 -18   0   2 4.35561 0.61955   1
 -18   0   2 4.50363 0.47167   3
 -18   0   2 4.16876 0.41810   5
  18   0  -2 4.11424 0.60046   2
  18   0  -2 3.80863 0.51583   3
 -16   0   2 447.946 15.4774   5
 -16   0   2 420.843 15.6537   1
  16   0  -2 415.106 15.5427   3
  16   0  -2 417.201 15.7692   4
  16   0  -2 384.619 15.4915   5
 -16   0   2 447.065 15.5106   3
  16   0  -2 443.892 15.6641   2
  14   0  -2 206.667 8.04929   5
  14   0  -2 214.529 8.08666   3
 -14   0   2 235.601 8.06991   3
 -14   0   2 220.643 8.12031   4
  14   0  -2 229.525 8.18939   2
  14   0  -2 233.257 8.18422   4
 -14   0   2 196.009 8.26237   1
  12   0  -2 67.8396 2.58627   4
  12   0  -2 63.7968 2.51468   3
 -12   0   2 68.1548 2.50455   3
 -12   0   2 62.9531 2.54340   2
 -12   0   2 65.1016 2.53822   4
  12   0  -2 66.9967 2.59409   2
 -12   0   2 66.9353 2.47842   5
 -12   0   2 64.3254 2.60590   1
 -10   0   2 374.645 13.3639   4
 -10   0   2 378.081 13.3729   2
 -10   0   2 349.508 13.4116   1
 -10   0   2 368.970 13.3261   5
 -10   0   2 373.069 13.3470   3
  10   0  -2 354.062 13.4145   1
  10   0  -2 362.626 13.3520   3
  10   0  -2 372.876 13.3901   4
  -8   0   2 333.225 13.2296   1
   8   0  -2 368.991 13.1491   4
   8   0  -2 355.514 13.1789   1
  -8   0   2 355.636 13.1159   5
  -8   0   2 375.374 13.1321   4
   8   0  -2 367.418 13.1573   2
  -8   0   2 372.190 13.1355   3
  -6   0   2 371.371 13.4480   2
  -6   0   2 367.713 13.4522   5
   6   0  -2 395.894 13.5633   1
   6   0  -2 370.019 13.4511   5
  -6   0   2 352.389 13.4971   1
   6   0  -2 391.164 13.4671   3
   6   0  -2 359.650 13.4594   2
  -6   0   2 367.972 13.4640   3
   6   0  -2 362.102 13.4518   4
  -6   0   2 369.292 13.4391   4
   4   0  -2 2022.05 66.8413   5
  -4   0   2 1767.28 66.9182   1
  -4   0   2 1910.16 66.8365   5
  -4   0   2 1673.14 66.6506   2
   4   0  -2 1914.68 66.8710   3
   4   0  -2 1821.84 66.9080   1
   4   0  -2 1742.41 66.7069   2
  -4   0   2 1881.51 66.8716   3
  -2   0   2 10.5864 0.45653   5
   2   0  -2 11.0738 0.45480   5
   2   0  -2 11.2033 0.50532   1
  -2   0   2 10.4168 0.43873   4
   2   0  -2 11.7998 0.46547   3
  -2   0   2 10.7219 0.46387   3
  -2   0   2 10.6268 0.50651   1
   2   0  -2 10.5715 0.43419   4
   0   0   2 4472.05 158.473   1
   0   0  -2 4259.89 158.396   1
   2   0   2 668.285 24.7348   4
   2   0   2 651.134 24.7190   3
   2   0   2 640.159 24.6017   1
   2   0   2 685.837 24.7750   2
  -2   0  -2 702.896 24.7170   4
  -2   0  -2 715.272 24.7058   2
   2   0   2 668.201 24.6947   5
  -2   0  -2 713.539 24.6279   3
  -2   0  -2 604.220 24.5804   1
  -2   0  -2 724.190 24.6331   5
  -4   0  -2 3303.69 123.333   1
  -4   0  -2 3453.93 123.069   2
  -4   0  -2 3414.21 123.079   4
   4   0   2 3413.60 123.105   2
  -4   0  -2 3257.73 122.945   3
   4   0   2 3230.17 122.888   3
   4   0   2 3439.48 123.221   4
  -4   0  -2 3674.21 122.757   5
   4   0   2 3337.52 122.854   5
  -6   0  -2 1023.77 36.5984   5
   6   0   2 1042.99 36.6922   5
   6   0   2 1007.93 36.6333   2
  -6   0  -2 974.747 36.6509   3
  -6   0  -2 1060.37 36.6400   2
  -6   0  -2 1041.08 36.6453   4
   6   0   2 980.679 36.7019   1
   6   0   2 951.485 36.6331   4
  -8   0  -2 13.9770 0.74873   4
  -8   0  -2 14.2698 0.73936   2
   8   0   2 14.2340 0.76980   4
  -8   0  -2 14.2753 0.78786   1
  -8   0  -2 13.0958 0.58390   3
  -8   0  -2 13.7976 0.63018   3
   8   0   2 14.5482 0.92740   2
   8   0   2 13.7560 0.84908   1
  10   0   2 4237.39 154.550   1
  10   0   2 4167.85 155.256   4
 -10   0  -2 4460.70 154.238   3
 -10   0  -2 4291.03 154.717   1
  10   0   2 3983.25 155.293   2
 -10   0  -2 4402.57 153.988   3
 -12   0  -2 21.2904 0.83567   3
  12   0   2 20.4647 1.12915   4
 -12   0  -2 21.2927 0.94508   3
  12   0   2 21.9524 1.12733   2
 -14   0  -2 482.575 17.9290   3
 -14   0  -2 525.539 17.8569   3
  14   0   2 494.294 18.1493   4
 -14   0  -2 471.469 18.1148   1
  14   0   2 490.467 18.1352   2
  16   0   2 480.886 17.7122   4
 -16   0  -2 469.178 17.6642   1
  16   0   2 487.848 17.7037   2
 -18   0  -2 178.437 6.89582   1
  18   0   2 181.131 6.95226   2
  18   0   2 179.022 6.96488   4
 -20   0  -2 -0.8722 0.46294   1
  20   0   2 -0.3463 0.53761   2
  20   0   2 -0.2631 0.57286   4
 -22   0  -2 7.24152 1.05838   1
  22   0   2 7.19100 0.99164   4
  22   0   2 9.05317 1.05370   2
 -24   0  -2 35.4230 2.06731   1
  24   0   2 38.6123 2.27490   4
  24   0   2 37.4789 2.24465   2
  26   0   2 5.09542 1.08113   2
 -26   0  -2 3.86343 0.89730   1
  26   0   2 5.12678 1.18108   4
  28   0   2 8.92230 1.38474   2
 -28   0  -2 8.57643 1.22647   1
  28   0   2 8.27537 1.39420   4
  30   0   2 4.87534 1.39152   4
  30   0   2 1.97789 1.31724   2
 -30   0  -2 1.39804 1.08957   1
  32   0   2 3.19693 1.63247   4
 -32   0  -2 3.47421 1.32371   1
  32   0   2 5.49367 1.74871   2
 -35  -1   2 1.19395 1.54666   1
  35  -1  -2 -0.4415 2.03141   4
  35  -1  -2 2.20094 2.00330   2
 -35   1   2 2.38369 1.41095   1
  35   1  -2 0.89188 1.37808   4
  35   1  -2 3.46303 1.52053   2
  33  -1  -2 234.780 9.61363   2
  33  -1  -2 236.126 10.9418   4
 -33  -1   2 220.753 9.20454   1
  33   1  -2 225.989 9.14992   4
 -33   1   2 221.602 9.10243   1
  33   1  -2 230.514 9.20575   2
  31  -1  -2 2.08925 1.51445   4
 -31  -1   2 1.17988 1.08125   1
  31  -1  -2 -0.5662 1.38230   2
  31   1  -2 0.47541 1.13324   4
  31   1  -2 -0.8312 1.04416   2
 -31   1   2 -0.2542 0.99816   1
  29  -1  -2 3.79011 1.37605   2
  29  -1  -2 4.35065 1.82553   4
  29   1  -2 3.17658 1.07884   2
 -29   1   2 3.37667 1.06308   1
  29   1  -2 2.96414 1.01245   4
 -29   1   2 4.81546 0.61192   3
  27  -1  -2 240.277 9.94765   2
  27  -1  -2 268.842 10.1725   4
 -27  -1   2 245.510 9.71078   1
 -27   1   2 256.358 9.23220   5
  27   1  -2 252.073 9.58206   4
 -27   1   2 230.305 10.3424   1
 -27   1   2 256.742 9.30820   3
  27   1  -2 244.546 9.59047   2
 -25  -1   2 32.8900 2.04796   1
  25  -1  -2 37.9078 2.35690   4
 -25  -1   2 31.9410 1.78391   3
  25  -1  -2 33.8583 2.29462   2
 -25   1   2 35.5630 1.54077   5
  25   1  -2 33.2704 1.86369   2
 -25   1   2 34.7223 2.05253   1
  25   1  -2 36.4030 1.88550   4
 -25   1   2 34.8599 1.60241   3
 -23  -1   2 2.81689 0.74686   3
 -23  -1   2 3.07356 0.56168   5
  23  -1  -2 1.29469 0.89487   4
  23  -1  -2 2.18449 0.86352   2
 -23  -1   2 2.66173 0.75525   1
 -23   1   2 2.81618 0.47728   5
 -23   1   2 3.22468 0.50618   3
 -23   1   2 2.52085 0.71754   1
  23   1  -2 4.41696 0.70826   2
  23   1  -2 2.71766 0.44217   3
  23   1  -2 2.51026 0.34845   5
  23   1  -2 3.76137 0.64300   4
  21  -1  -2 0.70953 0.72239   2
  21  -1  -2 -0.8211 0.65187   4
 -21  -1   2 -0.1468 0.51425   1
 -21  -1   2 0.54947 0.53557   3
 -21  -1   2 -0.1885 0.43351   5
 -21   1   2 0.38707 0.52134   1
  21   1  -2 0.30394 0.45870   2
  21   1  -2 0.12073 0.43768   4
 -21   1   2 1.05140 0.38205   5
  21   1  -2 0.02540 0.28090   3
  21   1  -2 -0.4507 0.22072   5
 -21   1   2 0.63097 0.43242   3
 -19  -1   2 88.1063 3.60873   5
 -19  -1   2 92.9770 3.81000   1
 -19  -1   2 91.4637 3.68825   3
  19  -1  -2 91.1611 3.94650   2
  19  -1  -2 94.3097 3.97278   4
 -19   1   2 96.9686 3.63718   3
  19   1  -2 90.9920 3.67375   4
  19   1  -2 97.3325 3.50369   3
 -19   1   2 90.2017 3.77199   1
  19   1  -2 91.2891 3.45282   5
  19   1  -2 94.0324 3.68145   2
 -19   1   2 89.1612 3.65923   5
 -17  -1   2 48.0601 2.19691   1
  17  -1  -2 45.1829 2.24580   5
  17  -1  -2 49.4409 2.34659   4
 -17  -1   2 46.6618 2.04332   5
  17  -1  -2 51.8126 2.33745   2
 -17  -1   2 47.3420 2.09762   3
 -17   1   2 49.4594 2.04534   3
 -17   1   2 47.2478 2.15652   1
  17   1  -2 47.0389 2.06472   4
  17   1  -2 47.9085 2.06861   2
 -17   1   2 47.1155 2.11298   5
  17   1  -2 52.1545 1.92998   3
  17   1  -2 50.2084 1.88121   5
 -15  -1   2 150.199 5.69535   3
  15  -1  -2 149.490 5.87709   2
 -15  -1   2 153.365 5.87784   4
 -15  -1   2 146.587 5.64824   5
  15  -1  -2 136.757 6.15153   4
 -15  -1   2 145.346 5.76479   1
  15   1  -2 157.491 5.55215   3
 -15   1   2 151.075 5.62219   5
 -15   1   2 147.022 5.74493   1
  15   1  -2 140.187 5.71211   2
  15   1  -2 158.826 5.53080   5
  15   1  -2 154.723 5.93697   4
  15   1  -2 150.526 5.66508   4
  13  -1  -2 427.213 17.1875   5
  13  -1  -2 480.836 17.3581   4
 -13  -1   2 444.819 17.4232   1
 -13  -1   2 495.045 17.1992   4
  13  -1  -2 394.353 17.1733   3
 -13  -1   2 471.676 17.1392   5
 -13  -1   2 476.095 17.1757   3
 -13   1   2 460.245 17.1405   3
 -13   1   2 453.992 17.1027   5
  13   1  -2 485.221 17.2343   4
  13   1  -2 480.013 17.1142   2
  13   1  -2 517.048 17.0505   5
  13   1  -2 503.898 17.0643   3
  13   1  -2 488.514 17.1162   4
 -13   1   2 440.844 17.2508   4
 -11  -1   2 16.5508 0.93045   5
 -11  -1   2 17.9753 0.95915   2
  11  -1  -2 17.4152 1.10965   2
 -11  -1   2 16.5453 0.94783   4
  11  -1  -2 16.3385 0.93522   5
 -11  -1   2 16.7816 1.00830   1
  11  -1  -2 16.6069 1.10447   4
  11  -1  -2 17.2275 1.04873   1
 -11  -1   2 16.7512 0.96408   3
  11  -1  -2 15.4059 0.95026   3
  11   1  -2 18.3484 0.90567   1
  11   1  -2 19.1373 0.84513   5
  11   1  -2 18.2888 0.88790   4
  11   1  -2 18.3295 0.98623   2
  11   1  -2 16.2686 0.98503   4
 -11   1   2 18.0879 0.96634   1
  11   1  -2 18.8519 0.85747   3
  11   1  -2 18.1563 0.88348   2
 -11   1   2 17.1088 1.12774   2
 -11   1   2 16.5531 0.99445   4
 -11   1   2 18.4849 0.90814   5
   9  -1  -2 139.956 5.33088   4
   9  -1  -2 133.998 5.23489   1
  -9  -1   2 139.119 5.25335   1
   9  -1  -2 134.251 5.30002   2
   9  -1  -2 121.068 5.20299   3
  -9  -1   2 134.653 5.21057   5
   9  -1  -2 125.733 5.18346   5
  -9  -1   2 136.078 5.22439   3
   9   1  -2 146.148 5.18959   1
   9   1  -2 137.029 5.22381   4
  -9   1   2 137.956 5.19212   1
   9   1  -2 141.193 5.13830   2
   9   1  -2 145.049 5.16403   3
  -9   1   2 138.434 5.16961   5
   9   1  -2 138.151 5.14268   4
  -9   1   2 141.426 5.24371   4
  -9   1   2 136.762 5.19228   3
   9   1  -2 144.016 5.14610   5
   9   1  -2 138.196 5.21263   2
  -9   1   2 137.250 5.23227   2
   7  -1  -2 419.945 15.2169   1
   7  -1  -2 379.272 15.1883   5
  -7  -1   2 417.853 15.1728   2
   7  -1  -2 377.274 15.2102   3
  -7  -1   2 423.023 15.2668   1
   7  -1  -2 421.676 15.3082   4
  -7  -1   2 401.175 15.3102   5
  -7  -1   2 401.628 15.2516   3
  -7  -1   2 410.279 15.1842   4
  -7   1   2 411.057 15.1697   1
   7   1  -2 429.784 15.2331   4
  -7   1   2 433.901 15.2606   2
   7   1  -2 411.094 15.1484   2
   7   1  -2 437.749 15.2067   3
  -7   1   2 429.522 15.2639   4
   7   1  -2 427.819 15.2147   2
  -7   1   2 403.545 15.1765   5
   7   1  -2 431.533 15.2085   1
   7   1  -2 437.603 15.1874   5
  -7   1   2 397.395 15.1947   3
   7   1  -2 413.892 15.1616   4
   5  -1  -2 408.086 14.8437   4
  -5  -1   2 415.444 14.8192   1
   5  -1  -2 367.865 14.7190   3
   5  -1  -2 363.119 14.6976   5
  -5  -1   2 380.080 14.8660   3
   5  -1  -2 399.111 14.8073   2
  -5  -1   2 392.044 14.8420   5
  -5  -1   2 422.546 14.7128   2
  -5  -1   2 405.102 14.7261   4
   5   1  -2 428.549 14.7578   1
  -5   1   2 370.326 14.6834   5
   5   1  -2 416.288 14.7238   5
   5   1  -2 421.061 14.7487   3
   5   1  -2 430.339 14.8482   2
  -5   1   2 416.961 14.7864   2
  -5   1   2 418.596 14.8756   4
  -5   1   2 376.913 14.7036   3
  -5   1   2 388.554 14.6540   1
   5   1  -2 417.035 14.8539   4
   3  -1  -2 1888.36 67.6714   1
  -3  -1   2 1856.95 67.7359   1
  -3  -1   2 1958.22 67.7624   2
   3  -1  -2 1799.88 67.9464   5
  -3  -1   2 1980.31 67.9990   4
   3  -1  -2 1588.18 67.5243   3
  -3  -1   2 1809.97 68.4372   3
  -3  -1   2 1859.21 68.2861   5
   3   1  -2 1967.96 67.8205   5
  -3   1   2 1885.33 67.6296   4
   3   1  -2 1915.65 67.6106   1
  -3   1   2 1944.44 67.6909   1
  -3   1   2 1886.06 67.6222   2
  -3   1   2 1806.36 68.0327   5
   3   1  -2 1964.32 67.8737   3
  -3   1   2 1749.40 67.8410   3
   3   1  -2 1854.16 67.6690   4
   1  -1  -2 1649.30 57.1450   1
  -1  -1   2 1639.36 57.3216   1
  -1  -1   2 1524.94 57.2065   4
   1  -1  -2 1517.02 57.4357   5
   1  -1  -2 1479.30 57.4205   3
  -1  -1   2 1543.28 57.1905   2
  -1   1   2 1605.47 57.2568   2
  -1   1   2 1512.41 57.6346   3
   1   1  -2 1725.23 57.7216   2
  -1   1   2 1601.39 57.2670   4
   1   1  -2 1545.10 57.2009   5
   1   1  -2 1520.55 57.2230   3
  -1   1   2 1659.85 57.2127   1
  -1   1   2 1573.37 57.7074   5
   1  -1   2 9866.03 344.530   2
   1  -1   2 9672.81 345.386   4
  -1  -1  -2 9789.00 344.699   2
   1  -1   2 9247.31 344.640   5
  -1  -1  -2 8872.64 344.176   5
  -1  -1  -2 8547.40 344.741   3
   1  -1   2 9276.67 344.784   3
  -1   1  -2 9575.96 345.033   3
  -1   1  -2 9463.12 345.079   1
   1   1   2 9926.27 345.211   2
  -1   1  -2 9527.16 344.359   4
  -1   1  -2 9830.79 344.256   2
   1   1   2 8908.29 344.064   3
  -1   1  -2 9629.29 344.548   5
   1   1   2 9999.99 345.274   4
  -1   1  -2 9749.19 344.926   5
  -1   1  -2 9666.83 344.730   3
  -3  -1  -2 315.941 11.1954   1
  -3  -1  -2 290.386 11.3576   5
   3  -1   2 331.660 11.5288   1
   3  -1   2 310.463 11.3714   2
  -3  -1  -2 292.152 11.2749   3
  -3  -1  -2 311.012 11.3784   2
   3  -1   2 301.221 11.4083   3
   3  -1   2 309.443 11.3947   4
  -3  -1  -2 308.927 11.3843   4
   3  -1   2 301.021 11.3785   5
  -3   1  -2 319.340 11.4967   1
   3   1   2 322.696 11.4247   2
   3   1   2 309.034 11.3518   4
   3   1   2 297.287 11.1595   1
   3   1   2 281.814 11.2410   3
   3   1   2 315.708 11.4270   4
   3   1   2 313.432 11.3487   2
  -3   1  -2 321.194 11.3446   4
  -3   1  -2 301.661 11.3868   5
  -3   1  -2 318.039 11.3773   5
  -3   1  -2 311.719 11.4090   3
  -3   1  -2 318.394 11.3216   2
   3   1   2 286.495 11.2391   5
  -3   1  -2 300.651 11.4163   3
   5  -1   2 66.4685 2.70881   4
  -5  -1  -2 70.6708 2.70899   4
  -5  -1  -2 67.8188 2.67748   2
  -5  -1  -2 64.5752 2.54062   3
  -5  -1  -2 63.4463 2.54049   5
   5  -1   2 66.1681 2.71399   3
  -5  -1  -2 68.6219 2.49325   1
   5  -1   2 64.8673 2.67142   5
   5  -1   2 64.6746 2.67647   2
   5  -1   2 67.2293 2.84382   1
   5   1   2 68.3875 2.64549   2
  -5   1  -2 67.4623 2.66787   5
   5   1   2 62.1052 2.49789   3
  -5   1  -2 66.2764 2.62653   4
   5   1   2 67.3232 2.55167   3
  -5   1  -2 64.1811 2.70538   3
   5   1   2 65.7559 2.63952   4
  -5   1  -2 65.5723 2.70768   3
   5   1   2 67.6246 2.47391   1
   5   1   2 66.6386 2.73036   4
   5   1   2 61.4122 2.49474   5
  -5   1  -2 64.3772 2.66880   5
  -5   1  -2 66.2215 2.60522   2
  -5   1  -2 65.5928 2.79526   1
   7  -1   2 548.031 19.4815   2
   7  -1   2 520.306 19.4892   4
   7  -1   2 526.545 19.4770   3
  -7  -1  -2 543.214 19.2890   1
  -7  -1  -2 560.973 19.4828   2
  -7  -1  -2 517.666 19.2884   5
  -7  -1  -2 565.470 19.5084   4
   7  -1   2 526.907 19.6085   1
  -7   1  -2 544.597 19.4360   5
   7   1   2 530.814 19.2916   5
   7   1   2 534.989 19.4027   4
  -7   1  -2 523.017 19.4086   4
  -7   1  -2 533.764 19.5843   1
   7   1   2 533.361 19.3586   1
   7   1   2 476.498 19.2351   5
   7   1   2 553.962 19.5146   2
  -7   1  -2 537.438 19.4809   3
  -7   1  -2 517.784 19.4310   5
   7   1   2 527.730 19.2682   3
   7   1   2 477.597 19.2342   3
   7   1   2 554.420 19.5415   4
   7   1   2 530.048 19.3958   2
  -7   1  -2 518.158 19.4645   3
  -9  -1  -2 897.218 31.4464   1
   9  -1   2 883.957 31.6220   3
   9  -1   2 800.016 31.7243   2
   9  -1   2 883.212 31.6795   4
  -9   1  -2 920.978 31.5790   5
  -9   1  -2 879.158 31.5620   5
   9   1   2 848.428 31.4516   1
   9   1   2 825.979 31.6053   4
  -9   1  -2 900.322 31.6287   3
  -9   1  -2 856.968 31.5889   3
   9   1   2 816.997 31.3339   5
   9   1   2 869.025 31.5443   2
   9   1   2 878.363 31.3747   5
  11  -1   2 12.0461 1.02435   3
  11  -1   2 12.2422 0.98819   2
  11  -1   2 13.8248 1.08212   4
 -11  -1  -2 14.3864 0.77966   1
 -11   1  -2 12.3059 0.86177   5
 -11   1  -2 12.3669 0.94309   3
 -11   1  -2 11.9747 0.85493   5
 -11   1  -2 13.8608 1.10048   1
  11   1   2 13.7147 0.84097   2
  11   1   2 14.6341 0.89802   4
  11   1   2 13.7149 0.87888   1
 -11   1  -2 13.8770 0.92424   3
  13  -1   2 21.8720 1.25258   3
 -13  -1  -2 22.6285 1.12467   1
  13  -1   2 22.9039 1.31922   2
  13  -1   2 21.8333 1.37515   4
 -13   1  -2 20.9859 1.15328   5
 -13   1  -2 19.7991 1.21441   3
 -13   1  -2 21.8190 1.14299   5
 -13   1  -2 21.1475 1.32990   1
  13   1   2 20.8815 1.14915   2
  13   1   2 20.3601 1.17648   1
  13   1   2 21.6236 1.17014   4
 -13   1  -2 21.9184 1.21337   3
 -15  -1  -2 58.7458 2.40530   1
  15  -1   2 55.8424 2.65368   4
  15  -1   2 58.6291 2.64200   2
 -15   1  -2 57.9648 2.41822   3
  15   1   2 53.7409 2.40302   2
 -15   1  -2 56.9889 2.59720   1
 -15   1  -2 56.0683 2.40644   5
  15   1   2 58.0825 2.44150   4
 -15   1  -2 56.3801 2.35745   5
 -17  -1  -2 134.952 5.09467   1
  17  -1   2 139.279 5.37740   2
  17  -1   2 121.319 5.18088   3
  17  -1   2 136.648 5.40759   4
 -17   1  -2 127.045 5.05461   5
 -17   1  -2 129.758 4.97545   5
 -17   1  -2 137.575 5.05303   3
 -17   1  -2 134.749 5.30223   1
  17   1   2 130.788 5.12762   2
 -17   1  -2 119.426 5.17152   3
  17   1   2 127.607 5.11971   4
  19  -1   2 1.13011 0.74558   2
  19  -1   2 0.56078 0.73222   4
 -19  -1  -2 0.69053 0.47645   1
  19   1   2 1.51170 0.54088   2
 -19   1  -2 0.81826 0.43098   5
 -19   1  -2 1.54762 0.72781   3
 -19   1  -2 0.90113 0.54699   5
 -19   1  -2 0.92478 0.65752   1
  19   1   2 0.68201 0.53847   4
 -21  -1  -2 24.7344 1.43193   1
  21  -1   2 25.7377 1.86475   4
  21  -1   2 25.4480 1.86331   2
  21   1   2 21.4900 1.48001   2
 -21   1  -2 19.3624 1.53670   3
 -21   1  -2 25.0386 1.16553   5
  21   1   2 21.9229 1.50666   4
 -21   1  -2 22.6891 1.61778   1
  23  -1   2 3.63421 1.16198   4
  23  -1   2 2.57505 1.06697   2
 -23  -1  -2 3.70743 0.73704   1
 -23   1  -2 3.32617 0.97157   1
 -23   1  -2 2.77574 0.45629   5
 -23   1  -2 4.00838 0.52682   3
  23   1   2 3.35248 0.84220   2
  23   1   2 4.24676 0.86945   4
  25  -1   2 87.0911 4.30731   4
 -25  -1  -2 92.1167 3.83214   1
  25  -1   2 88.1337 4.28925   2
 -25   1  -2 88.0806 4.02036   1
  25   1   2 81.1928 3.91316   4
  25   1   2 86.7104 3.88432   2
  27  -1   2 14.2924 1.81909   2
  27  -1   2 13.0710 1.87130   4
 -27  -1  -2 12.8120 1.61218   1
  27   1   2 12.5679 1.45479   2
  27   1   2 12.3511 1.41308   4
 -27   1  -2 14.0487 1.64867   1
 -29  -1  -2 3.36908 1.14115   1
  29  -1   2 4.60396 1.52055   2
  29  -1   2 5.57805 1.60330   4
  29   1   2 3.78136 1.09650   2
  29   1   2 3.96942 1.11574   4
 -29   1  -2 3.73143 1.19350   1
  31  -1   2 0.12432 1.71227   4
 -31  -1  -2 0.14825 1.14695   1
  31  -1   2 -1.0792 1.67576   2
  31   1   2 1.39183 1.28836   2
 -31   1  -2 0.66694 1.25148   1
  31   1   2 -0.6518 1.24165   4
  33  -1   2 7.87649 2.49608   2
  33  -1   2 8.73879 2.61762   4
  33   1   2 6.54400 1.83629   4
  33   1   2 7.78206 1.82897   2
  34  -2  -2 7.76069 2.59245   4
 -34  -2   2 9.91332 1.90244   1
  34  -2  -2 7.72573 2.64233   2
  34   2  -2 10.1344 1.66306   2
 -34   2   2 8.31742 1.75566   1
  34   2  -2 8.10794 1.50853   4
 -32  -2   2 140.146 6.41691   1
  32  -2  -2 146.367 7.10022   4
  32  -2  -2 152.037 7.08433   2
 -32   2   2 143.422 6.29054   1
  32   2  -2 139.811 6.05173   2
  32   2  -2 142.267 6.14005   4
  30  -2  -2 24.2371 3.02718   2
 -30  -2   2 24.7453 2.41487   1
  30  -2  -2 27.5950 3.08406   4
  30   2  -2 22.9752 2.00429   2
  30   2  -2 20.9937 2.11165   4
 -30   2   2 24.6394 2.12034   1
 -30   2   2 25.8427 1.59900   3
  28  -2  -2 20.6603 2.65920   4
 -28  -2   2 18.0693 2.30256   1
  28  -2  -2 20.6094 2.35432   2
  28   2  -2 20.6421 1.77870   4
 -28   2   2 22.1190 1.29758   5
 -28   2   2 19.2627 1.46058   3
  28   2  -2 22.5507 1.79916   2
 -28   2   2 22.0695 2.03202   1
  26  -2  -2 18.9043 2.19692   2
 -26  -2   2 17.2690 1.88529   1
 -26   2   2 18.0872 1.22690   5
  26   2  -2 17.5325 1.55692   4
 -26   2   2 21.2495 1.45140   3
  26   2  -2 15.6662 1.55167   2
 -26   2   2 19.1553 1.75524   1
  24  -2  -2 7.62864 1.66220   2
 -24  -2   2 9.43990 1.27796   1
  24  -2  -2 8.51234 1.53747   4
 -24  -2   2 8.63146 0.99165   5
 -24   2   2 9.21655 0.99096   5
  24   2  -2 9.36412 1.08997   5
 -24   2   2 8.87512 1.19446   1
  24   2  -2 7.86525 0.92419   4
 -24   2   2 7.46782 1.10713   3
  24   2  -2 8.36858 0.97573   2
 -22  -2   2 20.6147 1.47216   5
  22  -2  -2 19.4570 2.02588   2
 -22  -2   2 17.3425 1.95710   3
  22  -2  -2 23.3284 2.13296   4
 -22  -2   2 19.2888 2.19454   1
 -22   2   2 16.7753 1.53349   1
  22   2  -2 19.2930 1.36796   4
  22   2  -2 19.2373 1.54196   5
 -22   2   2 19.5885 1.27434   5
  22   2  -2 19.5071 1.33591   2
 -22   2   2 20.6652 1.38765   3
  22   2  -2 19.8076 1.72280   3
 -20  -2   2 132.788 5.51295   1
  20  -2  -2 132.355 5.77348   2
 -20  -2   2 125.015 5.28531   5
  20  -2  -2 130.439 5.78603   4
 -20  -2   2 115.785 5.61714   3
 -20   2   2 142.134 5.47382   1
  20   2  -2 127.226 5.51549   3
  20   2  -2 136.456 5.25477   4
  20   2  -2 133.912 5.25172   2
 -20   2   2 142.232 5.28431   5
 -20   2   2 143.456 5.34974   3
  20   2  -2 132.313 5.47575   5
  20   2  -2 138.356 5.11515   5
 -18  -2   2 130.316 6.16953   3
  18  -2  -2 149.665 6.86459   2
 -18  -2   2 149.075 6.00751   1
  18  -2  -2 154.965 6.30834   4
 -18  -2   2 136.934 5.99406   5
 -18   2   2 155.563 5.89521   3
 -18   2   2 156.413 5.83468   5
  18   2  -2 150.337 5.78446   4
 -18   2   2 153.607 5.96211   1
  18   2  -2 151.417 5.78275   2
  16  -2  -2 11.1300 1.40788   4
  16  -2  -2 9.89591 1.31666   2
 -16  -2   2 12.3221 1.18356   1
 -16   2   2 12.8575 1.04475   5
  16   2  -2 10.7867 0.98142   4
 -16   2   2 12.1182 1.11520   1
  16   2  -2 8.21176 0.91122   2
 -16   2   2 10.6916 0.98871   3
  14  -2  -2 185.337 7.66717   4
 -14  -2   2 198.672 7.52684   1
 -14   2   2 189.729 7.42123   3
  14   2  -2 195.950 7.33278   4
 -14   2   2 193.485 7.42856   1
 -14   2   2 189.257 7.37034   5
  14   2  -2 192.999 7.30682   2
  12  -2  -2 115.043 5.01135   2
 -12  -2   2 123.334 4.79392   2
 -12  -2   2 126.170 4.91785   1
 -12  -2   2 121.523 4.82264   4
  12  -2  -2 121.952 5.06993   4
 -12   2   2 117.694 4.82134   3
  12   2  -2 119.966 4.74675   4
 -12   2   2 120.062 4.79094   1
  12   2  -2 121.086 4.72491   2
 -12   2   2 115.525 4.76743   5
  10  -2  -2 120.197 4.93296   4
 -10  -2   2 117.913 4.69715   4
 -10  -2   2 107.429 4.94900   1
 -10  -2   2 120.730 4.67195   2
  10   2  -2 119.745 4.61583   2
 -10   2   2 113.828 4.69170   3
  10   2  -2 110.980 5.05149   1
 -10   2   2 121.413 4.66587   1
  10   2  -2 121.764 4.64688   4
 -10   2   2 115.934 4.65840   5
   8  -2  -2 158.401 6.62029   1
  -8  -2   2 175.521 6.71540   1
   8  -2  -2 174.963 6.85436   4
   8  -2  -2 168.748 6.80320   2
  -8   2   2 179.273 6.59017   1
   8   2  -2 173.208 6.81788   1
  -8   2   2 169.346 6.86714   3
   8   2  -2 172.957 6.59439   1
  -8   2   2 169.008 6.60094   5
   6  -2  -2 0.88233 0.47001   1
  -6  -2   2 0.90416 0.45627   5
   6  -2  -2 1.01866 0.64174   2
   6  -2  -2 0.28119 0.63467   4
  -6  -2   2 0.12014 0.59222   2
  -6  -2   2 0.47934 0.56229   4
  -6  -2   2 1.01189 0.60742   1
   6   2  -2 0.41978 0.63949   4
   6   2  -2 0.13003 0.57302   2
   6   2  -2 0.24788 0.44462   1
  -6   2   2 0.15277 0.39782   1
   6   2  -2 0.49932 0.50555   5
  -6   2   2 0.20267 0.47487   3
  -6   2   2 0.09140 0.43319   5
   6   2  -2 1.05257 0.64012   1
   4  -2  -2 361.268 13.1584   1
  -4  -2   2 337.672 13.2580   5
   4  -2  -2 359.410 13.3690   4
   4  -2  -2 349.979 13.3334   2
  -4  -2   2 371.538 13.3095   4
  -4  -2   2 374.655 13.2762   2
  -4  -2   2 319.387 13.4081   3
  -4   2   2 363.108 13.0924   1
  -4   2   2 337.569 13.1846   3
   4   2  -2 345.760 13.3321   3
   4   2  -2 359.732 13.2421   2
  -4   2   2 341.010 13.1557   5
   4   2  -2 365.881 13.2185   1
   4   2  -2 352.761 13.2548   4
   4   2  -2 344.442 13.2813   5
   4   2  -2 377.012 13.3672   1
   2  -2  -2 11.7805 1.11354   2
  -2  -2   2 11.1467 1.02074   5
  -2  -2   2 10.6808 1.02673   3
  -2  -2   2 12.6777 1.18181   1
   2  -2  -2 11.5148 1.17442   4
   2  -2  -2 11.3640 0.86431   1
  -2  -2   2 11.4785 1.14526   2
  -2  -2   2 13.0291 1.17788   4
   2   2  -2 10.1001 1.05126   3
  -2   2   2 11.3043 0.89364   5
   2   2  -2 10.7637 1.05699   2
   2   2  -2 11.3475 1.03836   5
   2   2  -2 11.0199 1.09813   4
  -2   2   2 12.1108 0.93930   1
   2   2  -2 11.7351 1.16364   1
   2   2  -2 11.4261 1.07948   1
   0  -2  -2 276.568 10.3090   4
   0  -2  -2 285.984 10.0425   1
   0  -2  -2 274.042 10.2827   2
   0  -2   2 277.908 10.3899   1
   0  -2   2 269.288 10.2548   2
   0  -2   2 261.889 10.2192   5
   0  -2  -2 234.520 10.1371   3
   0   2   2 269.220 10.1466   3
   0   2  -2 265.106 10.3481   1
   0   2   2 281.557 10.0007   1
   0   2   2 293.874 10.0453   1
   0   2  -2 255.806 10.1698   2
   0   2  -2 261.246 10.2298   5
  -2  -2  -2 672.160 24.5310   4
  -2  -2  -2 610.889 24.3472   5
   2  -2   2 695.412 24.5773   4
  -2  -2  -2 618.501 24.3781   3
   2  -2   2 670.085 24.4992   5
  -2  -2  -2 676.365 24.5152   2
   2   2   2 662.695 24.3754   3
  -2   2  -2 667.616 24.5553   3
   2   2   2 726.277 24.2912   1
  -2   2  -2 679.769 24.5123   5
   2   2   2 647.470 24.3404   5
   2   2   2 666.973 24.4109   5
   2   2   2 670.281 24.4281   3
  -2   2  -2 640.539 24.8394   1
  -4  -2  -2 450.686 17.4605   3
  -4  -2  -2 429.417 17.2803   5
  -4  -2  -2 474.369 17.4449   2
  -4  -2  -2 483.621 17.4759   4
   4  -2   2 476.234 17.5305   4
   4  -2   2 465.103 17.4788   2
   4   2   2 464.925 17.3306   5
   4   2   2 510.130 17.2471   1
   4   2   2 454.295 17.2654   5
  -4   2  -2 457.155 17.4386   5
   4   2   2 466.252 17.2971   3
   4   2   2 507.513 17.5167   3
  -4   2  -2 471.298 17.5358   1
   4   2   2 468.964 17.3769   4
  -4   2  -2 456.514 17.4885   3
  -6  -2  -2 213.078 8.24269   2
   6  -2   2 211.038 8.32208   2
  -6  -2  -2 211.972 8.25878   4
   6  -2   2 217.181 8.37998   4
  -6  -2  -2 221.962 8.03257   1
  -6  -2  -2 200.351 8.10604   3
   6   2   2 210.761 8.13000   3
   6   2   2 224.716 7.89203   1
   6   2   2 227.165 8.07930   1
   6   2   2 216.264 8.20389   4
   6   2   2 209.072 8.16960   2
  -6   2  -2 213.954 8.34750   5
   6   2   2 210.405 8.09118   3
  -6   2  -2 221.118 8.39758   1
  -6   2  -2 212.937 8.32678   3
   6   2   2 210.103 8.06829   5
   8  -2   2 369.057 13.8101   4
  -8  -2  -2 381.640 13.4568   1
  -8  -2  -2 363.763 13.6326   2
   8  -2   2 359.364 13.7471   2
  -8  -2  -2 375.195 13.6677   4
   8   2   2 363.298 13.4933   3
   8   2   2 371.742 13.5063   5
   8   2   2 363.291 13.2931   1
  -8   2  -2 365.455 13.6782   5
  -8   2  -2 368.006 13.7864   1
   8   2   2 358.831 13.5683   2
   8   2   2 356.116 13.4615   3
   8   2   2 361.016 13.5803   4
  -8   2  -2 353.424 13.7093   3
   8   2   2 351.720 13.4380   5
 -10  -2  -2 321.290 11.0152   1
  10  -2   2 293.118 11.3044   2
  10  -2   2 289.889 11.3411   4
 -10   2  -2 303.915 11.3391   1
  10   2   2 284.827 10.9409   3
  10   2   2 296.370 10.9810   5
  10   2   2 295.803 11.0954   4
  10   2   2 288.947 10.9247   5
  10   2   2 287.417 10.9507   3
 -10   2  -2 297.074 11.1855   5
 -10   2  -2 288.468 11.2318   3
  10   2   2 293.123 10.8306   1
  10   2   2 296.026 11.0820   2
 -12  -2  -2 78.3818 3.09857   1
  12  -2   2 71.8376 3.39425   2
  12  -2   2 75.1878 3.46749   4
  12   2   2 72.9060 2.95544   3
  12   2   2 71.1956 2.97616   5
 -12   2  -2 76.5506 3.41933   1
 -12   2  -2 75.7294 3.25798   5
  12   2   2 73.0886 3.20575   1
  12   2   2 71.5478 2.93039   5
 -12   2  -2 72.9020 3.30219   3
  12   2   2 74.6188 2.95579   3
  12   2   2 72.2562 3.12495   2
  12   2   2 73.8100 3.14746   4
  14  -2   2 1.92629 0.81576   2
  14  -2   2 2.09132 0.87064   4
  14   2   2 3.27494 0.44106   3
  14   2   2 4.26235 0.54777   5
 -14   2  -2 2.94344 0.70545   5
  14   2   2 2.90830 0.63221   4
 -14   2  -2 1.89676 0.65450   3
 -14   2  -2 2.59194 0.79815   1
  14   2   2 3.28517 0.64274   2
  14   2   2 4.40798 0.52931   5
 -16  -2  -2 6.15547 0.83739   1
  16  -2   2 7.41061 1.20477   4
  16  -2   2 5.32341 1.11361   2
 -16   2  -2 5.18944 0.97716   1
  16   2   2 4.66498 0.55486   3
  16   2   2 5.29334 0.69166   5
 -16   2  -2 5.36887 0.83033   5
  16   2   2 5.24364 0.57094   5
  16   2   2 6.13566 0.80965   4
  16   2   2 5.63723 0.79080   2
 -16   2  -2 5.50082 0.85887   3
 -18  -2  -2 14.3273 1.18338   1
  18  -2   2 14.6724 1.78480   4
  18  -2   2 13.2363 1.55532   2
  18   2   2 11.7799 1.17771   4
  18   2   2 12.4321 1.15731   2
 -18   2  -2 9.60699 1.25279   1
 -18   2  -2 12.9812 1.19693   5
 -18   2  -2 10.8693 1.24881   3
  20  -2   2 9.32978 1.55623   4
 -20  -2  -2 7.26001 0.92703   1
  20  -2   2 9.59932 1.50800   2
  20   2   2 7.32026 0.98798   4
 -20   2  -2 7.70635 1.07437   3
  20   2   2 7.33217 0.95678   2
 -20   2  -2 7.75665 1.24446   1
 -20   2  -2 7.76120 0.89439   5
  22  -2   2 71.1684 3.89763   2
 -22  -2  -2 74.0847 3.24241   1
  22  -2   2 71.1337 3.90387   4
  22   2   2 67.0213 3.43432   4
 -22   2  -2 67.7477 3.51865   1
 -22   2  -2 71.9942 3.05187   5
 -22   2  -2 69.7732 3.15015   3
 -24  -2  -2 47.0126 2.43198   1
  24  -2   2 42.5154 3.17079   2
  24  -2   2 40.9977 3.18337   4
 -24   2  -2 43.9807 2.08725   5
 -24   2  -2 40.5988 2.64610   1
  24   2   2 42.0460 2.40668   2
  24   2   2 43.7025 2.43195   4
 -24   2  -2 42.1948 2.13636   3
 -26  -2  -2 177.904 6.94629   1
  26  -2   2 169.603 7.65983   4
  26  -2   2 172.695 7.63440   2
 -26   2  -2 167.437 7.13004   1
  26   2   2 169.134 6.88936   4
  26   2   2 165.038 6.86790   2
  28  -2   2 4.00200 1.86911   2
  28  -2   2 2.27936 1.82015   4
  28   2   2 -0.4771 1.04570   4
 -28   2  -2 1.43941 1.27838   1
  28   2   2 0.34638 1.04700   2
  30  -2   2 18.8579 2.90087   4
  30  -2   2 29.7621 3.85023   2
 -30   2  -2 24.0738 2.78250   1
  30   2   2 22.2564 2.38221   4
  30   2   2 21.6700 2.39361   2
  31  -3  -2 27.4381 3.73096   4
 -31  -3   2 34.0161 3.17740   1
  31  -3  -2 23.8839 3.65378   2
 -31   3   2 27.4330 2.09408   3
  31   3  -2 24.4665 2.44634   4
 -31   3   2 26.8399 3.12637   1
  31   3  -2 29.5855 2.53748   2
 -29  -3   2 14.2937 1.94104   1
  29  -3  -2 22.6762 3.13550   2
  29  -3  -2 18.6559 2.87637   4
  29   3  -2 17.1138 2.17586   4
  29   3  -2 20.3977 2.17885   2
 -29   3   2 17.0690 1.70885   5
 -29   3   2 16.2161 1.85232   3
 -29   3   2 17.4099 2.54506   1
  27  -3  -2 55.3552 4.27467   2
  27  -3  -2 56.8056 4.32956   4
 -27  -3   2 50.9209 3.93677   1
 -27   3   2 57.0524 3.29096   1
 -27   3   2 52.9452 3.12804   5
  27   3  -2 55.1225 3.01125   4
  27   3  -2 52.4516 2.95725   2
 -27   3   2 53.5710 2.94968   3
 -25  -3   2 0.43618 1.33229   1
  25  -3  -2 -0.7136 1.67861   2
  25  -3  -2 0.07636 1.67669   4
 -25   3   2 2.29700 1.30104   1
  25   3  -2 2.84142 1.08632   4
 -25   3   2 4.01658 1.16676   3
  25   3  -2 3.60186 1.05886   2
 -23  -3   2 -0.2383 1.14479   1
  23  -3  -2 -1.8116 1.51843   4
  23   3  -2 -0.7821 0.96950   2
  23   3  -2 0.04866 0.92826   4
 -23   3   2 0.18956 0.94794   5
  23   3  -2 -0.4718 0.88253   3
 -23   3   2 -0.5231 1.09951   1
 -23   3   2 -1.7866 1.38896   3
 -21  -3   2 29.3316 2.52088   1
  21  -3  -2 21.7508 2.76227   2
  21  -3  -2 26.3306 2.91979   4
  21   3  -2 22.9658 1.73792   5
 -21   3   2 23.4524 2.02732   3
  21   3  -2 22.6418 1.81151   2
  21   3  -2 22.2821 1.81489   4
  21   3  -2 25.1402 1.87351   3
 -21   3   2 26.5493 1.84596   5
 -21   3   2 18.6711 2.49696   1
  19  -3  -2 186.859 8.30824   4
 -19  -3   2 192.463 7.84559   1
  19  -3  -2 195.623 8.30560   2
  19   3  -2 196.872 8.03696   1
  19   3  -2 188.570 7.69377   3
  19   3  -2 183.235 7.58239   5
  19   3  -2 188.726 7.52970   4
 -19   3   2 194.643 7.64766   5
 -19   3   2 196.750 7.74210   1
  19   3  -2 188.791 7.49770   2
 -19   3   2 197.428 7.75796   3
 -17  -3   2 9.03787 1.22889   1
  17  -3  -2 10.1744 1.65213   4
  17  -3  -2 5.46957 1.38944   2
  17   3  -2 6.30270 1.12189   3
  17   3  -2 11.1658 1.36751   5
  17   3  -2 9.59425 1.04800   2
  17   3  -2 8.17746 1.02103   4
 -17   3   2 7.59351 1.12504   5
  17   3  -2 8.20776 1.34507   1
 -17   3   2 7.52818 1.18166   3
 -17   3   2 8.06812 1.17976   1
  15  -3  -2 13.1865 1.73603   2
  15  -3  -2 10.3014 1.59398   4
 -15  -3   2 12.7414 1.59271   1
 -15  -3   2 11.3759 1.31038   4
 -15  -3   2 12.2166 1.49385   2
 -15   3   2 12.1466 1.56521   3
  15   3  -2 12.4307 1.37221   5
  15   3  -2 12.8771 1.36294   2
  15   3  -2 12.3798 1.38286   4
  15   3  -2 11.6156 1.43947   3
 -15   3   2 14.2000 1.53713   5
 -15   3   2 12.7382 1.45309   1
  15   3  -2 14.1826 1.77851   1
 -13  -3   2 10.7288 1.47344   1
 -13  -3   2 11.9101 1.40989   4
 -13  -3   2 9.54464 1.11927   2
  13  -3  -2 5.69576 1.27227   4
  13  -3  -2 9.60699 1.48030   2
 -13   3   2 9.68386 1.26081   5
  13   3  -2 11.9343 1.65905   1
  13   3  -2 8.76930 1.05156   2
  13   3  -2 10.0357 1.28880   4
  13   3  -2 10.5765 1.31772   5
 -13   3   2 8.86362 1.23437   1
  13   3  -2 10.3152 1.42166   3
 -13   3   2 9.66312 1.41766   3
  11  -3  -2 2.46531 1.07776   4
  11  -3  -2 1.97990 1.01692   2
 -11  -3   2 2.02314 0.87613   4
 -11  -3   2 0.99290 0.83412   2
 -11   3   2 1.79492 0.80331   3
 -11   3   2 1.67497 0.73022   1
  11   3  -2 1.08783 0.71334   5
  11   3  -2 1.08577 0.74690   4
  11   3  -2 0.59854 0.71293   2
  11   3  -2 0.22475 0.88186   1
 -11   3   2 0.91484 0.75380   5
  11   3  -2 1.44766 0.77665   3
  -9  -3   2 213.293 8.43735   2
  -9  -3   2 207.098 8.46466   4
   9  -3  -2 215.258 8.71023   2
   9  -3  -2 215.126 8.75055   4
  -9   3   2 227.954 8.36325   1
   9   3  -2 212.056 8.56033   1
  -9   3   2 212.217 8.47351   3
  -9   3   2 214.145 8.41004   5
   9   3  -2 210.912 8.52950   3
   9   3  -2 213.429 8.47311   5
  -7  -3   2 52.0994 2.81284   2
   7  -3  -2 54.6680 3.05463   4
  -7  -3   2 54.8123 2.88136   4
   7  -3  -2 54.2823 3.04368   2
   7   3  -2 60.6566 2.95309   3
  -7   3   2 56.8638 2.70482   1
  -7   3   2 55.4579 2.73875   5
   7   3  -2 56.7266 3.27903   1
   7   3  -2 55.0853 2.80997   5
  -7   3   2 57.1288 2.80144   3
  -5  -3   2 367.404 14.0718   2
  -5  -3   2 372.497 14.1352   4
   5  -3  -2 359.326 14.2107   2
   5  -3  -2 368.574 14.2722   4
  -5   3   2 371.266 13.9870   5
   5   3  -2 366.677 14.1559   3
  -5   3   2 369.652 14.0463   3
  -5   3   2 382.026 13.8873   1
   5   3  -2 374.098 14.1007   5
   5   3  -2 364.675 14.1237   1
  -3  -3   2 36.7457 2.25847   2
   3  -3  -2 37.6129 2.35750   2
   3  -3  -2 38.1920 2.40044   4
  -3  -3   2 39.0643 2.33367   4
  -3   3   2 37.8158 2.12119   3
   3   3  -2 37.7135 2.29280   3
   3   3  -2 37.7652 2.25870   1
   3   3  -2 36.4628 2.17616   5
  -3   3   2 37.9265 2.04798   5
  -1  -3   2 8.36007 1.14608   2
  -1  -3   2 9.65852 1.25985   4
   1  -3  -2 10.3934 1.22374   1
   1  -3  -2 8.02945 1.17886   4
   1  -3  -2 11.7904 1.45321   2
   1   3  -2 10.7650 1.41552   3
  -1   3   2 8.66080 1.12270   5
  -1   3   2 8.59714 1.23717   3
   1   3  -2 9.30255 1.33586   5
  -1   3   2 9.02808 1.21634   1
   1   3  -2 10.1998 1.42463   1
  -1   3   2 10.4780 1.30298   1
   1  -3   2 16.4848 1.71361   4
  -1  -3  -2 14.6048 1.56434   2
  -1  -3  -2 18.1784 1.57782   4
   1  -3   2 17.9662 1.65329   2
   1   3   2 15.7772 1.36329   3
   1   3   2 15.7175 1.46225   1
   1   3   2 15.9043 1.34440   5
   1   3   2 16.8224 1.23442   1
  -1   3  -2 15.6202 1.55917   3
  -1   3  -2 17.3843 1.67341   1
  -1   3  -2 17.6399 1.54567   5
   3  -3   2 1.14782 0.89005   2
  -3  -3  -2 0.88964 0.75888   2
   3  -3   2 2.30691 0.88894   4
  -3  -3  -2 1.91670 0.82950   4
   3   3   2 1.46133 0.54269   1
   3   3   2 1.57838 0.76223   1
   3   3   2 1.08017 0.62661   5
  -3   3  -2 0.42935 0.85624   1
  -3   3  -2 0.38133 0.76704   3
   3   3   2 1.15241 0.63834   3
  -3   3  -2 1.00760 0.68764   5
  -5  -3  -2 33.2528 2.19102   2
   5  -3   2 34.5866 2.29879   2
  -5  -3  -2 35.8772 2.22951   4
   5  -3   2 38.3644 2.42114   4
   5   3   2 36.1626 1.62067   1
  -5   3  -2 33.0120 2.18818   3
   5   3   2 36.1156 2.04555   1
  -5   3  -2 33.9147 2.27474   1
  -5   3  -2 31.6457 2.10847   5
   5   3   2 33.3229 1.89940   5
   5   3   2 36.0577 1.95346   3
  -7  -3  -2 55.2112 2.82879   2
   7  -3   2 51.9323 2.98282   2
  -7  -3  -2 54.9948 2.84045   4
   7  -3   2 53.1094 3.06252   4
   7   3   2 53.2074 2.24837   1
  -7   3  -2 52.7701 2.81592   5
  -7   3  -2 54.1979 2.97029   1
  -7   3  -2 54.2215 2.94626   3
   7   3   2 52.6468 2.57210   5
   7   3   2 57.6904 2.73162   2
   7   3   2 53.3247 2.61424   3
   7   3   2 53.8019 2.74331   4
   7   3   2 59.4944 2.76049   1
  -9  -3  -2 77.4357 3.70199   4
   9  -3   2 78.7863 3.92849   2
  -9  -3  -2 78.1344 3.67888   2
   9  -3   2 81.5805 4.04460   4
   9   3   2 86.4642 3.69504   1
  -9   3  -2 78.9133 3.83886   3
   9   3   2 78.9297 3.48244   3
   9   3   2 74.9262 3.44614   1
   9   3   2 79.5555 3.64208   4
   9   3   2 78.2394 3.68739   5
  -9   3  -2 80.2724 3.74694   5
  -9   3  -2 77.7278 3.85579   1
   9   3   2 79.9534 3.60008   2
  11  -3   2 31.8812 2.53191   4
  11  -3   2 32.6731 2.47912   2
 -11  -3  -2 31.9193 2.19246   4
 -11  -3  -2 33.8836 2.16472   2
 -11   3  -2 30.2928 2.26996   1
 -11   3  -2 30.5590 2.20644   3
  11   3   2 31.3075 2.32445   1
  11   3   2 31.5260 2.03051   4
  11   3   2 30.4626 1.74297   5
  11   3   2 32.8249 2.02451   2
  11   3   2 31.0483 1.82722   3
 -11   3  -2 32.4519 2.11217   5
  13  -3   2 8.16414 1.74240   4
  13  -3   2 9.77002 1.61326   2
 -13  -3  -2 8.00229 0.96404   1
  13   3   2 7.92130 1.07536   4
  13   3   2 6.98948 1.09020   2
 -13   3  -2 8.41353 1.30869   5
  13   3   2 6.82464 0.97732   5
 -13   3  -2 7.02427 1.28824   3
  13   3   2 7.49674 1.11822   3
  13   3   2 12.1512 1.72662   1
 -13   3  -2 8.27606 1.35728   1
 -15  -3  -2 6.76185 1.07479   1
  15  -3   2 4.17181 1.49124   2
  15  -3   2 8.11977 1.66220   4
 -15   3  -2 7.24349 1.42579   1
 -15   3  -2 8.68403 1.28269   5
  15   3   2 8.11600 1.04185   5
  15   3   2 8.64594 1.13574   2
  15   3   2 10.3384 1.36686   1
  15   3   2 6.88209 0.91152   3
 -15   3  -2 7.45421 1.30483   3
  15   3   2 7.77999 1.13914   4
  17  -3   2 21.6309 2.36765   2
  17  -3   2 19.0610 2.28193   4
 -17  -3  -2 20.7691 1.67921   1
 -17   3  -2 20.3960 1.86055   5
 -17   3  -2 18.3297 1.96297   3
 -17   3  -2 16.1028 2.32045   1
  17   3   2 16.7052 1.96120   3
  17   3   2 18.7612 1.83847   4
  17   3   2 18.4534 1.33471   5
  17   3   2 19.2156 2.31556   2
  19  -3   2 4.49713 1.67880   2
  19  -3   2 6.86058 1.78746   4
 -19  -3  -2 2.94861 0.96754   1
 -19   3  -2 2.46719 1.14959   3
 -19   3  -2 2.39631 1.30420   1
 -19   3  -2 1.53286 1.00324   5
  19   3   2 3.45296 0.98586   2
  19   3   2 2.23591 0.97734   4
  21  -3   2 28.7743 3.13382   4
  21  -3   2 22.8642 2.95313   2
 -21   3  -2 29.3228 2.46992   1
  21   3   2 26.2083 2.00571   2
  21   3   2 23.8857 2.02487   4
 -21   3  -2 26.7734 2.21937   3
 -21   3  -2 28.4047 2.08300   5
  23  -3   2 61.7017 4.36169   4
  23  -3   2 54.9468 4.11540   2
  23   3   2 57.9698 3.10960   4
 -23   3  -2 58.7595 3.49672   1
 -23   3  -2 57.6066 3.18372   3
 -23   3  -2 60.2938 3.03494   5
  23   3   2 57.7341 3.06628   2
  25  -3   2 68.7271 4.74376   2
  25  -3   2 66.9078 4.91239   4
 -25   3  -2 70.4570 4.00080   1
  25   3   2 67.1737 3.51783   4
 -25   3  -2 63.6065 3.44926   3
  25   3   2 70.4612 3.52368   2
  27  -3   2 -2.3860 2.55869   4
  27  -3   2 -1.9623 2.52161   2
 -27   3  -2 -1.7640 1.76635   1
  27   3   2 1.28306 1.33284   2
  27   3   2 0.74750 1.32975   4
  26  -4  -2 -2.2437 2.94356   4
  26  -4  -2 6.68140 3.26231   2
  26   4  -2 1.25882 1.36170   2
  26   4  -2 -2.5870 1.33205   4
  24  -4  -2 -2.7529 2.39540   2
  24  -4  -2 2.49318 2.54226   4
 -24   4   2 1.48133 1.52637   3
 -24   4   2 2.59872 1.79098   1
  24   4  -2 0.20654 1.34959   2
 -24   4   2 0.47238 1.44412   5
  24   4  -2 1.59942 1.35289   4
  22  -4  -2 -3.7524 2.00617   2
  22  -4  -2 -1.5857 2.23846   4
 -22   4   2 0.92817 1.43458   5
 -22   4   2 -0.2946 1.49072   3
  22   4  -2 0.30494 2.14012   1
  22   4  -2 1.15304 1.25440   2
  22   4  -2 -0.0609 1.26355   4
 -22   4   2 1.40968 1.49724   1
  20  -4  -2 15.7698 2.63310   2
  20  -4  -2 17.4118 2.73250   4
  20   4  -2 15.8639 2.17737   3
  20   4  -2 14.3669 2.03016   5
  20   4  -2 20.0839 2.28294   4
  20   4  -2 13.7542 1.68158   2
  20   4  -2 17.0224 2.23059   1
 -20   4   2 13.2273 1.79739   5
 -20   4   2 15.2389 1.92766   3
 -20   4   2 16.3136 2.33079   1
  18  -4  -2 47.2157 3.90880   4
  18  -4  -2 49.6718 3.85857   2
 -18   4   2 44.6902 2.96950   3
  18   4  -2 40.5111 3.73913   3
  18   4  -2 40.8690 2.76863   5
  18   4  -2 44.5289 2.83355   2
 -18   4   2 43.6543 3.08034   1
  18   4  -2 41.6461 2.80372   4
 -18   4   2 43.3402 2.86883   5
  18   4  -2 37.1328 3.29590   1
 -16  -4   2 7.18004 1.54679   2
  16  -4  -2 5.64617 1.98982   4
  16  -4  -2 2.69858 1.81139   2
 -16  -4   2 4.31910 1.56687   4
  16   4  -2 4.83520 1.29630   5
 -16   4   2 6.66836 1.61012   1
  16   4  -2 5.12037 1.41777   3
  16   4  -2 4.37590 1.35896   4
  16   4  -2 5.75885 1.34035   2
 -16   4   2 4.18702 1.31859   5
 -16   4   2 3.16263 1.41218   3
  16   4  -2 6.93630 1.65684   1
  14  -4  -2 9.71091 2.03029   2
 -14  -4   2 11.1288 1.72585   2
  14  -4  -2 9.28589 2.03833   4
 -14  -4   2 10.8324 1.94250   4
  14   4  -2 11.5119 1.58490   5
 -14   4   2 11.3360 1.65476   3
  14   4  -2 9.48557 1.57527   2
 -14   4   2 10.6592 1.56616   1
  14   4  -2 11.0452 1.63213   3
 -14   4   2 9.77191 1.52704   5
  14   4  -2 11.1084 1.85267   4
  14   4  -2 11.0472 2.01767   1
  12  -4  -2 -1.0897 1.47338   4
 -12  -4   2 1.81853 1.39373   4
 -12  -4   2 2.40764 1.39518   2
  12  -4  -2 -1.4641 1.59177   2
  12   4  -2 -2.2175 1.16833   4
  12   4  -2 0.25874 1.31568   1
 -12   4   2 -0.4932 1.00599   1
 -12   4   2 0.98817 1.16015   5
  12   4  -2 2.20316 1.25481   2
 -12   4   2 1.94278 1.23620   3
  12   4  -2 0.48440 1.22472   3
  12   4  -2 0.01725 1.20331   5
  10  -4  -2 4.74086 1.75049   2
 -10  -4   2 1.91897 1.43488   4
  10  -4  -2 4.08306 1.69533   4
 -10  -4   2 3.30963 1.42203   2
  10   4  -2 4.99475 1.33350   4
  10   4  -2 6.05183 1.37705   5
  10   4  -2 3.05477 1.39251   3
 -10   4   2 6.05076 1.38267   3
 -10   4   2 4.56186 1.09614   1
 -10   4   2 3.37577 1.22596   5
  10   4  -2 4.24870 1.39329   1
  -8  -4   2 8.77754 1.53524   2
  -8  -4   2 7.37010 1.61286   4
   8   4  -2 4.67728 1.34980   5
   8   4  -2 9.46623 1.58420   1
   8   4  -2 8.07836 1.49788   3
  -8   4   2 6.81213 1.13236   1
  -6  -4   2 -1.1446 1.24666   2
   6  -4  -2 0.88498 1.48980   2
  -6  -4   2 2.28293 1.41672   4
   6  -4  -2 1.58981 1.53836   4
   6   4  -2 0.63405 1.19454   3
   6   4  -2 -0.2231 1.16538   1
  -6   4   2 0.12890 1.14129   5
   6   4  -2 0.76358 1.23333   5
  -6   4   2 -1.6156 0.98398   3
  -6   4   2 0.04320 0.86186   1
  -4  -4   2 2.19480 1.42981   2
   4  -4  -2 4.24722 1.53422   2
  -4  -4   2 1.59775 1.43849   4
   4  -4  -2 0.84971 1.50130   4
  -4   4   2 3.45221 0.94870   1
  -4   4   2 3.80662 1.29734   3
  -4   4   2 4.13903 1.21022   5
   4   4  -2 2.63490 1.22062   1
   4   4  -2 2.26636 1.31779   3
   4   4  -2 5.46103 1.31427   5
  -2  -4   2 23.0573 2.72815   4
   2  -4  -2 27.6525 2.68622   2
  -2  -4   2 22.2210 2.56537   2
   2  -4  -2 25.3469 2.72970   4
  -2   4   2 23.7038 1.88981   1
  -2   4   2 29.6879 2.34204   5
   2   4  -2 24.1227 2.30994   1
   2   4  -2 22.8421 2.48949   3
  -2   4   2 23.1982 2.24914   3
   2   4  -2 21.4385 2.28408   5
   0  -4  -2 0.71320 1.41973   2
   0  -4  -2 0.57470 1.40489   4
   0  -4   2 -3.1610 1.34092   2
   0  -4   2 -1.4386 1.48577   4
   0   4   2 -1.3505 0.94843   5
   0   4   2 -0.7112 0.91559   1
   0   4  -2 1.67137 1.28260   5
   0   4   2 0.55784 1.04879   3
   0   4  -2 -1.3146 1.21255   3
   0   4  -2 -0.5662 1.21948   1
   2  -4   2 65.9711 4.21821   4
  -2  -4  -2 67.8748 4.03833   4
  -2  -4  -2 67.7680 3.98104   2
   2  -4   2 71.2654 4.05312   2
   2   4   2 66.0100 3.60687   3
   2   4   2 71.2746 3.59246   5
  -2   4  -2 67.9538 3.86004   3
   2   4   2 70.4655 3.40011   1
  -2   4  -2 64.6770 3.73108   5
  -2   4  -2 71.4703 3.79711   1
  -4  -4  -2 213.668 9.46132   4
   4  -4   2 225.312 9.54095   2
   4  -4   2 226.133 9.64071   4
  -4  -4  -2 223.518 9.38240   2
   4   4   2 232.765 9.14082   5
   4   4   2 239.880 8.94686   1
  -4   4  -2 239.581 9.39318   1
  -4   4  -2 206.636 10.6719   5
   4   4   2 223.145 9.11314   3
   6  -4   2 229.988 9.93053   2
  -6   4  -2 225.040 9.88062   5
   6   4   2 237.967 9.45579   3
   6   4   2 243.233 9.42373   5
  -6   4  -2 222.712 9.76863   3
  -6   4  -2 249.576 9.76584   1
   6   4   2 245.157 9.32473   1
  -8  -4  -2 1.74105 1.37088   4
   8  -4   2 0.67400 1.61108   2
  -8  -4  -2 -1.8874 1.30909   2
   8  -4   2 -2.1570 1.57591   4
   8   4   2 -0.6690 0.95358   3
   8   4   2 0.84494 1.18856   2
   8   4   2 0.48892 1.28026   4
   8   4   2 -0.2895 0.84900   5
  -8   4  -2 2.70738 1.48191   1
  -8   4  -2 -1.3448 1.20117   3
   8   4   2 -0.0736 1.42287   1
  -8   4  -2 -0.6094 1.28391   5
 -10  -4  -2 1.96420 1.49187   2
 -10  -4  -2 3.83617 1.54107   4
  10  -4   2 5.80911 1.78353   2
  10  -4   2 5.05689 1.76436   4
 -10   4  -2 3.59334 1.44547   5
  10   4   2 1.26631 0.96723   5
 -10   4  -2 3.15796 1.48246   3
  10   4   2 5.49825 1.46358   4
  10   4   2 3.29987 1.05327   3
  10   4   2 7.29012 1.42196   2
  12  -4   2 2.03185 1.74702   2
  12  -4   2 1.81147 1.70051   4
 -12  -4  -2 4.55555 1.48186   4
 -12  -4  -2 1.69391 1.40737   2
  12   4   2 1.57490 0.92833   3
 -12   4  -2 2.21078 1.38703   5
  12   4   2 1.59159 1.27248   4
  12   4   2 -0.1421 1.16081   2
 -12   4  -2 2.87218 1.47682   3
  12   4   2 0.53433 0.86577   5
 -12   4  -2 1.15224 1.58339   1
  14  -4   2 46.7535 3.83361   4
  14  -4   2 38.7097 3.53453   2
 -14   4  -2 45.0385 3.26315   1
  14   4   2 35.9132 2.38381   3
  14   4   2 38.4479 2.75161   4
 -14   4  -2 35.8082 3.09352   3
  14   4   2 39.9209 2.71505   2
 -14   4  -2 34.5988 2.99722   5
  14   4   2 39.7663 2.30197   5
  16  -4   2 16.4402 2.55185   2
  16  -4   2 24.6932 2.90748   4
 -16   4  -2 19.0578 2.67914   1
 -16   4  -2 20.8571 2.55221   5
  16   4   2 19.7057 2.21623   2
 -16   4  -2 19.5204 2.54644   3
  16   4   2 23.8708 2.28974   4
  18  -4   2 4.77658 2.22949   2
  18  -4   2 -0.2598 2.09176   4
  18   4   2 2.18364 1.28952   2
 -18   4  -2 2.60171 1.61744   3
 -18   4  -2 -0.9447 1.44823   5
  18   4   2 0.36819 1.27800   4
 -18   4  -2 0.69071 1.67252   1
  20  -4   2 15.5726 2.83426   2
  20  -4   2 10.6873 2.72838   4
 -20   4  -2 9.34381 1.90652   5
  20   4   2 13.8970 1.71873   2
 -20   4  -2 7.59329 1.93439   3
 -20   4  -2 12.2054 2.10481   1
  20   4   2 10.7827 1.67327   4
  22  -4   2 14.0331 3.25627   2
  22  -4   2 18.4097 3.31149   4
  22   4   2 16.0712 1.90909   2
 -22   4  -2 18.5463 2.52692   1
  22   4   2 13.6515 1.95747   4
 -22   4  -2 15.4775 2.19992   3
 -22   4  -2 19.3933 2.70970   5
  15  -5  -2 9.28946 3.22716   4
  15  -5  -2 6.27969 2.96267   2
 -15  -5   2 4.05482 2.22256   4
 -15  -5   2 3.14107 2.03517   2
  15   5  -2 7.54717 2.08422   3
  15   5  -2 5.37599 1.98771   5
 -15   5   2 5.79871 1.89253   1
  15   5  -2 9.34550 2.06854   4
  15   5  -2 7.20896 1.88776   2
 -15   5   2 7.33130 2.17711   5
 -15   5   2 9.30122 2.29434   3
 -13  -5   2 -3.2643 1.94687   2
  13  -5  -2 -3.2814 2.34081   2
 -13  -5   2 2.46897 2.07107   4
  13  -5  -2 5.31235 2.72127   4
  13   5  -2 4.01507 1.89107   2
  13   5  -2 3.28237 1.84027   4
  13   5  -2 -1.6935 1.81150   5
 -13   5   2 -1.5660 1.55699   1
 -13   5   2 2.16673 1.94523   3
  13   5  -2 -1.0291 1.87988   3
 -13   5   2 -1.9324 1.67876   5
 -11  -5   2 -4.1529 1.75968   4
  11  -5  -2 1.46852 2.51627   4
  11  -5  -2 -2.1071 2.32372   2
 -11  -5   2 2.10910 1.90527   2
 -11   5   2 -0.6906 1.71694   5
  11   5  -2 -0.2387 1.77518   4
  11   5  -2 1.01219 2.01278   3
 -11   5   2 1.53699 1.63640   1
  11   5  -2 0.42572 1.68540   2
 -11   5   2 0.38272 1.85812   3
  11   5  -2 -1.4828 1.79651   5
  -9  -5   2 -1.9181 1.88543   4
   9  -5  -2 1.75477 2.43495   4
  -9  -5   2 0.96643 1.95153   2
   9  -5  -2 0.62667 2.18828   2
  -9   5   2 0.81273 1.70284   5
   9   5  -2 0.02531 1.80979   3
  -9   5   2 1.83984 1.64689   1
   9   5  -2 4.59809 2.10368   4
  -9   5   2 0.31777 2.38102   3
   9   5  -2 1.12221 1.82224   5
   7  -5  -2 1.44026 2.00710   2
   7  -5  -2 1.80963 2.23725   4
  -7  -5   2 1.08237 1.93622   2
  -7  -5   2 0.70148 1.98566   4
  -7   5   2 1.08374 1.68138   5
  -7   5   2 2.48889 1.83108   3
   7   5  -2 5.04913 2.06057   1
   7   5  -2 4.89996 1.91860   5
   7   5  -2 2.80251 1.93533   3
  -5  -5   2 5.33244 2.07918   2
   5  -5  -2 4.57179 2.25112   4
  -5  -5   2 2.38827 2.05615   4
   5  -5  -2 9.71402 2.36967   2
   5   5  -2 2.34374 1.77593   3
  -5   5   2 5.27266 1.84640   3
  -5   5   2 5.38100 1.79273   5
   5   5  -2 4.32765 1.90581   5
   5   5  -2 7.80433 2.35573   1
   3  -5  -2 -0.1809 1.93768   2
  -3  -5   2 1.88854 2.06173   2
   3  -5  -2 -0.2803 2.08792   4
  -3  -5   2 1.78985 1.99734   4
  -3   5   2 2.36393 1.61349   5
   3   5  -2 0.92329 1.76314   5
  -3   5   2 -0.4648 1.60308   3
   3   5  -2 -0.8364 1.78509   3
   1  -5  -2 2.01935 2.05506   2
   1  -5  -2 3.23156 2.10952   4
  -1  -5   2 1.73416 2.06534   4
  -1  -5   2 5.32409 2.12280   2
  -1   5   2 -0.7720 1.58612   5
   1   5  -2 0.61205 2.08002   1
  -1   5   2 -1.9832 1.53615   3
   1   5  -2 -0.4548 1.70653   5
   1   5  -2 0.03389 1.67593   3
   1  -5   2 11.0979 2.59883   4
   1  -5   2 10.5355 2.39141   2
  -1  -5  -2 9.83990 2.26721   2
  -1  -5  -2 9.96623 2.42780   4
  -1   5  -2 13.8771 2.20237   1
   1   5   2 7.74923 1.90024   3
  -1   5  -2 10.2194 2.06257   5
   1   5   2 12.9975 1.97337   5
  -1   5  -2 10.6246 2.17356   3
   3  -5   2 3.23603 2.27217   4
  -3  -5  -2 2.15767 2.02093   4
  -3  -5  -2 1.57157 1.91750   2
   3  -5   2 7.78979 2.31920   2
   3   5   2 5.46009 1.67604   5
   3   5   2 1.81777 1.70277   3
  -3   5  -2 -2.2695 1.83350   1
  -3   5  -2 3.30650 1.84272   5
  -3   5  -2 1.11817 1.90065   3
   5  -5   2 3.49327 2.33745   2
   5  -5   2 2.00956 2.35928   4
  -5  -5  -2 3.48019 2.00059   4
  -5  -5  -2 3.90616 2.04722   2
  -5   5  -2 4.23673 1.99832   1
  -5   5  -2 1.28614 1.90839   3
   5   5   2 3.25251 1.63620   5
  -5   5  -2 1.96355 1.98671   5
   5   5   2 2.04659 1.66414   3
   5   5   2 3.62871 1.90631   4
   7  -5   2 19.6868 2.91748   2
  -7  -5  -2 20.2245 2.61395   2
  -7  -5  -2 11.4360 2.31740   4
   7  -5   2 17.9023 3.03833   4
  -7   5  -2 20.0546 2.62650   5
  -7   5  -2 17.7481 2.57455   3
   7   5   2 20.5692 2.79010   5
   7   5   2 17.4760 2.22235   3
  -7   5  -2 21.0749 2.85305   1
   7   5   2 20.3261 2.49327   4
   7   5   2 18.6568 2.36198   2
  -9  -5  -2 4.50414 2.14435   2
   9  -5   2 0.46572 2.46405   4
   9  -5   2 -1.9004 2.29097   2
  -9  -5  -2 6.41747 2.19499   4
  -9   5  -2 0.99003 1.99015   5
  -9   5  -2 3.68567 2.13704   3
   9   5   2 4.80077 1.97010   2
   9   5   2 5.31439 1.72771   3
   9   5   2 2.86436 1.57061   5
   9   5   2 -1.8922 1.94246   4
  -9   5  -2 3.32965 2.09979   1
  11  -5   2 8.93707 2.92141   2
 -11  -5  -2 2.77323 2.24539   4
  11  -5   2 2.30518 2.91747   4
 -11  -5  -2 5.84886 2.22814   2
 -11   5  -2 2.84451 2.25443   3
  11   5   2 2.95240 1.57323   5
 -11   5  -2 3.06650 2.15673   5
  11   5   2 2.93807 1.55699   3
  11   5   2 3.52751 1.97228   4
  11   5   2 2.66131 1.93165   2
 -11   5  -2 7.25204 2.33938   1
  13  -5   2 -2.7240 2.89826   4
  13  -5   2 -4.8771 2.77909   2
 -13  -5  -2 -2.3659 2.18003   2
 -13   5  -2 0.98635 2.28205   1
  13   5   2 4.00401 2.23938   4
  13   5   2 1.56549 2.06261   2
 -13   5  -2 0.61232 2.33914   3
 -13   5  -2 -0.8916 2.08676   5
  36   0  -3 -0.0337 1.70333   2
  36   0  -3 -1.5587 1.56146   4
 -36   0   3 0.23406 1.36054   1
  34   0  -3 -0.6423 1.46345   2
 -34   0   3 1.13651 1.21348   1
  34   0  -3 -2.5761 1.45836   4
  32   0  -3 0.49450 1.22066   2
 -32   0   3 0.62711 1.11216   1
  30   0  -3 -1.9497 0.97299   4
 -30   0   3 -1.4542 0.87885   1
  30   0  -3 -0.4558 1.09955   2
 -30   0   3 0.00968 0.72118   3
 -28   0   3 1.15122 0.86363   1
  28   0  -3 -0.3734 0.83072   2
  28   0  -3 -1.1086 0.83732   4
 -28   0   3 0.42073 0.53225   3
 -28   0   3 -0.6557 0.52797   5
 -26   0   3 1.25236 0.50934   5
  26   0  -3 -0.2662 0.71863   4
 -26   0   3 0.47257 0.53992   3
 -26   0   3 1.61999 0.73865   1
  26   0  -3 1.17258 0.77405   2
  24   0  -3 -0.0260 0.49429   5
 -24   0   3 -0.7941 0.45092   5
 -24   0   3 -0.8911 0.50536   3
 -24   0   3 -0.5455 0.61492   1
  24   0  -3 0.32419 0.65375   4
  22   0  -3 -0.8932 0.51600   4
 -22   0   3 0.29405 0.50906   1
 -22   0   3 -0.6311 0.34844   3
 -22   0   3 0.17798 0.39080   5
  22   0  -3 1.15376 0.60806   2
 -20   0   3 0.06103 0.44454   5
  20   0  -3 -0.1353 0.46945   2
 -20   0   3 -0.5943 0.35828   1
  20   0  -3 -0.0284 0.29848   5
  20   0  -3 -0.0372 0.46582   4
 -20   0   3 -0.0697 0.34314   3
 -18   0   3 -0.3472 0.28668   3
  18   0  -3 0.40717 0.30662   3
  18   0  -3 -0.1852 0.24037   5
 -18   0   3 0.05199 0.37924   1
  18   0  -3 -0.1286 0.39985   4
 -18   0   3 0.36126 0.26604   5
  18   0  -3 -0.2655 0.44518   2
 -16   0   3 0.28359 0.23070   5
  16   0  -3 -0.0112 0.20718   5
  16   0  -3 -0.5658 0.22322   3
 -16   0   3 0.14153 0.36530   1
 -16   0   3 0.43888 0.26988   4
 -16   0   3 -0.1435 0.27036   2
  16   0  -3 0.29818 0.40125   2
  16   0  -3 -0.1934 0.36324   4
 -16   0   3 -0.1809 0.23750   3
  14   0  -3 0.01856 0.29682   4
  14   0  -3 0.30891 0.33390   2
 -14   0   3 0.29288 0.32764   1
 -14   0   3 -0.0177 0.22297   2
 -14   0   3 0.07116 0.20581   4
  14   0  -3 0.10390 0.18002   5
  14   0  -3 0.07596 0.20935   3
 -14   0   3 0.23463 0.20337   5
 -14   0   3 0.09168 0.22813   3
 -12   0   3 0.23098 0.18703   4
 -12   0   3 0.07828 0.18264   2
 -12   0   3 -0.1623 0.26956   1
  12   0  -3 0.59334 0.24765   2
  12   0  -3 0.24566 0.18499   3
 -12   0   3 0.14388 0.18730   3
 -12   0   3 -0.0607 0.17029   5
  12   0  -3 0.24029 0.15240   5
 -10   0   3 -0.1159 0.13679   5
  10   0  -3 -0.0166 0.18248   1
  10   0  -3 -0.0300 0.18466   2
 -10   0   3 0.26255 0.22527   1
  10   0  -3 0.17221 0.14724   5
  10   0  -3 0.13185 0.15049   3
  10   0  -3 -0.1058 0.17824   4
 -10   0   3 -0.0762 0.15639   4
 -10   0   3 -0.0441 0.19049   2
 -10   0   3 -0.0058 0.14242   3
  -8   0   3 0.06256 0.12333   4
   8   0  -3 -0.0649 0.15967   1
  -8   0   3 -0.0173 0.12239   2
  -8   0   3 0.01176 0.13352   5
  -8   0   3 -0.1302 0.17535   1
   8   0  -3 0.10769 0.12378   5
   8   0  -3 0.18778 0.15768   2
   8   0  -3 0.09796 0.15128   3
   8   0  -3 0.65757 0.17854   4
   6   0  -3 0.14442 0.16060   3
   6   0  -3 -0.0187 0.20349   1
   6   0  -3 0.04591 0.16239   2
  -6   0   3 0.11319 0.18362   3
  -6   0   3 0.20906 0.16490   5
  -6   0   3 -0.0450 0.13941   2
  -6   0   3 0.09860 0.21771   1
   6   0  -3 -0.1274 0.14370   5
   4   0  -3 0.08095 0.17025   5
   4   0  -3 -0.1019 0.18551   1
  -4   0   3 0.04988 0.16595   3
  -4   0   3 0.08548 0.15228   5
   4   0  -3 -0.0525 0.16954   3
  -4   0   3 -0.1037 0.21550   1
   2   0  -3 -0.0637 0.13807   2
   2   0  -3 0.10616 0.24403   1
   2   0  -3 0.20612 0.13399   5
  -2   0   3 0.11271 0.11471   4
  -2   0   3 0.08789 0.23293   1
  -2   0   3 -0.0683 0.11473   2
  -2   0   3 -0.1829 0.15512   3
  -2   0   3 0.15423 0.16062   2
  -2   0   3 -0.2843 0.13676   5
   2   0  -3 -0.0700 0.20297   1
   2   0  -3 0.06994 0.14388   3
   2   0  -3 0.06281 0.13477   4
   0   0  -3 0.55423 0.25308   1
   0   0   3 0.00653 0.26725   1
   0   0   3 -0.1026 0.14304   5
   0   0  -3 0.04238 0.14855   4
   0   0  -3 0.10613 0.13553   3
   0   0   3 0.11078 0.13842   2
   0   0   3 0.17280 0.13726   4
   0   0  -3 -0.0601 0.13450   5
   0   0   3 0.10441 0.16772   3
   0   0  -3 0.03820 0.15141   2
  -2   0  -3 0.01735 0.24024   1
   2   0   3 0.05227 0.14203   2
   2   0   3 0.05834 0.13637   5
   2   0   3 0.04388 0.14858   3
  -2   0  -3 0.06174 0.12103   3
  -2   0  -3 -0.0478 0.11269   5
   2   0   3 0.16135 0.28055   1
  -2   0  -3 -0.1911 0.14354   4
   2   0   3 0.07002 0.14022   4
   4   0   3 0.14009 0.15636   2
   4   0   3 -0.0589 0.15849   3
   4   0   3 0.53431 0.30819   1
   4   0   3 0.09585 0.14216   5
  -4   0  -3 0.09429 0.11047   5
  -4   0  -3 -0.0304 0.16028   4
   4   0   3 0.05230 0.16085   4
  -4   0  -3 0.02869 0.12262   3
  -4   0  -3 0.15734 0.16965   2
  -4   0  -3 -0.0085 0.22089   1
   6   0   3 0.16285 0.16159   3
  -6   0  -3 -0.0249 0.13798   3
  -6   0  -3 0.19141 0.20805   2
   6   0   3 -0.0996 0.20090   4
   6   0   3 0.11186 0.19763   2
  -6   0  -3 -0.0663 0.19317   4
  -6   0  -3 -0.1118 0.16267   3
  -6   0  -3 -0.0060 0.10984   5
   6   0   3 0.35185 0.33253   1
  -6   0  -3 -0.1038 0.24918   1
   6   0   3 0.19499 0.16143   5
  -8   0  -3 0.17577 0.18215   3
  -8   0  -3 -0.0250 0.16123   3
   8   0   3 -0.0237 0.26036   2
   8   0   3 0.56626 0.40065   1
  -8   0  -3 0.28083 0.27715   2
   8   0   3 -0.3488 0.25148   4
  -8   0  -3 0.01593 0.12426   5
   8   0   3 0.18546 0.16246   5
  -8   0  -3 -0.2643 0.17342   5
  -8   0  -3 -0.2207 0.26933   4
  -8   0  -3 -0.0770 0.29431   1
 -10   0  -3 0.00305 0.36717   1
  10   0   3 0.51211 0.51121   1
  10   0   3 0.49548 0.31674   2
  10   0   3 0.88154 0.35709   4
 -12   0  -3 0.11473 0.34535   1
  12   0   3 0.26503 0.35197   4
  12   0   3 -0.6109 0.32688   2
 -14   0  -3 0.05363 0.40576   1
  14   0   3 -0.1398 0.38096   4
  14   0   3 -0.0019 0.36468   2
 -16   0  -3 -0.4443 0.40801   1
  16   0   3 0.01789 0.41127   2
  16   0   3 0.43723 0.44120   4
  18   0   3 -1.1970 0.47339   4
 -18   0  -3 -0.7179 0.45886   1
  18   0   3 -0.3889 0.50595   2
 -20   0  -3 -0.2209 0.55021   1
  20   0   3 0.62898 0.64195   4
  20   0   3 0.32573 0.58867   2
  22   0   3 -0.1152 0.72904   4
  22   0   3 -0.0991 0.68700   2
 -22   0  -3 0.11374 0.65021   1
  24   0   3 1.05806 0.85855   2
  24   0   3 -0.2503 1.02066   4
 -24   0  -3 0.40710 0.75811   1
  26   0   3 0.15151 0.91621   2
 -26   0  -3 -0.7008 0.89630   1
  26   0   3 -0.3015 0.93215   4
  28   0   3 1.57642 1.14163   4
 -28   0  -3 0.74085 0.96208   1
  28   0   3 -0.4265 1.04882   2
  30   0   3 -0.3585 1.34178   2
 -30   0  -3 -1.7948 1.04529   1
  30   0   3 2.50459 1.38894   4
  32   0   3 -0.8192 1.68358   2
 -32   0  -3 -0.6417 1.27749   1
  32   0   3 -1.4703 1.66066   4
  35  -1  -3 0.20324 1.94719   4
  35  -1  -3 1.62863 1.95822   2
 -35  -1   3 1.13496 1.49518   1
  35   1  -3 1.10415 1.38943   4
 -35   1   3 -2.2133 1.25979   1
  35   1  -3 -0.5937 1.40417   2
  33  -1  -3 0.71311 1.61153   4
  33  -1  -3 2.34426 1.66164   2
 -33  -1   3 3.45738 1.35910   1
 -33   1   3 1.79510 1.21816   1
  33   1  -3 -1.6601 1.16694   4
  33   1  -3 3.82350 1.29666   2
  31  -1  -3 35.0930 2.95114   4
  31  -1  -3 41.2468 2.92278   2
 -31  -1   3 36.7213 2.54865   1
  31   1  -3 37.1452 2.40176   2
 -31   1   3 31.5400 2.25210   1
  31   1  -3 35.1259 2.85397   4
 -31   1   3 36.6433 2.03504   3
  29  -1  -3 30.1079 2.74851   2
  29  -1  -3 28.5382 2.57845   4
 -29   1   3 26.2289 2.08360   1
  29   1  -3 32.0572 1.98845   4
 -29   1   3 29.7053 1.38922   5
 -29   1   3 30.0835 1.50120   3
  29   1  -3 29.7151 1.99329   2
  27  -1  -3 0.67120 1.03269   4
 -27  -1   3 -1.3709 0.69021   3
  27  -1  -3 1.91765 1.06649   2
 -27  -1   3 1.44153 0.95039   1
  27   1  -3 0.73169 0.73312   4
 -27   1   3 0.97711 0.50032   3
 -27   1   3 0.23218 0.38941   5
  27   1  -3 0.60136 0.73173   2
 -27   1   3 1.11359 0.87276   1
 -25  -1   3 7.28390 0.82675   5
  25  -1  -3 8.67095 1.27710   4
 -25  -1   3 7.85219 0.90714   3
 -25  -1   3 9.39439 1.34354   1
  25  -1  -3 6.63916 1.19088   2
 -25   1   3 9.92561 1.14489   1
  25   1  -3 7.29719 0.90443   2
 -25   1   3 7.70280 0.78225   3
  25   1  -3 7.90855 0.87689   4
 -25   1   3 7.66652 0.70133   5
 -23  -1   3 401.349 15.9404   5
  23  -1  -3 440.265 16.4988   4
 -23  -1   3 422.473 16.2014   1
  23  -1  -3 443.349 16.3643   2
  23   1  -3 433.801 16.0206   4
  23   1  -3 442.701 16.0409   2
 -23   1   3 455.483 15.8665   5
  23   1  -3 403.669 15.7836   5
 -23   1   3 437.858 16.1508   1
 -23   1   3 450.225 15.9237   3
 -21  -1   3 306.372 11.6918   1
 -21  -1   3 298.609 11.4760   5
  21  -1  -3 303.903 11.8010   4
 -21  -1   3 304.306 11.5500   3
  21  -1  -3 310.172 11.8062   2
 -21   1   3 314.937 11.3924   5
  21   1  -3 301.686 11.3098   5
 -21   1   3 317.783 11.4456   3
 -21   1   3 301.018 11.6103   1
  21   1  -3 310.890 11.3856   3
  21   1  -3 313.993 11.5176   2
  21   1  -3 327.576 11.5905   4
 -19  -1   3 70.0421 3.00273   3
  19  -1  -3 70.7726 3.20332   2
 -19  -1   3 71.6517 3.11244   1
 -19  -1   3 69.5314 2.94301   5
  19  -1  -3 72.1748 3.22577   4
 -19   1   3 72.3238 2.84048   5
  19   1  -3 72.4469 2.75218   5
  19   1  -3 71.2373 2.80069   3
  19   1  -3 73.0967 2.93334   2
  19   1  -3 71.1946 2.91601   4
 -19   1   3 73.3401 3.03167   1
 -19   1   3 75.4824 2.89914   3
  17  -1  -3 3.64737 0.68493   2
 -17  -1   3 3.60517 0.59411   3
 -17  -1   3 5.04437 0.65552   1
 -17  -1   3 4.16361 0.56788   5
  17  -1  -3 3.77912 0.71122   4
  17   1  -3 4.93098 0.58619   2
 -17   1   3 2.99897 0.51554   1
 -17   1   3 4.10054 0.50111   5
 -17   1   3 3.97042 0.57284   3
  17   1  -3 4.06905 0.40782   5
 -15  -1   3 198.705 7.65702   1
  15  -1  -3 179.680 7.84145   4
 -15  -1   3 205.181 7.54535   5
 -15  -1   3 198.984 7.54293   2
 -15  -1   3 198.993 7.54787   4
  15  -1  -3 199.658 7.81860   2
 -15  -1   3 202.328 7.58048   3
 -15   1   3 195.054 7.55502   1
 -15   1   3 185.902 7.60165   5
  15   1  -3 216.204 7.44062   3
  15   1  -3 213.948 7.41323   5
  15   1  -3 202.137 7.46955   2
  15   1  -3 200.697 7.58631   2
 -15   1   3 203.337 7.50061   3
  15   1  -3 199.103 7.59624   4
  15   1  -3 209.370 7.48190   4
  13  -1  -3 111.766 4.47751   2
 -13  -1   3 118.278 4.34092   5
  13  -1  -3 96.2533 4.29717   5
  13  -1  -3 108.117 4.46767   4
 -13  -1   3 114.061 4.36617   3
 -13  -1   3 98.1834 4.67970   1
 -13  -1   3 116.367 4.31405   4
 -13  -1   3 116.309 4.30940   2
  13   1  -3 116.309 4.34266   2
 -13   1   3 105.444 4.39135   3
 -13   1   3 103.047 4.39967   1
  13   1  -3 119.321 4.35947   4
  13   1  -3 119.311 4.23772   4
 -13   1   3 103.665 4.32429   4
 -13   1   3 100.167 4.32055   2
  13   1  -3 126.268 4.23152   5
  13   1  -3 120.994 4.24536   3
 -13   1   3 110.830 4.25759   5
  13   1  -3 116.714 4.23592   2
  11  -1  -3 10.7011 0.82668   1
 -11  -1   3 9.28323 0.68444   2
 -11  -1   3 10.2959 0.74138   5
  11  -1  -3 9.91217 0.79881   5
  11  -1  -3 9.39203 0.74874   3
 -11  -1   3 9.99864 0.87422   1
 -11  -1   3 10.9463 0.78013   3
  11  -1  -3 10.1630 0.90538   4
  11  -1  -3 11.1901 0.90347   2
  11   1  -3 11.9990 0.66429   3
 -11   1   3 10.6640 0.78412   2
  11   1  -3 11.1698 0.75509   4
  11   1  -3 10.3332 0.60572   2
  11   1  -3 11.1116 0.74222   2
  11   1  -3 10.9292 0.63324   5
 -11   1   3 11.3712 0.71354   1
  11   1  -3 10.6723 0.61994   4
 -11   1   3 9.93665 0.78041   4
 -11   1   3 11.0887 0.65551   5
  11   1  -3 9.34614 0.73121   1
   9  -1  -3 275.357 10.4107   2
   9  -1  -3 250.488 10.2854   5
   9  -1  -3 258.154 10.3170   3
  -9  -1   3 279.352 10.3657   3
  -9  -1   3 286.104 10.2566   4
  -9  -1   3 275.754 10.3950   1
   9  -1  -3 277.829 10.4143   4
   9  -1  -3 270.278 10.3004   1
  -9  -1   3 282.261 10.3375   5
  -9   1   3 285.388 10.3537   2
   9   1  -3 279.593 10.2157   2
  -9   1   3 285.376 10.3545   4
   9   1  -3 301.463 10.2840   5
   9   1  -3 299.833 10.3030   3
   9   1  -3 286.376 10.3296   1
   9   1  -3 282.849 10.2907   2
  -9   1   3 270.714 10.2558   5
   9   1  -3 281.555 10.2293   4
   9   1  -3 287.771 10.3214   4
  -9   1   3 269.244 10.2780   3
  -9   1   3 270.484 10.2502   1
   7  -1  -3 185.503 7.19460   1
  -7  -1   3 197.381 7.35119   1
   7  -1  -3 178.163 7.21829   5
   7  -1  -3 195.357 7.34459   2
   7  -1  -3 198.417 7.34872   4
  -7  -1   3 193.358 7.27689   5
  -7  -1   3 193.434 7.30760   3
   7  -1  -3 178.416 7.23939   3
  -7  -1   3 196.457 7.18134   2
  -7  -1   3 195.755 7.20472   4
   7   1  -3 205.344 7.26454   3
  -7   1   3 201.055 7.30686   2
   7   1  -3 193.362 7.15752   2
  -7   1   3 197.097 7.30759   4
   7   1  -3 207.313 7.24161   5
  -7   1   3 181.788 7.18594   5
   7   1  -3 204.430 7.29793   1
  -5  -1   3 23.1644 1.17089   1
   5  -1  -3 21.7865 1.13417   4
   5  -1  -3 20.4385 0.99867   5
  -5  -1   3 21.4960 1.03957   4
   5  -1  -3 21.9934 0.94799   1
  -5  -1   3 20.6303 1.07259   5
   5  -1  -3 20.8168 1.12325   2
  -5  -1   3 20.8691 0.99872   2
  -5  -1   3 20.8004 1.10198   3
  -5   1   3 21.6359 1.13444   4
   5   1  -3 22.6361 1.06789   3
   5   1  -3 21.7355 1.02959   4
   5   1  -3 20.7594 1.19307   1
   5   1  -3 21.4410 1.09768   1
   5   1  -3 21.4670 1.01739   2
  -5   1   3 22.0816 1.12767   2
  -5   1   3 21.5703 0.89723   1
  -5   1   3 20.5202 0.96087   5
   5   1  -3 23.0905 1.03803   5
   3  -1  -3 14.2914 0.63826   1
  -3  -1   3 13.8808 0.77361   2
  -3  -1   3 14.3744 0.83032   5
  -3  -1   3 13.8993 0.84704   3
   3  -1  -3 12.9391 0.73231   3
   3  -1  -3 13.5634 0.85916   2
   3  -1  -3 13.8669 0.85997   4
   3  -1  -3 12.1609 0.69971   5
  -3  -1   3 14.7809 0.81260   4
  -3  -1   3 14.4841 0.96665   1
   3   1  -3 13.5736 0.95143   1
   3   1  -3 14.8288 0.79515   5
  -3   1   3 13.5510 0.87231   4
   3   1  -3 14.6554 0.74172   2
  -3   1   3 13.5305 0.69102   3
   3   1  -3 14.0958 0.82266   3
  -3   1   3 13.4002 0.87927   2
  -3   1   3 14.5211 0.58291   1
   3   1  -3 15.3021 0.90663   1
  -3   1   3 14.3201 0.69910   5
  -1  -1   3 47.8456 1.95745   4
  -1  -1   3 51.0470 2.14623   1
  -1  -1   3 47.4997 1.98726   5
   1  -1  -3 42.6784 1.97261   4
   1  -1  -3 41.0470 1.86164   3
  -1  -1   3 48.1592 1.93052   2
   1  -1  -3 40.5639 1.85679   5
  -1  -1   3 47.0665 2.01292   3
   1  -1  -3 45.8845 1.99241   2
   1   1  -3 48.1063 2.11525   1
   1   1  -3 48.7161 1.90646   4
  -1   1   3 46.5543 1.92557   3
   1   1  -3 51.1476 2.00291   3
  -1   1   3 45.4158 1.85086   5
   1   1  -3 50.2320 1.96416   5
  -1   1   3 47.2596 2.03490   4
  -1   1   3 46.2678 2.01469   2
   1  -1   3 3287.11 119.059   4
   1  -1   3 3258.24 118.555   1
  -1  -1  -3 3373.41 119.244   4
  -1  -1  -3 3041.44 119.370   3
  -1  -1  -3 3051.88 118.890   5
   1  -1   3 3232.79 119.421   5
   1  -1   3 3248.25 119.289   3
  -1  -1  -3 3365.81 119.467   2
   1   1   3 3158.60 118.852   5
   1   1   3 3364.59 119.100   4
   1   1   3 3209.67 118.445   4
  -1   1  -3 3369.69 118.827   5
  -1   1  -3 3384.01 118.701   4
  -1   1  -3 3431.83 119.248   3
  -1   1  -3 3396.97 118.922   2
  -1   1  -3 3286.51 119.143   3
   1   1   3 3170.27 118.845   3
  -3  -1  -3 8.61347 0.58371   5
  -3  -1  -3 8.57531 0.68944   2
   3  -1   3 8.58981 0.64657   2
   3  -1   3 8.39057 0.69208   5
   3  -1   3 8.71365 0.68956   4
  -3  -1  -3 7.95303 0.70016   4
   3  -1   3 7.84377 0.87843   1
  -3  -1  -3 7.91385 0.55686   3
  -3  -1  -3 8.87355 0.39566   1
   3  -1   3 8.68736 0.71166   3
  -3   1  -3 9.35526 0.60811   4
   3   1   3 9.12251 0.67641   2
   3   1   3 8.90648 0.46275   1
  -3   1  -3 9.66258 0.58592   2
   3   1   3 9.18958 0.67786   4
  -3   1  -3 8.71149 0.70315   3
  -3   1  -3 8.47441 0.66293   5
   3   1   3 8.53047 0.76074   4
   3   1   3 9.46356 0.76092   2
  -3   1  -3 8.04726 0.86702   1
   3   1   3 8.82853 0.45812   5
  -3   1  -3 8.44073 0.70544   3
   3   1   3 9.01055 0.45573   3
  -5  -1  -3 57.7124 2.41078   4
   5  -1   3 54.7141 2.37811   3
   5  -1   3 51.6196 2.73545   1
  -5  -1  -3 55.8411 2.49187   2
   5  -1   3 57.0454 2.34714   2
   5  -1   3 55.7939 2.35080   5
  -5  -1  -3 57.5266 2.11372   1
   5  -1   3 57.4050 2.38065   4
  -5  -1  -3 52.4455 2.16202   3
   5   1   3 57.1665 2.33008   4
  -5   1  -3 57.8241 2.37361   3
  -5   1  -3 57.3290 2.34397   4
   5   1   3 55.2160 2.11317   5
   5   1   3 55.4469 2.29803   2
   5   1   3 55.1129 2.14814   1
  -5   1  -3 55.6755 2.31505   5
  -5   1  -3 54.6271 2.38289   3
   5   1   3 55.5649 2.10400   3
  -5   1  -3 54.4921 2.34654   5
  -5   1  -3 55.8697 2.52571   1
   5   1   3 56.9732 2.43796   4
  -5   1  -3 56.9497 2.25303   2
  -7  -1  -3 86.2639 3.28343   3
  -7  -1  -3 93.0339 3.30150   1
   7  -1   3 85.3030 3.52881   2
  -7  -1  -3 84.5031 3.30572   5
   7  -1   3 85.9490 3.49062   5
  -7   1  -3 89.0697 3.46563   5
   7   1   3 87.7582 3.35962   1
   7   1   3 92.5917 3.21833   3
   7   1   3 91.4461 3.23659   5
  -7   1  -3 81.5789 3.51666   3
  -7   1  -3 89.2660 3.52713   3
   7   1   3 87.9438 3.28663   3
  -7   1  -3 85.2064 3.49319   5
  -7   1  -3 84.8676 3.47433   2
   9  -1   3 646.167 23.7752   4
   9  -1   3 651.243 23.7472   2
  -9  -1  -3 659.950 23.5333   1
   9   1   3 647.270 23.6566   4
   9   1   3 655.909 23.4079   5
   9   1   3 626.157 23.5877   1
   9   1   3 638.021 23.6410   2
  -9   1  -3 660.115 23.8708   1
  -9   1  -3 629.457 23.6721   5
  -9   1  -3 666.541 23.6655   5
  -9   1  -3 659.736 23.7232   3
   9   1   3 638.491 23.4695   5
  -9   1  -3 634.506 23.7103   3
  11  -1   3 78.3673 3.29998   2
 -11  -1  -3 83.3293 3.08001   1
  11  -1   3 78.3662 3.33012   4
  11   1   3 76.3855 3.15796   2
  11   1   3 79.8113 3.15949   1
 -11   1  -3 78.3948 3.23072   3
 -11   1  -3 77.5920 3.15717   5
 -11   1  -3 77.0405 3.37816   1
  11   1   3 80.5476 3.19172   4
 -11   1  -3 78.0903 3.18654   5
 -11   1  -3 78.2289 3.22496   3
  13  -1   3 69.8446 3.03515   4
 -13  -1  -3 68.9251 2.80405   1
  13  -1   3 72.8364 3.00873   2
  13   1   3 69.1804 3.00130   1
  13   1   3 66.0916 2.82008   4
  13   1   3 65.4584 2.81735   2
 -13   1  -3 68.8538 2.85689   3
 -13   1  -3 66.5138 2.91028   3
 -13   1  -3 66.9391 2.79017   5
 -13   1  -3 69.2483 3.05965   1
 -13   1  -3 68.4724 2.81214   5
  15  -1   3 82.7722 3.43274   2
 -15  -1  -3 82.9943 3.17543   1
  15  -1   3 81.1447 3.46474   4
 -15   1  -3 74.9021 3.14276   5
  15   1   3 79.0017 3.23483   4
 -15   1  -3 65.9881 3.64969   3
 -15   1  -3 77.1920 3.19777   3
 -15   1  -3 78.6125 3.42811   1
 -15   1  -3 79.3735 3.15299   5
  15   1   3 78.3868 3.21259   2
  17  -1   3 100.032 4.15477   2
 -17  -1  -3 95.5632 3.91013   1
  17  -1   3 97.7868 4.34911   4
 -17   1  -3 97.5203 3.75905   5
 -17   1  -3 98.2395 3.82332   3
  17   1   3 95.0924 3.91643   4
 -17   1  -3 90.9336 3.93266   3
 -17   1  -3 90.3430 3.78403   5
 -17   1  -3 96.8658 4.09249   1
  17   1   3 98.1582 3.91653   2
  19  -1   3 57.7183 2.90801   4
 -19  -1  -3 58.7873 2.52514   1
  19  -1   3 56.7869 2.87418   2
  19   1   3 56.5319 2.59990   2
 -19   1  -3 57.4906 2.35838   5
  19   1   3 59.9765 2.64321   4
 -19   1  -3 54.9068 2.75612   1
 -19   1  -3 56.1815 2.44390   3
 -21  -1  -3 79.3511 3.37235   1
  21  -1   3 86.4213 3.88595   4
  21  -1   3 81.0074 3.82917   2
  21   1   3 76.0266 3.47574   2
  21   1   3 76.6529 3.48517   4
 -21   1  -3 78.2604 3.63072   1
 -21   1  -3 82.9198 3.11241   5
 -23  -1  -3 3.51984 0.71159   1
  23  -1   3 2.62655 1.16871   2
  23  -1   3 0.09478 1.13124   4
  23   1   3 1.58843 1.27813   4
  23   1   3 2.29191 1.04837   2
 -23   1  -3 2.69361 0.98504   1
  25  -1   3 10.5849 1.54358   2
 -25  -1  -3 9.03807 1.30652   1
  25  -1   3 9.34804 1.51038   4
  25   1   3 10.1397 1.26157   4
 -25   1  -3 10.1462 1.34846   1
  25   1   3 9.79866 1.19790   2
  27  -1   3 15.9393 1.90007   2
  27  -1   3 15.5429 1.91328   4
  27   1   3 13.9974 1.78954   2
 -27   1  -3 14.8962 1.87873   1
  27   1   3 13.5746 1.70618   4
  29  -1   3 -1.7659 1.52200   4
  29  -1   3 -2.3662 1.42721   2
 -29  -1  -3 -1.1313 1.06971   1
  29   1   3 1.99731 1.16127   4
  29   1   3 0.04221 1.11716   2
 -29   1  -3 0.09133 1.17231   1
 -31  -1  -3 -1.7897 1.13140   1
  31  -1   3 -1.6170 1.90507   2
  31  -1   3 -0.6982 1.91267   4
  31   1   3 -1.7901 1.44846   2
  31   1   3 0.42077 1.42497   4
 -31   1  -3 1.84678 1.37323   1
  34  -2  -3 7.93133 2.29200   4
  34  -2  -3 6.77896 2.42309   2
 -34  -2   3 2.03432 1.80258   1
  34   2  -3 4.62440 1.39543   2
 -34   2   3 1.78649 1.56499   1
  34   2  -3 3.38779 1.31450   4
  32  -2  -3 36.1270 3.57445   2
 -32  -2   3 37.9231 2.97102   1
  32  -2  -3 44.5599 3.71062   4
  32   2  -3 35.8466 2.51305   2
 -32   2   3 34.5822 2.60122   1
  32   2  -3 38.3942 2.52398   4
  30  -2  -3 32.8090 3.14273   2
 -30  -2   3 27.7874 2.58109   1
  30  -2  -3 30.8264 3.20041   4
  30   2  -3 27.1725 2.13989   2
 -30   2   3 29.2953 1.69894   3
 -30   2   3 30.0420 1.61700   5
 -30   2   3 29.7057 2.21894   1
  28  -2  -3 36.5997 3.03135   2
  28  -2  -3 35.5962 3.09358   4
 -28   2   3 39.5220 1.83359   5
 -28   2   3 35.1111 2.31586   1
  28   2  -3 36.1733 2.19894   2
  28   2  -3 35.3592 2.14694   4
 -28   2   3 38.1873 1.96745   3
  26  -2  -3 26.9577 3.55006   2
  26  -2  -3 20.0310 2.40082   4
 -26  -2   3 20.1893 2.01591   1
 -26  -2   3 16.2129 1.62912   3
 -26   2   3 20.7267 1.72604   1
  26   2  -3 19.8642 1.55282   2
  26   2  -3 19.6664 1.52155   4
 -26   2   3 20.9841 1.32182   5
 -26   2   3 20.7705 1.42609   3
 -24  -2   3 19.8383 1.94609   1
 -24  -2   3 21.2174 1.64755   3
  24  -2  -3 22.9468 2.29083   4
  24  -2  -3 23.5872 2.32349   2
 -24  -2   3 23.1614 1.56185   5
  24   2  -3 25.4112 1.49424   4
 -24   2   3 25.2186 1.37841   5
  24   2  -3 22.2215 1.65751   5
 -24   2   3 22.4079 1.72620   1
  24   2  -3 23.7006 1.49669   2
 -24   2   3 23.1246 1.47370   3
 -22  -2   3 3.21595 0.85170   5
 -22  -2   3 3.40776 0.87404   3
  22  -2  -3 3.38213 1.16145   4
  22  -2  -3 2.33630 1.12841   2
 -22  -2   3 3.56369 0.96741   1
 -22   2   3 4.54981 0.74886   3
  22   2  -3 2.59485 0.66183   4
  22   2  -3 4.45770 0.68495   2
 -22   2   3 2.48694 0.78040   1
 -22   2   3 4.11724 0.67085   5
 -20  -2   3 74.8802 3.47709   1
  20  -2  -3 77.7181 3.75525   2
 -20  -2   3 68.4388 3.30575   5
 -20  -2   3 71.4010 3.39683   3
  20  -2  -3 78.9399 3.77774   4
  20   2  -3 75.5256 3.15765   4
  20   2  -3 74.4112 3.14204   2
 -20   2   3 78.4648 3.19159   5
 -20   2   3 79.6107 3.27556   3
 -20   2   3 76.4041 3.35958   1
  18  -2  -3 3.65699 0.94565   2
 -18  -2   3 6.12555 0.89662   5
 -18  -2   3 5.07707 0.84833   1
  18  -2  -3 5.85968 1.01930   4
 -18  -2   3 5.82383 1.41953   3
  18   2  -3 5.18516 0.65394   4
  18   2  -3 4.52594 0.62858   2
 -18   2   3 3.60896 0.62592   5
 -18   2   3 3.32382 0.72606   1
 -18   2   3 3.45149 0.65004   3
  16  -2  -3 4.45446 0.96357   4
  16  -2  -3 5.27620 1.00294   2
 -16  -2   3 4.33878 0.79188   5
 -16  -2   3 4.07086 0.86923   3
 -16  -2   3 5.28515 0.87615   1
 -16   2   3 4.65485 0.64971   5
  16   2  -3 3.88878 0.59774   2
  16   2  -3 4.14937 0.61807   4
 -16   2   3 2.98112 0.58440   3
 -16   2   3 3.70598 0.64291   1
 -14  -2   3 46.6638 2.36240   3
 -14  -2   3 46.1143 2.28110   5
 -14  -2   3 50.4419 2.40282   1
  14  -2  -3 46.0934 2.50294   2
  14  -2  -3 46.3137 2.51742   4
 -14   2   3 48.4538 2.22015   3
 -14   2   3 48.8429 2.17302   5
  14   2  -3 47.5562 2.12299   2
  14   2  -3 48.4130 2.16159   4
 -14   2   3 46.8157 2.18312   1
 -12  -2   3 28.6516 1.70507   3
 -12  -2   3 29.1001 1.65204   5
 -12  -2   3 28.5772 1.74107   1
 -12  -2   3 26.8362 1.55672   4
  12  -2  -3 29.6236 1.82759   2
  12  -2  -3 30.0200 1.88581   4
 -12  -2   3 29.2169 1.53417   2
  12   2  -3 29.8951 1.49583   2
 -12   2   3 27.7176 1.53172   3
  12   2  -3 29.1264 1.51740   4
 -12   2   3 30.4865 1.52405   1
 -12   2   3 29.4649 1.51171   5
 -10  -2   3 0.98462 0.54117   2
  10  -2  -3 0.79314 0.65275   4
 -10  -2   3 0.30886 0.55009   3
 -10  -2   3 0.45223 0.51376   5
  10  -2  -3 0.73106 0.62329   2
 -10  -2   3 0.89094 0.69641   4
 -10  -2   3 0.67025 0.59895   1
 -10   2   3 0.40272 0.42619   3
  10   2  -3 0.87833 0.76069   2
  10   2  -3 1.06920 0.57835   4
 -10   2   3 0.51569 0.40352   5
  10   2  -3 1.19335 0.53452   2
  10   2  -3 0.59363 0.64657   1
  -8  -2   3 74.1500 3.13780   4
  -8  -2   3 74.9139 3.22008   1
   8  -2  -3 75.2127 3.29866   2
   8  -2  -3 68.3466 3.27774   4
  -8  -2   3 73.4928 3.19427   3
  -8  -2   3 73.9824 3.09617   2
  -8  -2   3 72.4118 3.12952   5
   8  -2  -3 67.5168 3.02946   1
   8   2  -3 74.0546 3.14622   2
  -8   2   3 68.0676 3.09499   5
  -8   2   3 69.1240 3.04407   3
   8   2  -3 74.1838 3.26926   1
  -8   2   3 76.1156 3.16821   1
   8   2  -3 73.6087 3.24041   3
   8   2  -3 70.9857 3.15936   4
  -6  -2   3 76.5195 3.33796   5
  -6  -2   3 77.7713 3.30697   2
  -6  -2   3 74.9148 3.36670   3
   6  -2  -3 83.1858 3.50034   4
   6  -2  -3 82.4338 3.49682   2
   6  -2  -3 81.3718 3.20431   1
  -6  -2   3 74.8706 3.34803   4
   6   2  -3 78.3363 3.39482   5
  -6   2   3 76.8094 3.21080   5
  -6   2   3 82.4014 3.11478   1
   6   2  -3 76.7165 3.42381   3
   6   2  -3 74.7578 3.32477   4
  -6   2   3 77.0009 3.24226   3
   6   2  -3 73.4401 3.53678   1
  -4  -2   3 728.842 27.4627   5
  -4  -2   3 781.124 27.4987   4
   4  -2  -3 753.003 27.5495   2
  -4  -2   3 730.732 27.5120   3
   4  -2  -3 777.524 27.3055   1
  -4  -2   3 780.568 27.4453   2
  -4   2   3 791.541 27.3074   1
   4   2  -3 753.987 27.4263   4
   4   2  -3 760.398 27.5655   3
   4   2  -3 683.397 27.8052   1
  -4   2   3 723.233 27.3580   3
   4   2  -3 738.575 27.4949   5
  -4   2   3 711.322 27.3256   5
  -2  -2   3 1.59859 0.57143   3
   2  -2  -3 0.56682 0.62111   4
  -2  -2   3 1.05437 0.53571   5
  -2  -2   3 1.15329 0.63179   4
   2  -2  -3 0.81296 0.65227   2
  -2  -2   3 1.70841 0.69092   2
  -2   2   3 1.43191 0.42101   5
   2   2  -3 1.20119 0.52864   3
  -2   2   3 1.02852 0.64701   3
   2   2  -3 2.37585 0.59728   5
   2   2  -3 1.20251 0.57478   2
   2   2  -3 -0.1080 0.55785   4
   2   2  -3 0.94968 0.57453   1
  -2   2   3 1.30412 0.31540   1
   0  -2  -3 737.347 29.8355   3
   0  -2   3 773.312 29.9496   3
   0  -2   3 788.381 29.9118   5
   0  -2   3 855.186 29.9490   2
   0  -2  -3 834.679 29.9649   2
   0  -2  -3 808.762 29.9622   4
   0   2   3 893.534 29.5992   1
   0   2  -3 794.462 29.9857   3
   0   2  -3 819.899 30.0460   1
   0   2   3 877.658 29.6056   1
   0   2  -3 795.091 29.9338   5
   0   2   3 788.325 29.7902   3
   0   2  -3 824.880 29.8312   2
   2  -2   3 1038.43 39.8645   5
  -2  -2  -3 1133.37 39.9242   4
  -2  -2  -3 1109.48 39.8949   2
   2  -2   3 1113.74 39.9514   2
   2  -2   3 1147.94 39.9552   4
  -2  -2  -3 990.923 39.7283   3
  -2  -2  -3 1043.29 39.8833   5
  -2   2  -3 1157.13 40.0446   1
  -2   2  -3 1062.05 39.8881   5
   2   2   3 1114.07 39.4737   1
   2   2   3 1035.33 39.6939   5
   2   2   3 1187.60 39.5585   1
  -2   2  -3 1070.23 39.9472   3
   2   2   3 1063.63 39.6949   3
  -4  -2  -3 76.4237 3.45713   5
  -4  -2  -3 87.1459 3.67814   4
  -4  -2  -3 88.6650 3.67029   2
   4  -2   3 84.9797 3.67507   5
  -4  -2  -3 79.0961 3.48605   3
   4  -2   3 84.6411 3.73897   4
   4  -2   3 84.9967 3.69592   2
   4   2   3 90.2666 3.20199   1
   4   2   3 85.5545 3.44945   3
   4   2   3 89.1268 3.55936   3
   4   2   3 83.4331 3.56792   2
   4   2   3 85.3472 3.43316   5
   4   2   3 99.6233 3.44202   1
  -4   2  -3 84.0437 3.82289   1
   4   2   3 87.1412 3.60612   4
  -6  -2  -3 20.5056 1.18825   3
  -6  -2  -3 20.9949 1.40419   4
  -6  -2  -3 23.1287 1.09853   1
  -6  -2  -3 22.7223 1.42106   2
   6  -2   3 22.2681 1.48943   2
   6  -2   3 22.7765 1.55135   4
   6   2   3 21.2190 1.16618   3
   6   2   3 21.6916 1.33317   2
   6   2   3 21.8617 1.16720   5
   6   2   3 22.2119 1.27893   3
   6   2   3 22.6797 1.16113   1
  -6   2  -3 23.9431 1.46827   5
  -6   2  -3 21.3474 1.48500   3
   6   2   3 22.4231 1.35993   4
  -6   2  -3 21.3139 1.58509   1
   8  -2   3 165.544 6.57299   2
  -8  -2  -3 175.584 6.22380   1
   8  -2   3 168.877 6.63494   4
  -8  -2  -3 158.078 6.26823   5
  -8  -2  -3 173.032 6.47439   2
   8   2   3 156.654 6.19158   3
   8   2   3 166.134 6.39347   2
  -8   2  -3 162.517 6.56788   3
   8   2   3 156.467 6.18549   5
   8   2   3 165.387 6.40742   4
  -8   2  -3 165.205 6.65621   1
   8   2   3 164.213 6.07857   1
  -8   2  -3 165.079 6.51958   5
   8   2   3 164.943 6.30058   5
   8   2   3 160.688 6.27930   3
  10  -2   3 25.4390 1.72382   4
 -10  -2  -3 28.4590 1.34718   1
  10  -2   3 28.4887 1.74080   2
  10   2   3 25.9026 1.18152   1
 -10   2  -3 25.9503 1.75168   1
  10   2   3 26.5501 1.48098   2
 -10   2  -3 26.1286 1.69239   3
 -10   2  -3 25.8432 1.60071   5
  10   2   3 26.4619 1.23921   5
  10   2   3 26.3290 1.33642   3
  10   2   3 25.2401 1.22430   3
  10   2   3 26.4638 1.38786   5
  10   2   3 25.8877 1.48434   4
 -12  -2  -3 47.8040 2.02122   1
  12  -2   3 44.8256 2.38242   2
  12  -2   3 47.1202 2.46386   4
  12   2   3 42.7644 2.07317   2
  12   2   3 43.3562 2.10891   4
 -12   2  -3 45.2023 2.23341   5
  12   2   3 40.6404 1.86138   1
 -12   2  -3 43.5975 2.28533   3
  12   2   3 43.1352 1.85910   5
  12   2   3 42.1704 1.91328   5
  12   2   3 40.9058 1.84641   3
  14  -2   3 214.918 8.51154   4
 -14  -2  -3 227.603 8.35014   1
  14  -2   3 209.286 8.42234   2
  14   2   3 203.465 7.83170   5
  14   2   3 209.394 8.09479   2
  14   2   3 206.439 7.74299   3
 -14   2  -3 210.317 8.18754   5
 -14   2  -3 205.724 8.24475   3
 -14   2  -3 215.899 8.44389   1
  14   2   3 210.471 8.11885   4
  16  -2   3 41.6579 2.55586   2
  16  -2   3 43.8280 2.65499   4
 -16  -2  -3 48.2359 2.16532   1
 -16   2  -3 44.8001 2.58510   1
  16   2   3 42.0150 2.15710   2
 -16   2  -3 42.9910 2.23575   5
  16   2   3 43.0400 2.20021   4
 -16   2  -3 43.5547 2.30988   3
  18  -2   3 -0.1105 1.00847   2
  18  -2   3 0.43969 1.01744   4
 -18  -2  -3 0.89005 0.63689   1
 -18   2  -3 1.09298 0.92125   1
  18   2   3 0.87008 0.68436   4
 -18   2  -3 -0.7797 0.62833   3
  18   2   3 -0.0332 0.60676   2
 -18   2  -3 -0.2908 0.60919   5
 -20  -2  -3 89.9221 3.70607   1
  20   2   3 83.3790 3.84252   2
 -20   2  -3 87.1717 3.65872   5
 -20   2  -3 82.0569 5.29506   1
 -20   2  -3 87.9774 3.74763   3
  20   2   3 85.5747 3.78955   4
 -22  -2  -3 4.89682 0.86765   1
  22  -2   3 5.71153 1.50011   4
  22  -2   3 3.23939 1.44917   2
 -22   2  -3 6.52063 1.30672   1
 -22   2  -3 8.08558 1.14742   3
 -22   2  -3 4.28604 0.77694   5
  22   2   3 4.65688 1.01749   4
  22   2   3 6.26514 1.02874   2
  24  -2   3 51.0684 3.49733   4
  24  -2   3 46.8967 3.34514   2
 -24  -2  -3 51.4923 2.57363   1
  24   2   3 47.6070 2.61881   2
 -24   2  -3 48.7478 2.34817   3
  24   2   3 45.7353 2.63384   4
 -24   2  -3 50.4603 2.95747   1
  26  -2   3 41.8536 3.65563   4
  26  -2   3 47.8710 3.68034   2
 -26  -2  -3 49.6351 2.74907   1
 -26   2  -3 49.3437 3.08703   1
  26   2   3 49.3927 2.76394   2
  26   2   3 48.2108 2.76442   4
  28  -2   3 10.3841 2.26142   4
  28  -2   3 9.37886 2.32001   2
  28   2   3 7.69447 1.42836   2
 -28   2  -3 7.77714 1.71041   1
  28   2   3 8.30134 1.43650   4
  30  -2   3 123.935 6.69999   2
  30  -2   3 112.565 6.55054   4
  30   2   3 103.143 5.22175   2
  30   2   3 106.408 5.23222   4
 -30   2  -3 117.421 5.49446   1
 -31  -3   3 12.8983 2.06809   1
  31  -3  -3 15.1777 3.18349   2
  31  -3  -3 11.4052 2.95231   4
 -31   3   3 14.1102 1.72475   3
  31   3  -3 10.2316 1.55982   2
  31   3  -3 9.11683 1.45991   4
 -31   3   3 11.1224 1.99064   1
 -31   3   3 13.2963 1.83801   5
  29  -3  -3 23.2258 3.01684   4
  29  -3  -3 22.7700 3.07089   2
 -29  -3   3 19.3570 2.30706   1
 -29   3   3 18.4600 2.39709   1
 -29   3   3 20.7527 1.94135   3
 -29   3   3 21.0781 1.77826   5
  29   3  -3 20.8068 2.09420   4
  29   3  -3 23.1514 2.19743   2
 -27  -3   3 0.60968 1.50515   1
  27  -3  -3 -0.6521 1.76916   4
  27  -3  -3 1.56638 1.92064   2
 -27   3   3 2.80065 1.11995   3
 -27   3   3 -0.2089 1.26188   1
  27   3  -3 1.25317 1.08706   2
 -27   3   3 0.84789 1.01301   5
  27   3  -3 0.51860 1.03297   4
  25  -3  -3 -0.5672 1.71399   2
  25  -3  -3 3.29093 1.81436   4
 -25  -3   3 -0.5648 1.38306   1
 -25   3   3 1.27890 1.16640   1
  25   3  -3 -0.3129 1.02333   4
 -25   3   3 -0.5076 1.14407   5
 -25   3   3 0.61335 1.05841   3
  23  -3  -3 -1.3099 1.54688   4
 -23  -3   3 -1.0896 1.20296   1
 -23  -3   3 1.73436 1.07017   3
  23  -3  -3 0.01025 1.66184   2
 -23   3   3 -0.5203 1.09927   1
 -23   3   3 -0.5771 1.04571   3
  23   3  -3 0.41467 0.99673   3
  23   3  -3 0.66185 0.84166   5
  23   3  -3 -0.8493 0.80413   4
  23   3  -3 -1.1629 0.82114   2
 -23   3   3 1.16585 1.00157   5
  21  -3  -3 34.4746 3.37941   2
 -21  -3   3 32.9721 2.16944   5
 -21  -3   3 30.9363 2.16692   3
 -21  -3   3 35.0365 2.51400   1
  21  -3  -3 36.6417 3.45034   4
  21   3  -3 33.3384 2.00749   4
 -21   3   3 38.5109 2.27994   3
  21   3  -3 32.4883 2.00171   2
 -21   3   3 34.6652 2.16844   5
  21   3  -3 36.7153 2.30672   3
 -21   3   3 39.9084 2.61900   1
  21   3  -3 35.0743 2.17889   5
  19  -3  -3 16.5566 2.07492   2
 -19  -3   3 14.3351 1.64360   3
  19  -3  -3 19.6139 2.45207   4
 -19  -3   3 18.7419 1.94999   1
 -19  -3   3 17.7473 1.61535   5
  19   3  -3 16.3465 2.20557   1
 -19   3   3 19.9006 1.83755   3
 -19   3   3 19.6209 1.66926   1
 -19   3   3 18.6112 1.62320   5
  19   3  -3 15.9805 1.72628   3
  19   3  -3 18.3336 1.49340   2
  19   3  -3 17.5175 1.53849   4
  19   3  -3 19.3900 1.67474   5
  17  -3  -3 8.12715 1.50024   2
 -17  -3   3 5.89315 1.07473   3
 -17  -3   3 7.01118 1.19251   1
  17  -3  -3 10.7113 1.72099   4
 -17  -3   3 6.47164 1.06781   5
  17   3  -3 8.74174 1.23771   3
 -17   3   3 7.45644 1.04999   1
  17   3  -3 10.2754 1.36273   5
  17   3  -3 6.80275 1.38809   1
  17   3  -3 6.31196 0.94498   2
 -17   3   3 8.51546 1.10975   5
 -17   3   3 8.26343 1.17804   3
  17   3  -3 8.05866 0.97222   4
 -15  -3   3 5.54745 0.97932   2
 -15  -3   3 7.19725 1.08449   5
  15  -3  -3 6.17109 1.39503   4
  15  -3  -3 6.09205 1.33019   2
 -15  -3   3 4.99466 1.06879   3
 -15  -3   3 3.88654 0.94862   4
 -15  -3   3 8.58330 1.17414   1
 -15   3   3 5.20939 0.96364   3
 -15   3   3 5.69554 0.91776   1
 -15   3   3 6.94583 1.04968   5
  15   3  -3 7.23337 0.97561   4
  15   3  -3 6.43147 1.02080   5
  15   3  -3 5.40619 1.04956   3
  15   3  -3 8.04113 0.95737   2
  15   3  -3 7.47922 1.27485   1
  13  -3  -3 96.0186 4.67203   4
  13  -3  -3 97.3279 4.62887   2
 -13  -3   3 94.0989 4.35297   3
 -13  -3   3 96.1506 4.25206   4
 -13  -3   3 96.1252 4.20493   2
 -13  -3   3 94.7190 4.27300   5
 -13  -3   3 98.8517 4.40971   1
 -13   3   3 100.089 4.12319   1
  13   3  -3 95.7315 4.09092   2
 -13   3   3 95.4954 4.18454   5
  13   3  -3 97.8419 4.29677   5
  13   3  -3 95.8806 4.39556   3
  13   3  -3 95.6148 4.13821   4
  13   3  -3 99.3823 4.52017   1
 -13   3   3 100.568 4.30366   3
 -11  -3   3 70.7057 3.35507   4
  11  -3  -3 71.9018 3.73593   4
 -11  -3   3 73.0129 3.46584   3
 -11  -3   3 70.9339 3.30676   2
  11  -3  -3 69.8454 3.67185   2
 -11  -3   3 70.4478 3.38006   5
 -11   3   3 68.6711 3.31125   3
 -11   3   3 70.8075 3.16569   1
  11   3  -3 73.8097 3.42299   5
  11   3  -3 68.6471 3.17655   2
 -11   3   3 71.0440 3.26204   5
  11   3  -3 69.7903 3.53732   1
  11   3  -3 70.6614 3.48520   3
  11   3  -3 73.3759 3.25938   4
  -9  -3   3 69.1927 3.45768   3
  -9  -3   3 75.7559 3.46630   4
   9  -3  -3 75.9439 3.73123   4
  -9  -3   3 71.0579 3.42246   5
   9  -3  -3 69.6030 3.64372   2
  -9  -3   3 74.6569 3.41729   2
   9   3  -3 72.5784 3.46794   5
   9   3  -3 73.1132 3.56278   3
  -9   3   3 74.1077 3.18983   1
   9   3  -3 71.0436 3.59142   1
  -9   3   3 72.1472 3.44093   3
  -9   3   3 70.5476 3.28762   5
   7  -3  -3 18.7627 1.88209   4
  -7  -3   3 20.5154 1.70819   3
  -7  -3   3 21.7035 1.61230   5
   7  -3  -3 20.4817 1.83247   2
  -7  -3   3 19.3536 1.72374   2
  -7  -3   3 19.8042 1.68403   4
   7   3  -3 20.1698 1.81637   3
  -7   3   3 18.5306 1.43646   5
  -7   3   3 17.6445 1.48529   3
  -7   3   3 19.6422 1.44643   1
   7   3  -3 20.2800 1.64897   5
   7   3  -3 19.3017 1.82600   1
   5  -3  -3 5.87604 1.17138   4
  -5  -3   3 2.80684 0.91686   2
  -5  -3   3 3.64047 1.00808   4
  -5  -3   3 3.40249 0.82024   5
   5  -3  -3 2.50226 0.99339   2
  -5   3   3 3.82023 0.78022   5
   5   3  -3 3.80448 0.83460   5
   5   3  -3 4.62299 0.99432   1
  -5   3   3 3.65833 0.77919   3
   5   3  -3 4.08870 0.94384   3
  -3  -3   3 188.529 7.63652   4
   3  -3  -3 184.900 7.67983   4
   3  -3  -3 182.521 7.63916   2
  -3  -3   3 188.536 7.55771   5
  -3  -3   3 190.114 7.57464   2
  -3   3   3 185.283 7.41751   3
   3   3  -3 189.939 7.66673   1
  -3   3   3 188.871 7.38116   5
  -3   3   3 194.585 7.22489   1
   3   3  -3 183.857 7.56092   5
   3   3  -3 186.579 7.63905   3
  -1  -3   3 106.595 4.75295   2
  -1  -3   3 112.107 4.83601   4
   1  -3  -3 104.854 4.78798   2
   1  -3  -3 111.225 4.35996   1
   1  -3  -3 106.303 4.82329   4
   1   3  -3 106.511 4.81832   3
   1   3  -3 111.226 4.85020   1
  -1   3   3 105.609 4.32697   1
  -1   3   3 105.091 4.53600   3
  -1   3   3 116.558 4.37912   1
  -1   3   3 111.480 4.53256   5
   1   3  -3 102.147 4.70305   5
  -1  -3  -3 3.60484 1.02923   2
  -1  -3  -3 4.55650 0.98617   4
   1  -3   3 1.24623 0.91239   4
   1  -3   3 2.96717 0.97891   2
   1   3   3 2.31018 0.73840   3
   1   3   3 4.26069 0.74500   1
   1   3   3 4.04282 0.59328   1
  -1   3  -3 0.91139 0.91937   1
  -1   3  -3 4.18238 0.91941   5
  -1   3  -3 2.29193 0.91230   3
   1   3   3 2.55750 0.69427   5
  -3  -3  -3 31.1598 2.13779   4
   3  -3   3 29.8003 2.22325   4
  -3  -3  -3 33.6032 2.11806   2
   3  -3   3 28.4720 2.11056   2
  -3   3  -3 36.5185 2.26648   1
   3   3   3 29.7725 1.74230   5
   3   3   3 26.4335 1.41620   1
  -3   3  -3 32.4311 2.07264   5
   3   3   3 32.3844 1.69184   1
   3   3   3 29.7892 1.78388   3
  -3   3  -3 31.2707 2.11087   3
   5  -3   3 242.002 9.57452   2
  -5  -3  -3 231.570 9.28044   4
  -5  -3  -3 231.191 9.24981   2
   5  -3   3 239.388 9.47057   4
   5   3   3 228.809 9.01187   3
   5   3   3 224.398 9.14774   4
  -5   3  -3 241.732 9.44500   1
   5   3   3 233.138 8.64900   1
   5   3   3 253.213 8.89919   1
   5   3   3 227.844 8.97622   5
  -5   3  -3 228.959 9.34514   3
  -5   3  -3 231.453 9.28178   5
  -7  -3  -3 37.6845 2.26637   2
   7  -3   3 36.6187 2.48938   2
   7  -3   3 35.1315 2.52419   4
  -7  -3  -3 38.2138 2.28167   4
   7   3   3 35.6417 1.51501   1
  -7   3  -3 35.9050 2.44558   1
  -7   3  -3 36.5709 2.34880   5
   7   3   3 38.2258 2.02058   1
   7   3   3 39.0910 1.91485   5
  -7   3  -3 32.2094 2.31304   3
   7   3   3 33.5055 2.14598   4
   7   3   3 35.7967 2.15197   2
   7   3   3 34.5018 1.95183   3
   9  -3   3 8.65127 1.46314   2
   9  -3   3 7.86514 1.41273   4
  -9  -3  -3 8.83595 1.22814   2
  -9  -3  -3 11.2387 1.52789   4
  -9   3  -3 8.20546 1.38343   1
   9   3   3 8.49050 0.80651   1
   9   3   3 12.2421 1.50452   1
   9   3   3 7.06944 1.01874   3
   9   3   3 7.78029 1.09591   2
  -9   3  -3 6.67194 1.42712   3
  -9   3  -3 7.40185 1.25500   5
   9   3   3 10.8859 1.38586   4
   9   3   3 8.56303 1.02200   5
  11  -3   3 25.3110 2.33544   2
 -11  -3  -3 25.9049 2.00671   2
  11  -3   3 24.7716 2.38105   4
  11   3   3 31.0997 2.06384   1
  11   3   3 24.1019 1.54342   3
  11   3   3 24.7080 1.86373   2
 -11   3  -3 25.7743 2.10970   3
  11   3   3 25.4844 1.84067   4
 -11   3  -3 27.5423 2.30309   1
 -11   3  -3 25.6415 2.07674   5
  11   3   3 25.6829 1.48507   5
  13  -3   3 -0.0082 1.25789   4
  13  -3   3 0.73473 1.23937   2
 -13  -3  -3 2.66685 0.92186   1
 -13   3  -3 0.46457 1.11295   1
 -13   3  -3 0.91422 0.93592   5
 -13   3  -3 2.03753 1.09511   3
  13   3   3 1.40425 0.85534   2
  13   3   3 0.87441 0.74568   5
  13   3   3 0.75158 0.59580   3
  13   3   3 1.26217 1.21599   1
  13   3   3 -0.0965 0.85970   4
  15  -3   3 -0.9354 1.31404   2
 -15  -3  -3 1.53941 0.82213   1
  15   3   3 0.46349 1.13043   1
  15   3   3 0.08523 0.56063   5
 -15   3  -3 0.19288 0.97484   5
 -15   3  -3 1.48575 1.46186   1
  15   3   3 0.24875 0.83381   2
 -15   3  -3 -0.0875 1.02900   3
  15   3   3 -0.3108 0.86688   4
  17  -3   3 52.5087 3.48256   2
  17  -3   3 47.9401 3.55927   4
 -17   3  -3 47.0401 2.76930   5
  17   3   3 46.4476 2.63067   2
 -17   3  -3 49.1479 3.18222   1
 -17   3  -3 45.1732 2.94505   3
  17   3   3 52.2007 2.71059   4
  19  -3   3 -0.7367 1.51138   4
  19  -3   3 1.52670 1.59659   2
  19   3   3 -0.8097 0.91034   2
 -19   3  -3 0.58353 1.26680   1
 -19   3  -3 -0.1475 1.13158   3
 -19   3  -3 -0.2786 1.01758   5
  19   3   3 -1.1647 0.84880   4
  21  -3   3 25.6241 3.16200   4
  21  -3   3 23.3060 3.04819   2
 -21   3  -3 29.7673 3.51306   3
  21   3   3 24.6199 2.14797   2
 -21   3  -3 27.8978 2.14052   5
  21   3   3 27.8635 2.09339   4
 -21   3  -3 31.2561 2.77057   1
  23  -3   3 170.630 8.01947   4
  23  -3   3 162.123 7.84255   2
 -23   3  -3 177.267 7.19678   5
 -23   3  -3 163.462 6.90827   3
 -23   3  -3 163.467 7.32850   1
  23   3   3 168.512 6.92167   4
  23   3   3 170.156 6.89540   2
  25  -3   3 42.9012 4.36840   2
  25  -3   3 50.3433 4.60707   4
 -25   3  -3 52.4677 4.18686   3
  25   3   3 51.2101 3.11047   4
 -25   3  -3 49.8243 3.68126   1
  25   3   3 50.9765 3.08378   2
  26  -4  -3 26.8321 3.73736   4
  26  -4  -3 28.8701 3.98925   2
 -26   4   3 33.3859 3.06776   3
 -26   4   3 32.6838 3.06476   1
 -26   4   3 31.4740 2.72434   5
  26   4  -3 29.0741 2.62943   2
  26   4  -3 30.5832 2.57723   4
  24  -4  -3 3.43435 2.51782   4
 -24  -4   3 0.86004 1.89674   1
  24  -4  -3 2.99652 2.50556   2
 -24   4   3 0.20698 1.39016   5
 -24   4   3 -0.7456 1.55415   1
  24   4  -3 -1.9868 2.28175   1
  24   4  -3 0.30612 1.22606   4
 -24   4   3 0.05701 1.52408   3
  24   4  -3 2.03596 1.24383   2
  22  -4  -3 -0.0620 2.15236   2
 -22  -4   3 3.14082 2.06503   1
  22  -4  -3 7.28635 2.28956   4
 -22   4   3 3.53091 1.56930   1
  22   4  -3 2.12688 1.21716   2
  22   4  -3 4.38768 2.22718   1
  22   4  -3 3.58571 1.77388   5
  22   4  -3 3.72937 1.28065   4
  22   4  -3 -1.7201 2.44719   3
 -22   4   3 1.94038 1.51809   3
 -22   4   3 1.96050 1.36584   5
  20  -4  -3 52.0006 4.10923   2
  20  -4  -3 56.8568 4.37379   4
  20   4  -3 48.5229 3.22096   3
 -20   4   3 52.5067 3.18337   3
  20   4  -3 50.3967 3.09011   4
 -20   4   3 49.7369 3.19505   1
  20   4  -3 49.9511 3.03911   2
  20   4  -3 45.9661 3.37013   5
 -20   4   3 49.5602 3.18617   5
  20   4  -3 48.0208 3.91059   1
  18  -4  -3 5.68143 2.00615   4
  18  -4  -3 4.55276 2.05315   2
 -18   4   3 7.07490 1.55497   3
 -18   4   3 8.56224 1.54594   1
  18   4  -3 7.35726 1.50370   4
  18   4  -3 4.03078 1.37984   5
  18   4  -3 7.75098 1.90457   1
 -18   4   3 7.86536 1.52514   5
  18   4  -3 6.14156 1.39136   2
  16  -4  -3 6.48323 1.97859   4
 -16  -4   3 7.81661 1.77822   2
 -16  -4   3 7.01545 1.78843   4
  16  -4  -3 9.86495 2.18884   2
  16   4  -3 9.26335 1.77339   3
  16   4  -3 7.39843 1.53814   2
  16   4  -3 10.5365 1.79535   1
 -16   4   3 10.8877 1.62865   3
  16   4  -3 10.8530 1.94149   4
  16   4  -3 10.8749 1.70426   5
 -16   4   3 8.83583 1.44295   1
 -16   4   3 9.80071 1.60724   5
  14  -4  -3 23.0755 2.90815   2
  14  -4  -3 14.6938 2.23457   4
 -14  -4   3 16.0016 1.87310   2
 -14  -4   3 20.3555 2.39563   4
 -14   4   3 17.1423 2.14879   5
  14   4  -3 21.1993 2.24353   4
  14   4  -3 18.3695 2.40189   5
 -14   4   3 23.3306 1.91892   1
 -14   4   3 22.8343 2.32421   3
  14   4  -3 16.7582 2.40650   3
  14   4  -3 19.3983 2.53680   1
  14   4  -3 15.0258 1.73760   2
 -12  -4   3 3.06482 1.41907   4
  12  -4  -3 3.05352 1.71677   4
  12  -4  -3 2.00439 1.62294   2
 -12  -4   3 6.34771 1.41603   2
 -12   4   3 4.81814 1.30111   5
  12   4  -3 3.56285 1.45203   1
 -12   4   3 5.07344 1.04928   1
  12   4  -3 5.65020 1.31066   2
  12   4  -3 5.57621 1.45966   4
  12   4  -3 3.79807 1.38723   5
  12   4  -3 4.15322 1.54047   3
 -12   4   3 5.34108 1.38894   3
  10  -4  -3 22.9233 2.75535   2
  10  -4  -3 25.3643 2.95410   4
 -10  -4   3 24.2319 2.56489   4
 -10  -4   3 24.4288 2.47078   2
 -10   4   3 23.7125 2.21831   3
  10   4  -3 25.9344 2.50175   5
 -10   4   3 20.4264 1.81671   1
  10   4  -3 29.5207 2.97128   1
 -10   4   3 22.6061 2.14576   5
  10   4  -3 25.4155 2.57618   3
  -8  -4   3 4.87508 1.40347   2
  -8  -4   3 4.01274 1.51718   4
   8   4  -3 2.57309 1.33600   5
   8   4  -3 6.31477 1.51995   3
  -8   4   3 4.55890 2.03594   5
  -8   4   3 4.52083 0.95909   1
   8   4  -3 4.93272 2.13712   1
   6  -4  -3 11.9664 2.26404   2
  -6  -4   3 18.3431 2.39020   4
  -6  -4   3 18.5795 2.27940   2
   6  -4  -3 14.7397 2.60858   4
   6   4  -3 17.3644 2.27922   5
   6   4  -3 16.3541 1.94183   1
  -6   4   3 20.1446 1.64651   1
  -6   4   3 16.6683 2.00755   5
  -6   4   3 14.6687 1.92590   3
   6   4  -3 16.0578 1.98796   3
  -4  -4   3 12.6786 1.97032   4
   4  -4  -3 6.91441 1.64113   4
  -4  -4   3 11.7733 1.74357   2
   4  -4  -3 10.2933 1.77069   2
   4   4  -3 12.6790 1.75536   1
  -4   4   3 11.8050 1.74524   3
   4   4  -3 10.2937 1.76164   3
  -4   4   3 11.2109 1.47446   5
  -4   4   3 10.8091 1.45512   1
   4   4  -3 10.5039 1.73540   5
  -2  -4   3 44.7471 3.20622   2
   2  -4  -3 38.1536 3.24432   2
  -2  -4   3 48.6278 3.40476   4
   2  -4  -3 47.2065 3.31039   4
   2   4  -3 49.2752 3.27839   3
  -2   4   3 48.4303 2.85475   5
  -2   4   3 45.5222 2.48978   1
   2   4  -3 46.7950 3.10450   1
   2   4  -3 43.5994 3.11092   5
  -2   4   3 45.2473 2.77847   3
   0  -4  -3 4.17454 1.52610   4
   0  -4   3 3.52810 1.55869   2
   0  -4  -3 1.47644 1.37781   2
   0  -4   3 4.29405 1.71047   4
   0   4   3 2.17932 1.06256   5
   0   4   3 2.27835 1.04149   3
   0   4  -3 3.34850 1.40053   5
   0   4  -3 2.63310 1.42146   1
   0   4   3 3.77752 1.04434   1
   0   4  -3 1.48848 1.37683   3
   2  -4   3 24.0823 2.80633   2
  -2  -4  -3 26.9755 3.43193   2
   2  -4   3 32.9960 3.10000   4
  -2   4  -3 28.5616 2.72584   1
   2   4   3 29.1092 2.21143   5
   2   4   3 29.9748 2.26320   3
   4  -4   3 92.4693 4.79389   4
  -4  -4  -3 73.9167 4.67816   4
  -4  -4  -3 74.5091 4.85038   2
   4  -4   3 87.8870 4.65343   2
  -4   4  -3 79.4817 4.58981   5
  -4   4  -3 84.1894 4.50269   3
   4   4   3 85.4706 3.98523   5
   4   4   3 85.4108 4.00094   3
   4   4   3 82.0083 4.73640   4
  -4   4  -3 86.2888 4.50530   1
  -6  -4  -3 89.2643 4.67374   2
   6  -4   3 94.6587 5.75209   4
   6  -4   3 88.1357 6.36914   2
  -6  -4  -3 91.2164 4.75065   4
  -6   4  -3 89.8654 4.77763   3
   6   4   3 98.3884 4.31316   5
  -6   4  -3 95.9980 4.79986   5
   6   4   3 91.2624 4.48740   2
   6   4   3 94.0909 4.61624   4
  -6   4  -3 99.5233 4.89538   1
   6   4   3 98.8650 4.34448   3
  -8  -4  -3 160.175 7.16154   2
  -8  -4  -3 166.733 7.21664   4
   8  -4   3 170.292 7.68604   4
   8  -4   3 170.091 7.55778   2
   8   4   3 170.354 6.81870   3
   8   4   3 171.691 6.78769   5
  -8   4  -3 166.703 7.27712   5
   8   4   3 160.718 6.98679   2
   8   4   3 161.235 7.02198   4
  -8   4  -3 160.357 7.28250   3
  10  -4   3 70.4129 4.61015   4
 -10  -4  -3 68.9703 3.97302   2
 -10  -4  -3 73.8239 4.07940   4
  10  -4   3 76.0693 4.51277   2
 -10   4  -3 71.5931 4.09235   3
  10   4   3 75.3707 3.84313   2
  10   4   3 77.7185 3.89817   4
 -10   4  -3 72.5046 4.28428   1
 -10   4  -3 69.6110 4.00662   5
  10   4   3 73.8368 3.41372   5
  10   4   3 67.6654 3.55793   3
 -12  -4  -3 1.24251 1.34777   2
  12  -4   3 2.76605 1.72008   2
  12  -4   3 2.63770 1.82636   4
  12   4   3 0.42283 1.22086   2
  12   4   3 2.29698 0.82683   5
  12   4   3 1.85592 1.29530   4
 -12   4  -3 0.58004 1.41810   3
 -12   4  -3 1.66503 1.46617   5
  12   4   3 1.34737 0.90693   3
 -12   4  -3 2.53883 1.65907   1
  14  -4   3 88.3987 5.07281   4
  14  -4   3 76.7531 4.89269   2
  14   4   3 81.2871 4.12985   4
 -14   4  -3 80.2647 4.40842   5
 -14   4  -3 79.9394 4.40709   3
  14   4   3 81.1712 4.08440   2
 -14   4  -3 88.8313 4.68546   1
  14   4   3 77.6055 3.60702   5
  16  -4   3 3.31179 2.05865   2
  16  -4   3 3.48317 2.16794   4
  16   4   3 3.10621 1.32662   2
 -16   4  -3 5.01441 1.59663   5
 -16   4  -3 3.49505 1.76712   1
  16   4   3 3.13201 1.35077   4
 -16   4  -3 4.46351 1.64530   3
  18  -4   3 -1.1878 2.25729   4
  18  -4   3 0.69300 2.25526   2
  18   4   3 -0.9379 1.27084   2
 -18   4  -3 -0.8585 1.55296   3
  18   4   3 -0.5979 1.33129   4
 -18   4  -3 1.90893 1.47787   5
 -18   4  -3 0.28100 1.74247   1
  20  -4   3 5.92686 2.69109   2
  20  -4   3 11.0520 2.93094   4
 -20   4  -3 8.28827 1.77383   5
  20   4   3 5.12324 1.58988   2
 -20   4  -3 6.23263 1.87841   3
  20   4   3 5.55441 1.66364   4
 -20   4  -3 4.45117 2.06831   1
  17  -5  -3 125.292 8.31162   2
  17  -5  -3 126.993 8.04250   4
 -17  -5   3 131.968 6.48626   4
 -17  -5   3 131.291 6.34798   2
  17   5  -3 128.200 6.56939   3
  17   5  -3 128.792 6.35459   5
  17   5  -3 133.027 6.17580   4
 -17   5   3 133.042 6.73348   3
 -17   5   3 130.465 6.33923   5
  17   5  -3 131.566 6.09685   2
 -15  -5   3 1.44764 2.08449   4
  15  -5  -3 -0.0511 2.78582   4
 -15  -5   3 -2.3574 2.00316   2
  15  -5  -3 1.74001 2.74566   2
  15   5  -3 2.79922 1.74894   2
 -15   5   3 2.23398 1.97830   5
 -15   5   3 1.26280 2.14594   3
  15   5  -3 -1.5507 1.85765   5
  15   5  -3 2.09908 1.85910   4
  15   5  -3 1.54892 2.02830   3
 -15   5   3 1.24702 1.72214   1
  13  -5  -3 12.6039 3.14111   4
 -13  -5   3 10.3633 2.25206   4
  13  -5  -3 8.15547 2.81854   2
 -13  -5   3 18.4896 2.33091   2
 -13   5   3 11.5973 2.11713   5
  13   5  -3 14.3177 2.42203   3
  13   5  -3 14.4775 2.29074   5
  13   5  -3 18.2104 2.25881   2
  13   5  -3 15.3083 2.25802   4
 -13   5   3 15.5373 2.42370   3
 -11  -5   3 18.2547 2.53075   4
 -11  -5   3 26.5458 3.36790   2
  11  -5  -3 28.2468 3.47695   4
  11  -5  -3 32.3299 4.20062   2
  11   5  -3 23.7879 3.24762   5
  11   5  -3 21.1168 2.69861   3
 -11   5   3 27.4060 2.86686   5
  11   5  -3 22.5184 2.42623   2
  11   5  -3 23.7759 2.89024   1
 -11   5   3 21.2006 2.56816   3
  11   5  -3 25.0852 3.18993   4
   9  -5  -3 1.04197 2.24305   2
  -9  -5   3 -4.0749 1.77683   4
   9  -5  -3 1.31096 2.29735   4
  -9  -5   3 -3.1008 1.88921   2
  -9   5   3 1.44543 1.69651   5
   9   5  -3 -1.8247 2.26328   3
  -9   5   3 -0.3701 1.68878   3
   9   5  -3 -1.6905 1.69275   5
   9   5  -3 -3.2867 2.03764   1
  -7  -5   3 7.41167 2.14097   2
   7  -5  -3 8.54803 2.44998   4
   7  -5  -3 9.54947 2.38988   2
  -7  -5   3 7.69451 2.35075   4
   7   5  -3 10.9494 2.24563   3
  -7   5   3 11.0965 2.03555   5
   7   5  -3 9.33776 2.12018   5
  -7   5   3 11.3128 2.03741   3
   7   5  -3 10.3564 2.27971   1
   5  -5  -3 20.4531 2.83750   2
  -5  -5   3 18.2883 2.58186   2
  -5  -5   3 17.9599 2.72763   4
   5  -5  -3 18.6743 2.74504   4
   5   5  -3 23.6981 3.22201   3
   5   5  -3 16.9071 2.43351   5
  -5   5   3 16.6523 2.17603   5
  -5   5   3 18.3203 2.60712   3
   5   5  -3 15.8885 2.53434   1
  -3  -5   3 -0.6879 2.02517   2
   3  -5  -3 -2.6645 1.96208   4
   3  -5  -3 -1.9001 1.99616   2
  -3  -5   3 3.80249 2.21787   4
   3   5  -3 4.78541 2.14615   1
  -3   5   3 1.81144 1.61836   5
  -3   5   3 -0.1952 1.55521   3
   3   5  -3 2.30525 1.88784   5
   3   5  -3 0.84903 1.87905   3
   1  -5  -3 4.01034 1.97124   2
  -1  -5   3 2.52929 2.04656   2
   1  -5  -3 3.30413 2.16978   4
  -1  -5   3 0.68497 2.03851   4
   1   5  -3 6.46397 1.95346   5
   1   5  -3 0.74629 2.01669   1
   1   5  -3 1.04447 1.88465   3
  -1   5   3 2.11514 1.59722   5
  -1   5   3 -0.0712 1.54771   3
   1  -5   3 1.35089 2.31296   4
   1  -5   3 5.39642 2.19135   2
  -1  -5  -3 0.85114 2.05571   2
  -1  -5  -3 0.39352 2.02633   4
   1   5   3 3.49455 1.62736   5
  -1   5  -3 2.83178 1.87810   3
  -1   5  -3 3.18093 1.90980   5
   1   5   3 2.22758 1.55495   3
  -1   5  -3 0.08249 1.98525   1
  -3  -5  -3 4.27571 2.08492   2
  -3  -5  -3 6.19688 2.11270   4
   3  -5   3 3.52550 2.39547   4
   3  -5   3 6.14196 2.34516   2
   3   5   3 2.16606 1.53317   3
  -3   5  -3 2.54990 2.00686   1
  -3   5  -3 4.55964 1.89276   5
   3   5   3 2.37271 1.63867   5
   3   5   3 5.12833 1.97097   4
  -3   5  -3 3.08850 1.96689   3
   5  -5   3 50.7317 4.73143   4
  -5  -5  -3 47.2673 4.17007   4
   5  -5   3 48.1970 4.47076   2
  -5  -5  -3 52.1808 4.16910   2
   5   5   3 51.9702 3.85371   2
   5   5   3 51.1547 3.47069   3
  -5   5  -3 49.8183 3.85730   5
   5   5   3 53.6249 3.49599   5
  -5   5  -3 49.1296 3.99452   1
  -5   5  -3 48.0790 3.95992   3
   5   5   3 43.4298 3.88222   4
  -7  -5  -3 139.180 7.06314   2
  -7  -5  -3 145.010 7.13214   4
   7  -5   3 136.710 7.39062   2
   7  -5   3 145.466 7.80378   4
   7   5   3 154.721 7.26408   3
   7   5   3 148.070 6.89519   2
  -7   5  -3 144.127 7.07127   1
  -7   5  -3 139.745 7.15023   3
  -7   5  -3 158.154 7.19507   5
   7   5   3 142.976 6.93447   4
   7   5   3 145.973 6.48171   5
   9  -5   3 -3.3779 2.46088   2
   9  -5   3 1.45501 2.68256   4
  -9  -5  -3 0.70949 2.11157   4
  -9  -5  -3 0.44783 2.04671   2
  -9   5  -3 3.03419 2.23730   1
   9   5   3 1.13999 1.47370   5
  -9   5  -3 1.70603 2.03516   5
  -9   5  -3 -1.1063 2.11111   3
   9   5   3 5.87468 2.06666   2
   9   5   3 3.09415 2.05242   4
   9   5   3 2.56976 1.55871   3
 -11  -5  -3 1.60483 2.16857   2
  11  -5   3 2.23336 2.93530   2
  11  -5   3 4.24729 3.16060   4
 -11  -5  -3 4.12320 2.37302   4
 -11   5  -3 2.73172 2.45391   3
  11   5   3 -0.8996 1.95985   2
 -11   5  -3 2.38835 2.42025   1
 -11   5  -3 1.33855 2.13048   5
  11   5   3 -3.0845 2.22260   5
  11   5   3 2.00836 2.12205   4
 -38   0   4 9.74585 2.03328   1
  38   0  -4 12.9957 2.29335   2
  38   0  -4 14.0074 2.11927   4
 -36   0   4 31.1447 2.71935   1
  36   0  -4 27.5325 3.00941   2
  36   0  -4 23.3398 3.15630   4
 -34   0   4 11.3292 1.56424   1
  34   0  -4 13.4989 1.83384   4
  34   0  -4 13.7791 1.89122   2
  32   0  -4 94.5684 4.92562   2
 -32   0   4 99.9227 4.50570   1
  32   0  -4 97.1742 4.57681   4
  30   0  -4 90.1968 3.94015   4
 -30   0   4 81.7244 3.89469   1
  30   0  -4 85.0184 4.00467   2
 -30   0   4 79.0355 3.42663   3
 -28   0   4 77.1183 3.18461   3
 -28   0   4 75.9814 3.12474   5
  28   0  -4 76.7832 3.55249   4
 -28   0   4 75.9025 3.55142   1
  28   0  -4 80.3939 3.61519   2
 -26   0   4 333.115 12.4177   5
  26   0  -4 344.417 12.7306   4
  26   0  -4 338.510 12.7403   2
 -26   0   4 336.193 12.4741   3
 -26   0   4 330.096 12.7423   1
 -24   0   4 574.937 20.9170   5
  24   0  -4 584.437 21.1914   2
 -24   0   4 566.000 20.9654   3
  24   0  -4 576.437 21.1644   4
 -24   0   4 561.461 21.1924   1
 -22   0   4 152.900 5.77034   3
 -22   0   4 147.640 5.94627   1
  22   0  -4 153.872 5.93599   4
  22   0  -4 152.537 5.94674   2
  20   0  -4 478.432 17.4643   4
  20   0  -4 464.288 17.3972   5
  20   0  -4 478.869 17.4847   2
 -20   0   4 456.367 17.4995   1
 -20   0   4 475.051 17.3447   3
 -20   0   4 488.900 17.3162   5
 -18   0   4 3.53504 0.42086   5
  18   0  -4 4.57224 0.60800   4
 -18   0   4 3.65216 0.55608   1
 -18   0   4 3.56466 0.46478   4
  18   0  -4 4.11558 0.46704   5
 -16   0   4 179.160 7.14065   4
  16   0  -4 203.524 7.27183   2
 -16   0   4 186.577 7.30180   1
 -16   0   4 196.462 7.15621   5
  16   0  -4 200.813 7.22510   5
 -16   0   4 182.665 7.16341   2
 -16   0   4 197.154 7.19189   3
  16   0  -4 200.357 7.24251   4
  14   0  -4 1861.62 67.1358   2
  14   0  -4 1891.16 67.1213   4
 -14   0   4 1854.39 67.0710   2
 -14   0   4 1787.51 67.0988   3
  14   0  -4 2130.57 67.4264   3
 -14   0   4 1802.73 67.0508   4
 -14   0   4 1878.47 67.0778   5
  14   0  -4 1866.93 67.0750   5
 -14   0   4 1610.79 67.2222   1
  12   0  -4 2386.83 80.5751   3
  12   0  -4 2311.01 80.7114   4
 -12   0   4 2138.45 80.4285   2
  12   0  -4 2034.00 80.6164   1
 -12   0   4 2180.83 80.4581   4
  12   0  -4 2312.75 80.7243   2
 -12   0   4 2274.51 80.7446   3
 -12   0   4 2202.78 80.6747   5
  12   0  -4 2244.16 80.4551   5
 -12   0   4 2162.54 80.8306   1
  10   0  -4 1600.71 57.3994   2
  10   0  -4 1697.80 57.2754   3
 -10   0   4 1540.53 57.3988   1
  10   0  -4 1697.47 57.2550   5
 -10   0   4 1553.61 57.2052   2
 -10   0   4 1550.23 57.2730   3
 -10   0   4 1485.48 57.2480   5
 -10   0   4 1548.36 57.1875   4
  10   0  -4 1569.54 57.3054   1
  10   0  -4 1578.44 57.4028   4
   8   0  -4 707.432 25.3206   1
  -8   0   4 683.453 25.2706   5
   8   0  -4 764.029 25.2915   3
  -8   0   4 648.537 25.3360   1
  -8   0   4 673.640 25.2050   2
   8   0  -4 747.729 25.2718   5
   8   0  -4 661.724 25.2420   2
  -8   0   4 685.534 25.2892   3
  -6   0   4 0.20591 0.17273   3
   6   0  -4 0.18335 0.14194   5
  -6   0   4 0.45499 0.16691   5
  -6   0   4 0.16143 0.22353   1
   6   0  -4 -0.1089 0.15644   1
   6   0  -4 0.08194 0.16538   3
  -4   0   4 164.199 6.36772   1
  -4   0   4 165.566 6.34398   3
   4   0  -4 181.597 6.28124   5
   4   0  -4 183.829 6.29395   3
  -4   0   4 166.299 6.24811   4
  -4   0   4 163.409 6.21479   4
  -2   0   4 1019.07 37.3120   5
   2   0  -4 1048.25 37.2093   2
   2   0  -4 1121.98 37.4062   5
  -2   0   4 977.834 37.0466   2
  -2   0   4 926.823 37.1428   1
  -2   0   4 1002.55 37.2195   4
  -2   0   4 1026.20 37.4233   3
   2   0  -4 934.998 37.1697   1
   2   0  -4 1130.79 37.3617   3
  -2   0   4 1025.14 37.1766   2
   2   0  -4 1046.64 37.1720   4
   0   0  -4 1054.91 35.8941   5
   0   0   4 943.243 35.7687   3
   0   0   4 947.908 35.8150   4
   0   0  -4 1061.38 36.1392   3
   0   0   4 982.982 35.9640   1
   0   0  -4 888.234 35.7939   1
   0   0   4 993.526 35.8419   2
   0   0   4 1012.36 36.1287   5
  -2   0  -4 108.933 3.90234   5
   2   0   4 99.9869 3.88215   5
   2   0   4 97.0095 3.89433   3
   2   0   4 102.344 3.93815   2
  -2   0  -4 97.1570 4.01182   1
  -2   0  -4 105.893 3.91346   2
   2   0   4 99.3830 3.90086   4
  -2   0  -4 106.836 3.92572   4
   2   0   4 112.298 4.08684   1
  -2   0  -4 111.052 3.91237   3
  -4   0  -4 1.92917 0.30114   4
  -4   0  -4 1.42573 0.35306   1
  -4   0  -4 1.00639 0.17890   3
   4   0   4 1.08108 0.38964   1
   4   0   4 1.09224 0.25641   4
   4   0   4 1.20549 0.23169   5
  -4   0  -4 1.15971 0.25726   2
   4   0   4 1.27633 0.24360   3
   6   0   4 379.620 13.5931   1
  -6   0  -4 393.783 13.2835   5
   6   0   4 358.002 13.4059   2
  -6   0  -4 391.204 13.2989   3
   6   0   4 334.482 13.3373   3
   6   0   4 359.751 13.4244   4
   6   0   4 345.343 13.3327   5
  -6   0  -4 351.064 13.4881   1
  -6   0  -4 376.964 13.4417   4
  -8   0  -4 53.6664 2.24611   3
  -8   0  -4 61.5190 2.20523   3
   8   0   4 54.7133 2.24668   5
   8   0   4 57.7648 2.39400   4
   8   0   4 61.7817 2.60914   1
  -8   0  -4 55.2661 2.45065   1
  -8   0  -4 62.8843 2.18122   5
   8   0   4 58.2220 2.37405   2
  10   0   4 1302.86 47.6096   2
 -10   0  -4 1253.64 47.4326   5
  10   0   4 1297.35 47.6274   4
 -10   0  -4 1388.36 47.3709   5
  12   0   4 11.9766 0.88017   4
  12   0   4 13.5678 0.89196   2
 -12   0  -4 12.2004 0.95840   1
 -14   0  -4 154.572 6.04765   1
  14   0   4 158.127 6.07276   4
  14   0   4 155.988 6.04887   2
  16   0   4 -0.1807 0.44654   4
  16   0   4 0.52423 0.47720   2
 -16   0  -4 0.08947 0.48566   1
  18   0   4 100.994 4.11111   2
  18   0   4 95.7636 4.11177   4
 -18   0  -4 97.0902 4.03490   1
  20   0   4 2.18594 0.75317   4
 -20   0  -4 2.53573 0.67886   1
  20   0   4 1.71244 0.75912   2
  22   0   4 134.556 7.01813   2
  22   0   4 159.741 6.67815   4
 -22   0  -4 160.839 6.12153   1
  24   0   4 28.8722 2.05291   2
 -24   0  -4 28.0709 1.90601   1
  24   0   4 27.7642 2.05857   4
  26   0   4 32.4063 2.23183   2
 -26   0  -4 27.9555 1.98177   1
  26   0   4 23.8860 2.15505   4
 -28   0  -4 0.79951 1.00513   1
  28   0   4 0.52772 1.21365   4
  28   0   4 3.26798 1.31630   2
 -30   0  -4 8.93453 1.43512   1
  30   0   4 12.5772 1.93160   4
  30   0   4 9.12273 1.77178   2
  37  -1  -4 1.22822 1.88805   4
  37  -1  -4 5.25157 2.25255   2
 -37  -1   4 3.25860 1.83148   1
  37   1  -4 1.70592 1.55864   2
  37   1  -4 2.78767 1.55331   4
 -37   1   4 0.41635 1.67309   1
  35  -1  -4 12.1398 2.13098   4
  35  -1  -4 7.43648 1.99727   2
 -35  -1   4 8.53477 1.73990   1
 -35   1   4 10.6003 1.63222   1
  35   1  -4 13.0013 1.66579   4
  35   1  -4 8.09324 1.71781   2
 -33  -1   4 -1.0497 1.24207   1
  33  -1  -4 4.44964 1.62913   2
  33  -1  -4 1.55657 1.63287   4
  33   1  -4 -0.0360 1.24330   2
 -33   1   4 0.47427 1.18202   1
 -31  -1   4 2.96127 1.25622   1
  31  -1  -4 2.22544 1.99873   2
  31  -1  -4 4.88887 1.54946   4
  31   1  -4 3.10270 2.05367   2
 -31   1   4 4.11127 0.62900   3
  31   1  -4 2.97165 0.96923   4
 -31   1   4 3.52263 0.69500   5
 -31   1   4 2.53060 1.10801   1
 -29  -1   4 105.523 4.62348   3
  29  -1  -4 118.627 5.21408   4
  29  -1  -4 116.842 5.24676   2
  29   1  -4 112.642 4.74110   2
 -29   1   4 116.310 4.47365   3
 -29   1   4 115.098 4.87520   1
 -29   1   4 108.789 4.36837   5
  29   1  -4 115.343 4.72983   4
 -27  -1   4 28.8409 1.73661   3
  27  -1  -4 31.9119 2.24782   2
 -27  -1   4 28.7015 2.11101   1
  27  -1  -4 31.2791 2.20590   4
  27   1  -4 31.1558 1.81955   2
  27   1  -4 31.0923 1.77999   4
 -27   1   4 30.3121 2.25619   1
 -27   1   4 32.7283 1.53838   3
 -27   1   4 31.2631 1.43920   5
  25  -1  -4 55.9741 2.89023   4
  25  -1  -4 55.2072 2.91671   2
 -25  -1   4 52.0239 2.74235   1
 -25  -1   4 53.5215 2.54552   3
 -25   1   4 55.9673 2.62833   1
 -25   1   4 56.7429 2.33662   3
 -25   1   4 55.2879 2.26332   5
  25   1  -4 53.5696 2.49473   2
  25   1  -4 54.0770 2.46581   4
  23  -1  -4 1354.17 48.9793   2
 -23  -1   4 1288.99 48.7029   3
 -23  -1   4 1314.47 48.8774   1
  23  -1  -4 1325.06 48.9588   4
 -23   1   4 1292.64 48.7624   1
 -23   1   4 1376.02 48.5291   5
  23   1  -4 1368.36 48.6451   4
 -23   1   4 1358.73 48.5849   3
  23   1  -4 1359.81 48.6622   2
 -21  -1   4 2.68181 0.70729   1
  21  -1  -4 2.30844 0.77497   4
 -21  -1   4 2.19986 0.67382   3
  21  -1  -4 2.27731 0.76490   2
 -21  -1   4 2.44715 0.72432   5
 -21   1   4 2.97576 0.47249   3
 -21   1   4 2.27821 0.43575   5
  21   1  -4 3.46230 0.57422   4
 -21   1   4 2.60750 0.59510   1
  21   1  -4 2.95571 0.55351   2
  19  -1  -4 65.4362 3.00583   2
 -19  -1   4 63.8589 2.94085   1
 -19  -1   4 65.1864 2.85382   3
  19  -1  -4 66.9430 3.03446   4
 -19  -1   4 65.5428 2.82598   5
  19   1  -4 69.1381 2.73079   2
 -19   1   4 70.5855 2.72214   3
 -19   1   4 67.3948 2.83712   1
  19   1  -4 66.4809 2.61313   5
 -19   1   4 67.0792 2.66270   5
 -17  -1   4 514.062 19.2691   2
 -17  -1   4 537.310 19.3104   5
  17  -1  -4 509.311 19.4572   4
 -17  -1   4 494.542 19.4066   1
  17  -1  -4 523.107 19.4757   2
 -17   1   4 511.549 19.3074   1
  17   1  -4 530.753 19.1505   5
  17   1  -4 551.268 19.2149   2
 -17   1   4 533.364 19.2360   3
  17   1  -4 546.990 19.1971   4
  17   1  -4 538.712 19.4504   4
 -17   1   4 529.955 19.1947   5
  17   1  -4 511.392 19.3092   2
 -15  -1   4 106.866 4.38122   1
 -15  -1   4 110.431 4.20997   4
  15  -1  -4 112.402 4.43857   4
 -15  -1   4 110.922 4.32639   3
  15  -1  -4 96.8132 4.49462   2
 -15  -1   4 111.762 4.28427   5
 -15  -1   4 113.690 4.21489   2
  15   1  -4 114.583 4.17625   3
 -15   1   4 108.315 4.15503   5
  15   1  -4 112.935 4.13410   4
  15   1  -4 107.579 4.24839   2
  15   1  -4 108.280 4.25369   4
  15   1  -4 115.225 4.15015   2
 -15   1   4 100.402 4.22378   4
 -15   1   4 110.043 4.19620   3
  15   1  -4 106.100 4.20259   5
 -15   1   4 107.584 4.25212   1
 -13  -1   4 361.253 13.7634   1
 -13  -1   4 370.547 13.6701   5
  13  -1  -4 363.504 13.7719   2
 -13  -1   4 364.853 13.7052   3
 -13  -1   4 370.569 13.5817   2
  13  -1  -4 365.249 13.7685   4
  13   1  -4 382.958 13.5207   2
  13   1  -4 374.034 13.5139   4
  13   1  -4 394.662 13.6413   5
  13   1  -4 391.711 13.6037   3
  13   1  -4 370.227 13.6114   2
  13   1  -4 364.922 13.6202   4
 -13   1   4 361.890 13.6385   4
 -13   1   4 360.756 13.6033   3
 -13   1   4 353.321 13.6396   2
 -11  -1   4 0.66846 0.48493   1
  11  -1  -4 0.65107 0.35664   3
 -11  -1   4 0.56362 0.39746   3
  11  -1  -4 0.48625 0.47916   2
  11  -1  -4 1.17300 0.32688   5
  11  -1  -4 0.92418 0.29820   1
 -11  -1   4 0.76319 0.38424   5
  11  -1  -4 1.04316 0.45537   4
 -11   1   4 1.11322 0.31233   1
 -11   1   4 1.11798 0.29758   5
  11   1  -4 0.39473 0.30879   2
  11   1  -4 1.05055 0.29905   5
  11   1  -4 1.09547 0.23713   4
 -11   1   4 0.85189 0.29848   3
  11   1  -4 0.48573 0.41410   1
 -11   1   4 1.18813 0.40960   4
  11   1  -4 0.84331 0.39069   4
 -11   1   4 1.22113 0.43063   2
  11   1  -4 0.32987 0.21426   2
  11   1  -4 0.60804 0.34893   3
   9  -1  -4 155.614 5.90376   4
  -9  -1   4 149.338 5.69529   4
  -9  -1   4 150.418 5.83456   5
   9  -1  -4 154.449 5.90516   2
  -9  -1   4 152.457 5.94440   1
  -9  -1   4 145.253 5.85874   3
   9  -1  -4 148.116 5.74273   1
  -9   1   4 153.208 5.70776   1
   9   1  -4 157.687 5.76993   5
  -9   1   4 154.094 5.84403   2
   9   1  -4 150.931 5.65970   2
   9   1  -4 154.220 5.77896   4
  -9   1   4 152.475 5.72818   5
   9   1  -4 161.952 5.80360   3
   9   1  -4 153.016 5.67889   4
  -9   1   4 159.173 5.80518   3
  -9   1   4 155.207 5.84284   4
   7  -1  -4 298.003 10.9281   2
   7  -1  -4 293.626 10.9173   4
   7  -1  -4 274.897 10.8181   3
  -7  -1   4 285.805 10.9089   3
  -7  -1   4 287.977 10.7628   4
  -7  -1   4 287.412 10.8772   5
  -7  -1   4 292.828 10.7316   2
   7  -1  -4 289.781 10.7421   1
  -7  -1   4 297.299 10.9851   1
   7  -1  -4 274.907 10.7993   5
  -7   1   4 292.363 10.7786   3
   7   1  -4 294.221 10.7696   4
   7   1  -4 302.671 10.7628   2
  -7   1   4 287.623 10.7599   5
  -7   1   4 283.719 10.7105   1
   7   1  -4 301.248 10.9156   1
   7   1  -4 311.154 10.8333   5
  -7   1   4 296.490 10.8950   4
  -7   1   4 307.063 10.9021   2
   7   1  -4 305.914 10.8579   3
   5  -1  -4 54.2341 2.28632   3
   5  -1  -4 56.9527 2.40314   2
  -5  -1   4 58.3754 2.38911   5
  -5  -1   4 57.7052 2.25137   2
  -5  -1   4 57.2024 2.29002   4
  -5  -1   4 55.3377 2.40423   3
   5  -1  -4 55.1500 2.17875   1
   5  -1  -4 54.5033 2.27378   5
   5  -1  -4 55.4930 2.39807   4
  -5  -1   4 56.8951 2.48808   1
   5   1  -4 59.1019 2.23205   2
   5   1  -4 57.7792 2.53503   1
  -5   1   4 56.1965 2.15991   1
  -5   1   4 55.1410 2.40528   4
  -5   1   4 56.2562 2.24457   3
  -5   1   4 57.0823 2.23626   5
   5   1  -4 56.9767 2.24994   4
   5   1  -4 61.4286 2.37648   3
   5   1  -4 60.2549 2.44207   1
   5   1  -4 61.9785 2.34055   5
  -5   1   4 56.4250 2.40527   2
  -3  -1   4 533.609 19.5342   4
  -3  -1   4 551.357 19.5097   2
   3  -1  -4 508.001 19.3731   1
  -3  -1   4 524.763 19.6048   5
   3  -1  -4 505.956 19.4950   5
  -3  -1   4 517.732 19.6340   3
   3  -1  -4 511.392 19.5069   3
   3  -1  -4 533.101 19.6140   2
   3  -1  -4 531.055 19.6093   4
   3   1  -4 535.927 19.7625   1
   3   1  -4 579.432 19.7141   1
  -3   1   4 515.617 19.4559   5
   3   1  -4 541.354 19.4608   2
  -3   1   4 516.535 19.4621   3
   3   1  -4 568.395 19.6130   3
   3   1  -4 572.495 19.5791   5
  -3   1   4 551.167 19.6484   4
  -3   1   4 508.342 19.3720   1
  -3   1   4 558.355 19.6436   2
  -1  -1   4 3.57235 0.47724   2
   1  -1  -4 4.53363 0.59495   4
  -1  -1   4 4.04131 0.54359   5
   1  -1  -4 4.92039 0.61862   2
  -1  -1   4 3.64093 0.61558   1
   1  -1  -4 4.26513 0.39309   3
  -1  -1   4 3.64242 0.52013   3
   1  -1  -4 3.08987 0.37500   5
  -1   1   4 3.98413 0.54717   4
  -1   1   4 3.70183 0.53236   4
   1   1  -4 3.59187 0.49436   5
   1   1  -4 4.37057 0.57036   3
   1   1  -4 4.16942 0.44023   4
   1   1  -4 2.90577 0.57154   1
  -1   1   4 4.92007 0.63463   2
  -1   1   4 3.74841 0.33149   3
   1   1  -4 3.00566 0.55779   1
  -1   1   4 3.65206 0.34187   5
   1   1  -4 4.03238 0.39015   2
  -1  -1  -4 443.788 16.1371   2
  -1  -1  -4 448.603 16.1455   4
   1  -1   4 439.784 16.1174   4
  -1  -1  -4 416.236 16.0100   5
  -1  -1  -4 403.778 16.0048   3
   1  -1   4 442.941 16.0853   2
   1  -1   4 420.478 16.1812   3
   1  -1   4 422.285 16.1488   5
  -1   1  -4 451.001 16.0469   4
   1   1   4 434.962 16.1006   4
   1   1   4 427.725 15.9617   5
  -1   1  -4 440.650 16.3194   1
   1   1   4 443.859 16.1039   2
   1   1   4 422.376 15.9567   3
  -1   1  -4 459.311 16.1248   5
  -1   1  -4 443.839 16.0170   2
   1   1   4 458.674 16.2123   4
  -1   1  -4 457.321 16.1663   3
   1   1   4 462.493 16.2098   2
  -3  -1  -4 185.711 7.33670   5
  -3  -1  -4 212.484 7.70912   4
   3  -1   4 192.955 7.54020   3
   3  -1   4 186.729 7.49028   5
   3  -1   4 198.705 7.48942   4
   3  -1   4 199.871 7.73634   1
  -3  -1  -4 199.477 7.23200   1
  -3  -1  -4 206.457 7.49951   2
   3  -1   4 196.801 7.45540   2
   3   1   4 214.176 7.30643   1
  -3   1  -4 199.066 7.40464   4
  -3   1  -4 202.330 7.46577   5
  -3   1  -4 192.507 7.55888   3
   3   1   4 195.546 7.72330   4
  -3   1  -4 202.492 7.38090   2
   3   1   4 198.028 7.27436   3
  -3   1  -4 199.098 7.50685   3
   3   1   4 198.522 7.45120   2
   3   1   4 201.607 7.45683   4
   3   1   4 195.600 7.29069   5
   5  -1   4 214.990 8.37896   3
   5  -1   4 224.225 8.33124   2
   5  -1   4 221.036 8.36122   4
  -5  -1  -4 205.200 8.14904   3
  -5  -1  -4 223.954 8.10676   1
   5  -1   4 218.086 8.34611   5
  -5  -1  -4 216.671 8.24008   5
  -5   1  -4 216.608 8.39466   3
   5   1   4 234.244 8.20309   1
  -5   1  -4 224.821 8.37290   5
  -5   1  -4 226.443 8.35603   3
  -5   1  -4 215.794 8.25839   4
   5   1   4 229.006 8.08583   3
   5   1   4 223.171 8.09935   5
  -5   1  -4 230.661 8.31014   5
  -5   1  -4 225.953 8.25219   2
  -7  -1  -4 33.5379 1.39812   3
  -7  -1  -4 32.1466 1.46141   5
   7  -1   4 35.4763 1.65314   5
  -7  -1  -4 35.8606 1.41214   1
   7  -1   4 33.3795 1.64048   2
   7  -1   4 34.5010 1.69758   4
   7   1   4 36.9073 1.34509   5
   7   1   4 35.1815 1.60306   4
   7   1   4 34.3869 1.59546   2
  -7   1  -4 35.4231 1.64417   3
   7   1   4 35.4030 1.66642   1
  -7   1  -4 34.4396 1.70642   3
  -7   1  -4 33.4530 1.86250   1
  -7   1  -4 36.0705 1.59079   5
  -7   1  -4 32.4820 1.65419   5
   7   1   4 36.6606 1.31615   3
  -9  -1  -4 19.2137 0.89127   5
  -9  -1  -4 21.4113 0.95736   1
   9  -1   4 19.8910 1.17021   5
   9  -1   4 18.4702 1.24377   4
   9  -1   4 20.8434 1.22146   2
   9   1   4 22.4128 1.13013   2
  -9   1  -4 17.9857 1.11434   3
   9   1   4 20.2153 1.11752   4
  -9   1  -4 20.9090 1.37203   1
  -9   1  -4 19.8545 1.08642   5
   9   1   4 23.0060 1.14040   1
   9   1   4 21.0530 0.80239   5
  -9   1  -4 17.6424 1.22203   3
  -9   1  -4 19.2593 1.19197   5
 -11  -1  -4 547.712 19.6438   1
  11  -1   4 539.161 19.8764   2
  11  -1   4 543.460 19.9207   4
 -11   1  -4 533.276 19.7655   5
 -11   1  -4 532.857 19.7905   3
 -11   1  -4 531.753 19.9940   1
  11   1   4 543.350 19.7758   4
 -11   1  -4 546.538 19.7243   5
 -11   1  -4 532.054 19.7994   3
  11   1   4 536.512 19.7750   1
  11   1   4 532.063 19.7507   2
  13  -1   4 66.5889 2.87779   2
  13  -1   4 62.5785 2.90519   4
  13   1   4 63.4846 2.72079   4
 -13   1  -4 61.9274 2.74347   3
 -13   1  -4 65.1257 2.71920   5
 -13   1  -4 65.1660 2.96324   1
  13   1   4 62.3519 2.69505   2
 -13   1  -4 67.2693 2.65198   5
  15  -1   4 2.64710 0.69880   2
  15  -1   4 2.18828 0.70616   4
 -15  -1  -4 1.37552 0.47526   1
 -15   1  -4 1.79661 0.51746   5
  15   1   4 1.89358 0.50654   4
 -15   1  -4 1.08998 0.56169   3
  15   1   4 1.96813 0.49806   2
 -15   1  -4 2.25374 0.48202   5
 -15   1  -4 1.35582 0.66107   1
 -15   1  -4 1.50664 0.57149   3
 -17  -1  -4 4.46720 0.60651   1
  17  -1   4 4.61305 0.93386   2
  17  -1   4 4.93093 0.98821   4
 -17   1  -4 5.05427 0.63477   5
 -17   1  -4 4.33288 0.86197   1
 -17   1  -4 3.36801 0.67146   3
  17   1   4 4.38256 0.68014   4
  17   1   4 4.34879 0.66835   2
 -17   1  -4 5.20774 0.70043   3
 -17   1  -4 4.93334 0.56473   5
  19  -1   4 11.7345 1.46835   2
  19  -1   4 7.80796 1.20924   4
 -19  -1  -4 12.2021 0.96238   1
  19   1   4 9.49599 1.11644   4
 -19   1  -4 8.70101 0.82190   5
 -19   1  -4 9.47465 0.93731   3
  19   1   4 9.40834 1.09978   2
 -19   1  -4 10.4912 1.40761   1
  21  -1   4 102.699 4.86606   4
  21  -1   4 102.366 4.75181   2
 -21  -1  -4 106.236 4.26922   1
 -21   1  -4 106.915 4.60691   1
  21   1   4 98.7945 4.42142   2
  21   1   4 99.1014 4.40101   4
 -21   1  -4 113.498 4.09289   3
 -23  -1  -4 2.68408 0.76308   1
  23  -1   4 1.92133 1.09800   4
  23  -1   4 1.95114 1.12828   2
 -23   1  -4 0.73327 0.94890   1
  23   1   4 0.14026 0.81372   4
  23   1   4 1.17568 0.79669   2
 -25  -1  -4 0.71253 0.80014   1
  25  -1   4 -0.9712 1.17585   4
  25  -1   4 0.01093 1.20208   2
  25   1   4 1.89639 0.94641   4
  25   1   4 -0.4047 0.84738   2
 -25   1  -4 -0.7542 1.01382   1
 -27  -1  -4 46.5952 2.57805   1
  27  -1   4 46.7640 3.23028   2
  27  -1   4 43.2925 3.25923   4
  27   1   4 44.7269 2.72743   2
  27   1   4 41.1592 2.74710   4
 -27   1  -4 45.8921 2.80060   1
  29  -1   4 7.08387 1.96794   4
 -29  -1  -4 4.78440 1.13634   1
  29  -1   4 4.19686 1.75875   2
 -29   1  -4 5.79447 1.37495   1
  29   1   4 4.96546 1.48180   4
  29   1   4 4.86126 1.36529   2
 -34  -2   4 3.09180 1.81305   1
  34  -2  -4 0.45721 2.08968   4
  34  -2  -4 1.59437 2.20032   2
 -34   2   4 1.21141 1.48293   1
  34   2  -4 1.26039 1.28432   4
  34   2  -4 3.85293 1.31587   2
 -32  -2   4 85.7973 4.68422   1
  32  -2  -4 90.0416 5.17940   4
  32  -2  -4 91.3966 5.12811   2
  32   2  -4 91.2239 4.54409   4
 -32   2   4 92.6218 3.84537   3
  32   2  -4 93.9499 4.16494   2
 -32   2   4 87.4369 4.31435   1
 -30  -2   4 3.75631 1.49349   1
  30  -2  -4 1.54641 1.68913   4
  30  -2  -4 4.70938 1.80837   2
 -30   2   4 4.68782 0.69796   5
 -30   2   4 3.74269 0.91061   3
  30   2  -4 3.91218 0.96802   4
 -30   2   4 3.82423 1.17598   1
  28  -2  -4 33.3395 3.59597   4
  28  -2  -4 34.1312 3.01825   2
 -28   2   4 31.4667 1.82136   3
  28   2  -4 34.6599 2.00888   2
  28   2  -4 31.7333 1.85779   4
 -28   2   4 32.0402 2.15554   1
 -28   2   4 31.9187 1.70644   5
 -26  -2   4 46.6191 2.88493   1
  26  -2  -4 44.4371 3.16115   2
 -26  -2   4 43.6820 2.39059   5
  26  -2  -4 46.8085 3.15489   4
 -26  -2   4 43.2365 2.45507   3
  26   2  -4 52.2080 2.36579   2
 -26   2   4 51.2868 2.22327   5
 -26   2   4 49.8895 2.32088   3
  26   2  -4 45.8897 2.29257   4
  24  -2  -4 0.56761 1.11296   4
 -24  -2   4 -0.2066 0.88923   1
 -24  -2   4 0.38472 0.72616   5
  24  -2  -4 -0.6268 1.05772   2
 -24  -2   4 1.09375 0.72184   3
 -24   2   4 1.27270 0.58332   5
  24   2  -4 -0.3343 0.56356   4
 -24   2   4 0.58657 0.78255   1
 -24   2   4 0.30418 0.66127   3
  24   2  -4 -0.1515 0.57189   2
 -22  -2   4 156.572 6.84205   3
  22  -2  -4 176.614 7.26298   2
 -22  -2   4 156.731 6.77802   5
  22  -2  -4 177.115 7.27624   4
 -22  -2   4 163.416 7.02889   1
  22   2  -4 172.666 6.63034   4
 -22   2   4 189.034 6.68474   5
  22   2  -4 176.542 6.64331   2
 -22   2   4 176.342 6.83896   1
 -22   2   4 183.698 6.74062   3
  20  -2  -4 1.25218 0.95854   4
 -20  -2   4 4.59169 0.95097   1
  20  -2  -4 2.96683 1.07544   2
 -20  -2   4 3.27523 0.88082   3
 -20  -2   4 3.03532 0.78424   5
  20   2  -4 2.24271 0.55937   2
 -20   2   4 3.45704 0.73488   1
 -20   2   4 3.18728 0.65427   3
  20   2  -4 2.69226 0.59128   4
 -20   2   4 2.99211 0.62859   5
 -18  -2   4 370.638 14.2420   1
 -18  -2   4 359.203 14.0615   5
  18  -2  -4 380.254 14.3751   4
  18  -2  -4 368.430 14.3485   2
 -18  -2   4 363.147 14.1363   3
  18   2  -4 381.644 13.8710   2
 -18   2   4 379.336 14.0035   1
 -18   2   4 384.877 13.9440   5
 -18   2   4 390.268 14.0068   3
  18   2  -4 372.412 13.8688   4
 -16  -2   4 165.936 6.71068   1
 -16  -2   4 161.075 6.63066   3
  16  -2  -4 169.195 6.83117   4
  16  -2  -4 168.498 6.82411   2
 -16  -2   4 161.448 6.56606   5
 -16   2   4 168.776 6.45256   1
 -16   2   4 172.171 6.48370   3
 -16   2   4 168.638 6.42936   5
  16   2  -4 166.660 6.35119   2
  16   2  -4 166.358 6.37398   4
 -14  -2   4 46.1294 2.34588   1
 -14  -2   4 44.6906 2.24894   5
 -14  -2   4 43.2327 2.27546   3
  14  -2  -4 43.7647 2.40489   2
  14  -2  -4 47.6895 2.45761   4
  14   2  -4 44.9755 1.99623   2
  14   2  -4 43.1353 2.03335   4
 -14   2   4 44.4741 2.03092   5
 -14   2   4 44.0642 2.02537   1
 -14   2   4 45.4969 2.07901   3
  12  -2  -4 0.46404 0.68220   4
 -12  -2   4 -0.3134 0.59396   3
  12  -2  -4 0.73324 0.63013   2
 -12  -2   4 -0.0280 0.56475   5
 -12  -2   4 0.33517 0.56744   4
 -12  -2   4 0.62835 0.61260   1
 -12  -2   4 -0.0272 0.52852   2
 -12   2   4 0.22833 0.36192   3
 -12   2   4 0.61685 0.38555   1
  12   2  -4 1.19778 0.70819   1
 -12   2   4 0.32824 0.36718   5
  12   2  -4 0.01514 0.67362   4
  12   2  -4 0.22358 0.47712   2
  12   2  -4 -0.1635 0.51573   4
  12   2  -4 1.07224 0.72776   2
  10  -2  -4 30.7547 1.82632   4
  10  -2  -4 24.7767 1.45897   1
 -10  -2   4 26.7690 1.60792   5
 -10  -2   4 27.5748 1.59475   4
 -10  -2   4 29.0310 1.71107   3
 -10  -2   4 26.2047 1.53809   2
  10  -2  -4 27.0126 1.73829   2
 -10  -2   4 27.2078 1.69851   1
  10   2  -4 27.0286 1.78669   2
 -10   2   4 29.6321 1.44466   5
  10   2  -4 26.7028 1.63787   4
  10   2  -4 27.8656 1.79591   1
 -10   2   4 28.5751 1.37474   1
 -10   2   4 29.6396 1.48484   3
  -8  -2   4 20.5858 1.38747   4
  -8  -2   4 19.5886 1.38619   3
  -8  -2   4 20.7578 1.46972   1
  -8  -2   4 22.7456 1.34429   2
  -8  -2   4 20.0739 1.31777   5
   8  -2  -4 18.4280 1.13351   1
   8  -2  -4 18.3706 1.46501   2
   8  -2  -4 20.4659 1.51590   4
   8   2  -4 20.8347 1.55542   1
   8   2  -4 20.2388 1.30540   2
  -8   2   4 20.1951 1.04076   1
  -8   2   4 20.3870 1.18293   3
  -8   2   4 19.0807 1.14502   5
  -6  -2   4 95.2154 3.88304   4
  -6  -2   4 92.9401 3.89686   5
   6  -2  -4 91.9200 3.97228   2
  -6  -2   4 97.2120 3.82408   2
  -6  -2   4 90.0615 3.92408   3
   6  -2  -4 91.7609 3.65699   1
   6   2  -4 88.9060 4.03609   1
  -6   2   4 91.5364 3.69845   5
  -6   2   4 95.0581 3.54086   1
   6   2  -4 95.8637 3.78091   2
  -6   2   4 88.3007 3.71704   3
   6   2  -4 88.2187 3.95140   4
   4  -2  -4 110.079 4.67371   4
   4  -2  -4 108.872 4.65891   2
  -4  -2   4 117.150 4.61982   4
  -4  -2   4 118.683 4.56654   2
  -4  -2   4 112.558 4.67210   3
  -4  -2   4 113.270 4.60580   5
  -4   2   4 109.451 4.39602   5
   4   2  -4 111.567 4.76106   1
   4   2  -4 110.085 4.68194   3
  -4   2   4 113.820 4.20566   1
   4   2  -4 116.922 4.59570   2
   4   2  -4 109.245 4.49247   4
  -4   2   4 106.982 4.41501   3
   2  -2  -4 137.620 4.84889   1
  -2  -2   4 125.645 5.18245   5
  -2  -2   4 124.300 5.23370   3
   2  -2  -4 133.820 5.25449   4
   2  -2  -4 124.257 5.22409   2
  -2  -2   4 128.503 5.15682   2
  -2  -2   4 128.359 5.24358   4
   2   2  -4 131.046 5.23118   4
  -2   2   4 125.220 4.98351   3
   2   2  -4 124.246 5.02988   2
  -2   2   4 131.961 4.74847   1
  -2   2   4 127.521 4.96994   5
   2   2  -4 128.015 5.28041   3
   2   2  -4 123.666 5.31764   1
   2   2  -4 132.037 5.24086   5
   0  -2   4 194.495 8.09454   2
   0  -2   4 199.524 8.00393   3
   0  -2   4 205.026 7.96756   5
   0  -2  -4 210.537 7.99626   4
   0  -2  -4 216.484 8.00841   2
   0  -2   4 210.745 8.04680   4
   0   2   4 210.330 7.73351   5
   0   2  -4 203.693 7.98549   5
   0   2  -4 198.169 8.02727   3
   2  -2   4 1350.92 47.4046   4
   2  -2   4 1386.90 47.3690   2
  -2  -2  -4 1200.68 47.1729   3
   2  -2   4 1261.73 47.4022   3
   2  -2   4 1265.51 47.3501   5
  -2  -2  -4 1319.07 47.3608   4
  -2  -2  -4 1305.63 47.3449   2
   2   2   4 1279.15 47.1030   3
  -2   2  -4 1270.16 47.4253   3
   2   2   4 1317.51 47.2849   4
  -2   2  -4 1281.21 47.3727   5
  -2   2  -4 1323.77 47.5264   1
  -4  -2  -4 3.28730 0.69268   2
   4  -2   4 2.27198 0.63327   5
   4  -2   4 2.83309 0.72327   2
   4  -2   4 3.25817 0.76595   4
  -4  -2  -4 3.57912 0.54064   5
  -4  -2  -4 3.80763 0.57068   3
  -4  -2  -4 3.06563 0.70045   4
  -4   2  -4 3.22244 0.67560   5
   4   2   4 3.83368 0.49254   3
   4   2   4 4.28279 0.67975   2
  -4   2  -4 3.11603 0.81354   1
  -4   2  -4 2.24981 0.67492   3
   4   2   4 4.47327 0.53277   5
   4   2   4 3.12372 0.63239   4
  -6  -2  -4 79.2973 3.36224   4
  -6  -2  -4 70.8517 3.10613   3
  -6  -2  -4 77.8565 3.33149   2
  -6  -2  -4 81.6757 2.94994   1
   6  -2   4 78.1488 3.45288   4
  -6  -2  -4 67.3799 3.24435   5
   6  -2   4 78.4047 3.41445   2
   6  -2   4 75.5614 3.37476   5
   6   2   4 74.9339 3.16748   3
  -6   2  -4 78.8758 3.40963   5
   6   2   4 77.5666 3.03159   5
  -6   2  -4 75.9738 3.54008   1
  -6   2  -4 77.5050 3.46059   3
   6   2   4 77.7879 3.25311   2
   6   2   4 75.5065 3.26298   4
   6   2   4 77.7079 3.02702   3
   8  -2   4 5.99277 0.91611   4
  -8  -2  -4 4.02804 0.54929   5
   8  -2   4 4.61423 0.83016   2
  -8  -2  -4 4.47092 0.57242   3
  -8  -2  -4 5.75236 0.57679   1
  -8   2  -4 4.71422 0.83131   3
  -8   2  -4 3.70052 0.85672   1
   8   2   4 5.06998 0.55985   5
   8   2   4 5.76733 0.74944   2
  -8   2  -4 5.64536 0.84281   5
   8   2   4 5.43835 0.72099   4
   8   2   4 4.82563 0.53865   3
   8   2   4 6.18863 0.75653   3
   8   2   4 4.25159 0.64118   5
 -10  -2  -4 0.17051 0.42875   5
 -10  -2  -4 0.34477 0.37586   1
  10  -2   4 -0.1759 0.66725   2
  10  -2   4 -0.0356 0.62029   4
 -10   2  -4 0.14177 0.57977   5
  10   2   4 -0.2762 0.26083   3
 -10   2  -4 0.40788 0.67537   3
  10   2   4 -0.0502 0.36059   1
  10   2   4 0.77527 0.49759   5
  10   2   4 0.35369 0.48258   2
 -10   2  -4 -0.5649 0.67311   1
  10   2   4 0.39566 0.47110   3
  10   2   4 0.09318 0.27351   5
  10   2   4 0.00489 0.50540   4
 -12  -2  -4 24.5429 1.28434   1
  12  -2   4 22.6870 1.79058   4
  12  -2   4 20.2798 1.64146   2
 -12   2  -4 21.0423 1.53790   5
 -12   2  -4 20.5871 1.77850   1
  12   2   4 21.8822 1.40910   2
  12   2   4 22.3051 0.97667   5
  12   2   4 22.3424 0.94096   3
 -12   2  -4 21.1202 1.62172   3
  12   2   4 21.1051 1.42214   4
  12   2   4 19.9960 1.19033   5
  12   2   4 20.5182 1.21946   1
  14  -2   4 42.4834 2.54815   4
 -14  -2  -4 44.6359 2.01618   1
  14  -2   4 43.8038 2.49790   2
 -14   2  -4 43.7758 2.30274   3
 -14   2  -4 43.0134 2.50319   1
 -14   2  -4 41.5653 2.23065   5
  14   2   4 37.2174 1.88689   5
  14   2   4 44.0226 1.63971   5
  14   2   4 40.5497 2.08506   1
  14   2   4 43.8368 2.15716   4
  14   2   4 41.5100 2.09920   2
  16  -2   4 -0.7207 1.41893   4
 -16  -2  -4 0.46291 0.62854   1
  16  -2   4 1.68990 1.01412   2
 -16   2  -4 -0.7951 0.85956   1
 -16   2  -4 0.89402 0.68264   3
  16   2   4 0.79167 0.66485   4
  16   2   4 0.14865 0.58902   2
 -16   2  -4 1.61892 0.71116   5
  18  -2   4 20.1760 2.23112   2
 -18  -2  -4 18.1458 1.23737   1
  18  -2   4 12.5278 1.70199   4
 -18   2  -4 16.1390 1.45592   3
  18   2   4 16.5796 1.46607   4
 -18   2  -4 15.2331 1.36949   5
 -18   2  -4 16.7418 1.88671   1
  18   2   4 16.2355 1.42295   2
  20  -2   4 18.7462 2.17731   2
  20  -2   4 17.5888 2.08342   4
 -20  -2  -4 18.9731 1.38279   1
 -20   2  -4 20.0233 1.48778   3
  20   2   4 16.1703 1.57831   4
 -20   2  -4 18.7036 1.97435   1
 -20   2  -4 18.2119 1.40037   5
  20   2   4 20.7347 1.58904   2
  22  -2   4 7.07389 1.67671   4
 -22  -2  -4 6.54039 0.90543   1
  22  -2   4 4.87298 1.48734   2
  22   2   4 4.19172 1.41161   4
 -22   2  -4 6.07769 1.36043   1
 -22   2  -4 5.61270 0.88500   3
  22   2   4 4.82626 1.03323   2
  24  -2   4 5.73519 1.68564   4
 -24  -2  -4 6.72207 1.41427   1
  24  -2   4 6.35559 1.67394   2
  24   2   4 5.14467 1.06107   4
 -24   2  -4 4.37680 1.36979   1
  24   2   4 5.91325 1.12897   2
  26  -2   4 18.4175 2.43404   2
  26  -2   4 16.4883 2.32850   4
  26   2   4 15.7971 1.94936   4
  26   2   4 14.8834 1.62122   2
 -26   2  -4 18.7453 2.40858   1
  28  -2   4 6.65852 2.44724   4
  28  -2   4 3.68434 2.40572   2
  28   2   4 2.09420 1.40855   4
  28   2   4 5.27875 1.47457   2
 -28   2  -4 1.15416 1.62101   1
  31  -3  -4 97.4521 6.22007   2
  31  -3  -4 99.8668 6.15317   4
 -31  -3   4 86.4537 5.16182   1
 -31   3   4 97.3481 4.84836   1
 -31   3   4 102.626 4.19400   5
  31   3  -4 91.8868 5.04275   4
 -31   3   4 106.719 4.37796   3
  31   3  -4 91.1878 4.39729   2
 -29  -3   4 33.8985 3.22196   1
  29  -3  -4 37.8200 4.09059   2
  29  -3  -4 30.4528 4.14593   4
  29   3  -4 33.8066 2.44272   2
  29   3  -4 36.8911 2.35547   4
 -29   3   4 34.2772 2.70703   1
 -29   3   4 38.6550 2.37548   3
 -29   3   4 36.2862 2.27411   5
  27  -3  -4 51.6968 4.13853   4
 -27  -3   4 54.7941 3.64054   1
  27  -3  -4 44.7840 4.04218   2
 -27   3   4 57.5457 2.80357   5
  27   3  -4 54.6608 3.13373   4
 -27   3   4 53.1055 2.89740   3
 -27   3   4 51.7019 3.05156   1
  27   3  -4 53.0300 2.81521   2
 -25  -3   4 3.70774 1.04900   5
 -25  -3   4 0.28625 1.86590   3
  25  -3  -4 2.00149 1.72250   2
  25  -3  -4 2.48371 1.65734   4
 -25  -3   4 3.29009 2.15271   1
  25   3  -4 1.12970 0.94124   5
 -25   3   4 2.61613 1.04315   3
 -25   3   4 1.14144 1.10918   1
  25   3  -4 1.29449 0.92823   2
 -25   3   4 2.11104 0.96301   5
  25   3  -4 0.93986 0.85943   4
  25   3  -4 1.97947 1.16145   3
 -23  -3   4 5.69809 1.48600   1
  23  -3  -4 10.0503 1.92708   2
 -23  -3   4 6.57563 1.07275   5
  23  -3  -4 5.01700 1.72917   4
 -23  -3   4 4.85871 1.06302   3
 -23   3   4 7.18164 1.21285   3
  23   3  -4 7.75422 1.26462   3
 -23   3   4 7.70650 1.24690   5
  23   3  -4 7.60006 0.98500   4
  23   3  -4 5.81733 1.08077   5
  23   3  -4 6.32686 0.99232   2
  21  -3  -4 3.44863 1.50118   4
 -21  -3   4 1.98084 1.23462   1
 -21  -3   4 1.07982 1.01763   3
 -21  -3   4 1.65640 0.91434   5
  21   3  -4 3.00309 1.04093   3
 -21   3   4 1.79671 1.00806   3
  21   3  -4 4.65536 1.04945   5
 -21   3   4 1.38652 0.93819   1
 -21   3   4 2.14788 1.00900   5
  21   3  -4 2.96457 0.84042   4
  21   3  -4 3.77615 1.41316   1
  21   3  -4 2.24922 0.81370   2
 -19  -3   4 13.9722 1.90206   1
 -19  -3   4 12.8601 1.58471   3
  19  -3  -4 17.2990 2.07997   2
 -19  -3   4 11.8585 1.40057   5
  19  -3  -4 14.3908 1.95034   4
 -19   3   4 13.9386 1.54152   3
  19   3  -4 15.2074 2.23684   5
 -19   3   4 14.5100 1.46147   1
  19   3  -4 14.4237 1.36485   4
  19   3  -4 14.4404 2.07953   1
  19   3  -4 12.5703 1.68294   3
  19   3  -4 12.5160 1.30740   2
 -19   3   4 15.7550 1.56826   5
  17  -3  -4 80.8832 4.24897   4
 -17  -3   4 68.6572 3.75250   3
 -17  -3   4 77.4200 3.73323   5
  17  -3  -4 72.6404 4.13266   2
 -17  -3   4 82.2362 4.00083   1
  17   3  -4 83.3545 4.17114   1
  17   3  -4 79.4132 3.89505   3
  17   3  -4 83.8545 3.49055   2
  17   3  -4 83.3122 3.52549   4
 -17   3   4 80.7978 3.71083   3
  17   3  -4 79.8496 3.77224   5
 -17   3   4 84.7086 3.64083   5
 -17   3   4 83.4556 3.58036   1
 -15  -3   4 19.5423 1.79442   3
 -15  -3   4 18.4036 1.68215   5
  15  -3  -4 21.4265 2.26099   4
 -15  -3   4 19.7425 1.61338   2
 -15  -3   4 20.6267 1.94553   1
 -15  -3   4 20.5440 1.66785   4
  15  -3  -4 19.0304 2.12481   2
  15   3  -4 23.2687 1.50522   2
 -15   3   4 21.5812 1.48651   1
 -15   3   4 24.6120 1.63796   5
  15   3  -4 19.8332 1.51879   4
  15   3  -4 19.2990 2.06540   1
  15   3  -4 19.8413 1.72813   5
 -15   3   4 19.6482 1.69564   3
  15   3  -4 20.3092 1.86014   3
  13  -3  -4 1.89451 1.88397   2
 -13  -3   4 3.05800 0.90415   3
  13  -3  -4 4.99625 1.28085   4
 -13  -3   4 2.55881 0.94206   1
 -13  -3   4 4.28369 0.88978   5
 -13  -3   4 3.96184 0.86178   2
 -13  -3   4 3.44847 0.90675   4
  13   3  -4 2.66324 0.79591   4
  13   3  -4 2.62811 1.00471   1
  13   3  -4 5.75074 0.86900   2
  13   3  -4 4.20554 0.92441   5
 -13   3   4 3.11563 0.82621   5
 -13   3   4 3.45851 0.86491   3
  13   3  -4 3.62452 0.98383   3
 -13   3   4 3.93543 0.74020   1
 -11  -3   4 8.84940 1.24430   3
 -11  -3   4 6.73586 1.12901   5
 -11  -3   4 6.89659 1.03907   2
  11  -3  -4 8.15875 1.41724   2
 -11  -3   4 7.42888 1.08256   4
  11  -3  -4 6.25051 1.31019   4
 -11   3   4 6.98564 0.94132   5
  11   3  -4 5.72015 1.07239   5
  11   3  -4 4.61700 1.13757   1
  11   3  -4 7.20351 1.16859   3
 -11   3   4 6.39700 0.82038   1
 -11   3   4 6.91532 1.03284   3
   9  -3  -4 16.7431 2.08746   4
  -9  -3   4 16.6351 1.80580   3
  -9  -3   4 18.5636 1.66413   4
  -9  -3   4 15.2495 1.57511   5
   9  -3  -4 21.2491 1.87561   2
  -9  -3   4 17.4102 1.62862   2
  -9   3   4 18.4657 1.46323   3
   9   3  -4 18.9614 1.76711   3
  -9   3   4 15.9780 1.36379   5
   9   3  -4 17.8138 1.77302   1
   9   3  -4 17.0362 1.67077   5
  -9   3   4 18.4140 1.27640   1
  -7  -3   4 77.5902 3.82897   3
   7  -3  -4 84.2965 4.02759   4
  -7  -3   4 82.6576 3.76048   2
  -7  -3   4 79.5041 3.81964   4
  -7  -3   4 78.6196 3.80521   5
   7  -3  -4 82.5668 3.97875   2
   7   3  -4 83.9556 3.93870   3
   7   3  -4 86.3565 4.01703   1
  -7   3   4 84.6839 3.66546   3
   7   3  -4 83.9933 3.89541   5
  -7   3   4 85.2635 3.62058   5
  -5  -3   4 13.3883 1.52711   3
  -5  -3   4 11.9206 1.40309   5
   5  -3  -4 14.0429 1.33608   1
  -5  -3   4 13.1679 1.49282   4
  -5  -3   4 13.1769 1.52074   2
   5  -3  -4 12.0805 1.42576   2
   5  -3  -4 13.1220 1.66542   4
   5   3  -4 14.7689 1.45251   5
   5   3  -4 12.1187 1.60118   1
   5   3  -4 15.1135 1.60791   3
  -5   3   4 16.7410 1.18166   1
  -5   3   4 13.9058 1.22623   5
  -5   3   4 12.9387 1.32238   3
  -3  -3   4 143.549 6.27368   3
   3  -3  -4 149.798 6.34430   4
  -3  -3   4 142.209 6.19716   5
   3  -3  -4 151.603 5.84985   1
   3  -3  -4 151.526 6.31806   2
  -3  -3   4 153.634 6.31157   4
  -3  -3   4 147.090 6.21046   2
  -3   3   4 151.899 5.82089   1
   3   3  -4 149.266 6.33838   3
  -3   3   4 156.432 6.05341   3
  -3   3   4 161.594 5.76357   1
  -3   3   4 146.808 5.98180   5
   3   3  -4 146.083 6.23816   5
   3   3  -4 148.634 6.37346   1
  -1  -3   4 6.83312 1.19239   4
   1  -3  -4 6.65907 1.16299   4
  -1  -3   4 6.60942 1.07566   5
   1  -3  -4 7.26645 1.21667   2
  -1  -3   4 6.48542 1.15451   2
  -1   3   4 6.93974 1.00261   3
   1   3  -4 6.84848 1.11411   5
   1   3  -4 4.33685 1.03016   3
  -1   3   4 6.80342 0.77411   1
  -1   3   4 6.29283 0.83190   1
   1   3  -4 6.87191 1.17746   1
  -1   3   4 7.22851 0.96850   5
   1  -3   4 270.170 10.6981   2
   1  -3   4 263.937 10.6570   5
  -1  -3  -4 280.796 10.7117   2
   1  -3   4 273.858 10.7881   4
  -1   3  -4 265.450 10.6735   5
  -1   3  -4 267.521 10.7649   3
   1   3   4 277.329 10.1195   1
  -1   3  -4 270.351 10.8260   1
   1   3   4 271.383 10.3990   3
   1   3   4 286.755 10.0993   1
   1   3   4 273.772 10.3713   5
  -3  -3  -4 222.391 8.69703   2
   3  -3   4 220.322 8.76700   2
   3  -3   4 224.880 8.84851   4
  -3  -3  -4 216.521 8.70454   4
  -3   3  -4 217.365 8.81012   3
   3   3   4 215.417 8.59025   4
   3   3   4 212.233 8.33739   5
  -3   3  -4 218.001 8.85423   1
   3   3   4 210.006 8.36427   3
  -3   3  -4 218.506 8.70888   5
   5  -3   4 637.439 23.5665   4
   5  -3   4 643.586 23.4956   2
  -5  -3  -4 620.402 23.3618   4
  -5  -3  -4 609.832 23.3256   2
   5   3   4 619.577 23.2549   4
   5   3   4 618.716 23.0236   5
   5   3   4 639.399 23.1378   3
  -5   3  -4 631.397 23.5039   3
   5   3   4 607.055 23.2164   2
  -5   3  -4 615.253 23.3967   5
  -5   3  -4 634.147 23.5634   1
   7  -3   4 182.385 7.52600   4
  -7  -3  -4 176.598 7.22734   4
  -7  -3  -4 169.188 7.17717   2
   7  -3   4 177.529 7.42229   2
   7   3   4 179.125 6.85229   5
  -7   3  -4 176.325 7.38219   3
   7   3   4 174.888 6.86316   3
   7   3   4 174.941 7.09919   2
   7   3   4 180.065 7.13858   4
  -7   3  -4 184.206 7.49901   1
  -7   3  -4 174.260 7.34478   5
  -9  -3  -4 8.41261 1.24258   2
   9  -3   4 7.80382 1.45612   2
   9  -3   4 8.38728 1.52876   4
   9   3   4 9.56491 1.02374   3
   9   3   4 11.9625 1.31427   1
   9   3   4 10.5405 1.23912   4
  -9   3  -4 6.64315 1.41389   1
  -9   3  -4 6.95134 1.28532   5
  -9   3  -4 9.51916 1.40457   3
   9   3   4 8.09817 1.13324   2
   9   3   4 8.83360 0.94018   5
  11  -3   4 7.78196 1.50404   2
  11  -3   4 6.29175 1.53181   4
  11   3   4 5.01572 1.43261   1
 -11   3  -4 4.68262 1.36427   1
  11   3   4 5.06670 0.74471   3
 -11   3  -4 4.37764 1.17087   5
 -11   3  -4 5.21100 1.25333   3
  11   3   4 3.35800 0.96492   2
  11   3   4 5.07320 0.65280   5
  11   3   4 5.20218 1.02536   4
  13  -3   4 2.45478 1.50466   2
  13  -3   4 1.23481 1.44766   4
 -13   3  -4 0.52331 1.01932   5
  13   3   4 1.44146 0.62531   3
  13   3   4 0.98448 0.91717   4
  13   3   4 0.59283 0.88626   2
 -13   3  -4 0.69389 1.23823   1
  13   3   4 1.57045 0.53804   5
 -13   3  -4 0.49696 1.04482   3
  15  -3   4 4.98638 1.55408   2
  15  -3   4 6.31217 1.64233   4
  15   3   4 5.77927 1.05890   2
 -15   3  -4 5.10999 1.47302   1
 -15   3  -4 4.31855 1.21659   3
 -15   3  -4 4.30685 1.11600   5
  15   3   4 3.64065 0.98590   4
  17  -3   4 -0.3070 1.51688   4
  17  -3   4 0.69055 1.52718   2
  17   3   4 0.42880 0.88489   2
 -17   3  -4 -0.1204 1.07025   5
 -17   3  -4 0.90592 1.14725   3
  17   3   4 -0.2582 0.90708   4
 -17   3  -4 -0.2330 1.32067   1
  19  -3   4 2.26888 1.61676   2
  19  -3   4 -0.6818 1.55254   4
 -19   3  -4 1.24474 1.36093   1
 -19   3  -4 -0.5292 1.19876   3
 -19   3  -4 0.33183 1.03251   5
  19   3   4 0.58002 0.94573   2
  19   3   4 2.27960 1.00287   4
  21  -3   4 -0.6172 1.81081   4
  21  -3   4 3.18482 1.82849   2
  21   3   4 1.34578 1.00928   2
 -21   3  -4 -0.1742 1.11238   5
 -21   3  -4 -1.4258 1.44737   3
  21   3   4 -0.5106 1.03259   4
  23  -3   4 3.72282 2.17527   2
  23  -3   4 -1.1344 2.05863   4
 -23   3  -4 -0.5393 1.14652   3
  23   3   4 1.16473 1.17469   2
 -23   3  -4 0.98541 1.62163   1
  23   3   4 0.32099 1.14907   4
  25  -3   4 124.001 6.85096   2
  25  -3   4 120.467 7.02022   4
 -25   3  -4 116.942 5.98600   1
  25   3   4 124.959 5.52657   4
  25   3   4 114.030 5.44728   2
  26  -4  -4 -1.4174 2.50690   4
  26  -4  -4 0.11769 2.79411   2
 -26  -4   4 3.31191 2.04080   1
 -26   4   4 3.47871 1.61861   1
  26   4  -4 3.89641 3.26113   1
  26   4  -4 2.68639 1.32376   4
  26   4  -4 1.08140 1.24260   2
 -26   4   4 -0.5528 1.52635   3
 -26   4   4 3.31028 1.53892   5
  24  -4  -4 9.04422 2.69574   2
 -24  -4   4 9.27496 2.00593   1
  24  -4  -4 8.15117 2.53117   4
  24   4  -4 13.7261 2.64098   1
  24   4  -4 9.30719 1.50272   4
  24   4  -4 13.7754 1.56996   2
 -24   4   4 5.49551 1.70904   3
 -24   4   4 13.0942 1.71952   5
 -24   4   4 10.9451 1.79124   1
 -22  -4   4 43.6905 3.54782   1
  22  -4  -4 35.6672 4.16121   2
  22  -4  -4 36.9812 4.17932   4
 -22   4   4 39.8574 2.85193   5
  22   4  -4 42.4107 4.25461   1
 -22   4   4 42.6620 3.08178   3
  22   4  -4 41.5528 4.55211   5
 -22   4   4 40.0399 2.88203   1
  22   4  -4 44.8002 2.74602   2
  22   4  -4 43.5533 2.80422   4
  20  -4  -4 2.72877 2.04983   2
  20  -4  -4 6.96853 2.17250   4
 -20   4   4 2.78383 1.36851   3
  20   4  -4 7.23141 1.91245   3
  20   4  -4 4.18290 3.39583   1
 -20   4   4 3.59619 1.40015   1
  20   4  -4 4.17174 1.23258   2
  20   4  -4 2.21538 1.28027   4
  20   4  -4 6.04610 1.79394   5
 -20   4   4 5.58956 1.45344   5
  18  -4  -4 230.550 10.1780   4
  18  -4  -4 229.265 10.1206   2
  18   4  -4 231.738 10.2504   4
  18   4  -4 236.797 10.1538   2
 -18   4   4 242.920 9.49185   3
  18   4  -4 224.984 9.77102   3
  18   4  -4 229.574 9.93283   1
 -18   4   4 244.326 9.37927   5
  18   4  -4 221.397 9.61389   5
 -18   4   4 236.381 9.24436   1
  16  -4  -4 35.9275 3.52770   4
 -16  -4   4 41.8777 2.89932   4
  16  -4  -4 33.1791 3.47220   2
 -16  -4   4 34.7185 2.79706   2
  16   4  -4 42.3799 3.39889   3
  16   4  -4 37.2817 2.69100   4
  16   4  -4 43.1296 3.04200   5
  16   4  -4 45.4291 2.70474   2
 -16   4   4 39.7020 2.38747   1
 -16   4   4 41.3224 2.85729   3
 -16   4   4 39.9441 2.75295   5
  16   4  -4 41.3291 3.57788   1
  14  -4  -4 8.63848 2.03855   4
 -14  -4   4 11.5057 1.55936   2
  14  -4  -4 12.1119 2.15321   2
 -14  -4   4 7.43633 1.57049   4
  14   4  -4 9.96249 1.72910   5
 -14   4   4 7.73086 1.41724   5
 -14   4   4 8.41421 1.58460   3
  14   4  -4 10.2523 1.85660   3
 -14   4   4 9.21983 1.18183   1
  14   4  -4 10.1523 1.52223   4
  14   4  -4 9.28871 1.90987   1
  14   4  -4 10.2118 1.47359   2
  12  -4  -4 8.35645 2.00133   2
  12  -4  -4 7.97770 1.88472   4
 -12  -4   4 11.4834 1.58256   2
 -12  -4   4 6.99218 1.55695   4
 -12   4   4 8.65347 1.49084   5
  12   4  -4 10.1258 1.69650   5
 -12   4   4 10.9650 1.55279   3
  12   4  -4 10.4039 1.82272   3
 -12   4   4 8.30832 1.12511   1
  12   4  -4 11.4072 1.61166   4
  12   4  -4 10.2639 1.42835   2
  12   4  -4 11.9550 1.87695   1
  10  -4  -4 15.7835 2.12922   2
 -10  -4   4 10.3608 1.69855   4
  10  -4  -4 13.7822 2.08151   4
 -10  -4   4 14.9933 1.76047   2
  10   4  -4 15.2750 1.96219   5
 -10   4   4 14.3344 1.84131   5
  10   4  -4 10.5086 1.79300   1
  10   4  -4 15.5052 2.02421   3
 -10   4   4 17.9694 1.51177   1
 -10   4   4 13.1860 1.90607   3
  -8  -4   4 62.1258 3.56585   2
   8  -4  -4 60.2236 4.01194   2
   8  -4  -4 62.4242 4.45894   4
  -8  -4   4 65.4309 3.72661   4
   8   4  -4 65.6757 3.80054   1
  -8   4   4 65.9558 2.96212   1
   8   4  -4 61.1891 3.63936   5
  -8   4   4 63.9592 3.58102   5
   8   4  -4 58.4544 3.75014   3
  -6  -4   4 17.9430 2.32133   2
  -6  -4   4 13.4284 1.92432   4
  -6   4   4 19.6176 2.06114   3
  -6   4   4 16.9966 1.53842   1
   6   4  -4 17.0626 2.47191   3
   6   4  -4 16.1576 1.98543   1
  -6   4   4 15.5952 2.14421   5
   6   4  -4 13.1546 1.83859   5
  -4  -4   4 40.4584 3.10376   2
  -4  -4   4 48.5034 3.37663   4
   4   4  -4 48.1158 3.67050   3
  -4   4   4 50.0138 2.81636   5
   4   4  -4 41.9334 3.90175   5
   4   4  -4 48.8334 3.36811   1
  -4   4   4 50.3323 2.46703   1
  -4   4   4 46.6031 2.81291   3
  -2  -4   4 20.7770 2.38772   4
  -2  -4   4 22.7628 2.55907   2
  -2   4   4 17.3779 1.89169   5
  -2   4   4 22.2840 2.02702   3
   2   4  -4 17.2336 2.49207   1
   0  -4   4 2.15139 1.54742   2
   0  -4   4 0.39748 1.63843   4
   0  -4  -4 6.13689 2.80162   2
   0  -4  -4 3.23734 2.48657   4
   0   4  -4 2.65665 1.54511   1
   0   4  -4 4.34941 1.95957   3
   0   4  -4 0.73810 1.58537   5
   0   4   4 2.86874 1.07484   3
   0   4   4 3.07978 1.08270   5
  -2  -4  -4 18.1685 2.42763   2
  -2  -4  -4 20.3675 2.62694   4
   2  -4   4 23.5138 2.71615   2
   2  -4   4 22.8092 2.50435   4
   2   4   4 19.6013 1.89631   3
  -2   4  -4 19.9369 2.40173   5
  -2   4  -4 20.4359 2.60989   1
  -2   4  -4 22.9167 2.55549   3
   2   4   4 23.7333 1.87939   5
  -4  -4  -4 21.0047 2.45444   2
   4  -4   4 16.1172 2.15933   2
  -4  -4  -4 20.9048 2.47964   4
   4   4   4 17.7075 1.77367   5
   4   4   4 13.1376 1.73467   4
   4   4   4 21.1449 1.84544   3
  -4   4  -4 21.0775 2.38103   5
  -4   4  -4 21.3116 2.71889   1
  -4   4  -4 15.4607 2.05329   3
  -6  -4  -4 101.484 5.06491   2
   6  -4   4 106.039 5.55156   4
  -6  -4  -4 107.079 5.13910   4
   6   4   4 106.672 4.57289   3
   6   4   4 99.1034 4.89587   2
   6   4   4 101.876 4.92882   4
  -6   4  -4 99.2452 5.14918   3
  -6   4  -4 94.9794 5.66138   1
  -6   4  -4 105.347 5.11319   5
   6   4   4 105.531 4.52778   5
  -8  -4  -4 23.4247 2.55796   2
   8  -4   4 26.5103 3.06659   2
   8  -4   4 26.9918 3.10991   4
  -8  -4  -4 23.4160 2.58835   4
   8   4   4 24.2202 1.83812   5
   8   4   4 24.9923 2.38049   4
   8   4   4 23.2947 1.82263   3
  -8   4  -4 22.6583 2.61809   3
  -8   4  -4 22.6922 2.84067   1
   8   4   4 27.8849 2.42076   2
  -8   4  -4 23.2662 2.65949   5
 -10  -4  -4 4.34333 1.51066   4
 -10  -4  -4 7.15194 1.56835   2
  10  -4   4 4.92538 2.01296   4
  10  -4   4 4.07281 1.85163   2
  10   4   4 2.93853 1.31259   4
  10   4   4 1.96842 1.27031   2
 -10   4  -4 3.13094 1.72308   1
  10   4   4 2.49813 0.88837   3
 -10   4  -4 5.36569 1.66289   3
  10   4   4 5.75329 1.00886   5
 -10   4  -4 4.75400 1.59798   5
  12  -4   4 1.99434 1.76063   4
  12  -4   4 0.66380 1.76367   2
 -12   4  -4 0.22660 1.39678   3
  12   4   4 -1.6286 0.67449   5
 -12   4  -4 -0.7579 1.46737   5
  12   4   4 0.92016 1.18778   4
  12   4   4 0.29271 1.16186   2
 -12   4  -4 -1.2613 1.64479   1
  14  -4   4 1.77480 1.96577   4
  14  -4   4 -0.1981 1.84421   2
  14   4   4 0.05552 1.18243   2
 -14   4  -4 1.82730 1.43010   5
 -14   4  -4 3.51570 1.59035   3
 -14   4  -4 -0.1581 1.67306   1
  14   4   4 1.65247 1.28937   4
  16  -4   4 0.82833 2.19132   4
  16  -4   4 3.22527 2.09530   2
 -16   4  -4 -3.9114 1.62779   1
  16   4   4 0.52311 1.31427   4
  16   4   4 0.30530 1.28037   2
 -16   4  -4 1.72765 1.49150   5
 -16   4  -4 0.32396 1.60016   3
  18  -4   4 4.58064 2.56030   2
  18  -4   4 1.37671 2.47822   4
 -18   4  -4 1.67533 1.68708   5
 -18   4  -4 2.94709 2.14853   1
 -18   4  -4 6.01011 1.87141   3
  18   4   4 3.48452 1.44967   4
  18   4   4 3.98973 1.52345   2
  20  -4   4 -6.0502 2.79008   4
  20  -4   4 0.22692 2.80049   2
 -20   4  -4 -1.2612 1.51296   5
  20   4   4 2.34665 1.67742   4
  20   4   4 0.94277 1.56590   2
 -20   4  -4 0.31586 2.29208   1
 -20   4  -4 -0.7846 1.80406   3
 -17  -5   4 26.2773 3.35587   4
  17  -5  -4 12.4534 3.57045   2
 -17  -5   4 18.1514 2.31906   2
  17  -5  -4 10.8298 3.50552   4
 -17   5   4 18.3772 2.61103   5
  17   5  -4 15.7017 2.15778   4
  17   5  -4 17.4789 2.51561   5
 -17   5   4 16.5188 2.92025   3
  17   5  -4 21.5111 2.27738   2
  17   5  -4 25.4039 3.54627   3
 -15  -5   4 -0.0997 1.76962   2
  15  -5  -4 -1.9853 2.74883   4
  15  -5  -4 6.27791 2.88518   2
 -15  -5   4 1.00537 2.02246   4
  15   5  -4 0.92355 1.71601   2
 -15   5   4 3.11257 2.00939   3
  15   5  -4 5.00132 1.85955   4
 -15   5   4 -0.9127 2.00706   5
  15   5  -4 2.05301 2.00625   5
  15   5  -4 1.67976 2.09709   3
  15   5  -4 4.17054 2.46035   1
  13  -5  -4 9.75461 2.87256   4
 -13  -5   4 9.34367 2.14555   2
 -13  -5   4 12.2918 2.23291   4
  13  -5  -4 14.4663 3.07075   2
 -13   5   4 11.1992 2.13694   3
  13   5  -4 10.4528 2.49694   3
 -13   5   4 8.02362 1.92927   5
  13   5  -4 12.4970 2.36368   5
  13   5  -4 12.8910 2.54567   1
  13   5  -4 13.3122 2.16946   4
  11  -5  -4 2.45456 2.57306   4
 -11  -5   4 4.27243 2.16104   2
  11  -5  -4 4.34461 2.44697   2
 -11  -5   4 0.38664 2.04167   4
  11   5  -4 0.21776 1.95850   5
  11   5  -4 0.83338 1.74608   2
 -11   5   4 1.54349 1.68401   5
  11   5  -4 3.59432 2.00666   4
  11   5  -4 5.99142 2.42620   1
  11   5  -4 3.74915 2.11280   3
 -11   5   4 1.37233 1.66579   3
  -9  -5   4 31.3359 3.62810   4
   9  -5  -4 24.0837 3.13350   2
  -9  -5   4 24.0941 2.83346   2
   9  -5  -4 29.1632 3.45415   4
   9   5  -4 22.9343 2.74686   5
  -9   5   4 32.2296 3.21751   3
  -9   5   4 27.7720 3.09630   5
   9   5  -4 27.6706 3.85069   1
   9   5  -4 26.9044 3.54570   3
   7  -5  -4 10.1381 2.60033   4
   7  -5  -4 14.1936 2.61836   2
  -7  -5   4 12.7035 2.44625   4
  -7  -5   4 12.7987 2.35072   2
   7   5  -4 13.1476 2.38427   5
  -7   5   4 11.0556 1.92546   3
  -7   5   4 12.8841 1.93846   5
   7   5  -4 15.4100 2.54636   1
   7   5  -4 7.84425 2.25144   3
   5  -5  -4 -1.6454 2.04000   2
  -5  -5   4 1.13041 2.11457   2
   5  -5  -4 -0.9246 2.04129   4
  -5  -5   4 0.73998 2.11360   4
   5   5  -4 1.68582 1.91105   3
   5   5  -4 2.31222 1.95046   5
   5   5  -4 2.55540 2.25794   1
  -5   5   4 -0.2746 1.51189   5
  -5   5   4 0.01690 1.61185   3
   3  -5  -4 30.8840 3.79095   2
  -3  -5   4 40.9764 3.81989   2
   3  -5  -4 35.6438 3.90286   4
  -3  -5   4 27.2717 3.83960   4
  -3   5   4 35.5005 2.99830   5
   3   5  -4 38.0882 3.80155   1
   3   5  -4 33.7286 3.82867   3
  -3   5   4 38.2324 3.11922   3
   3   5  -4 40.0734 3.60533   5
  -1  -5   4 11.7533 2.53579   4
   1  -5  -4 6.11665 2.14603   2
   1  -5  -4 10.4424 2.55991   4
  -1  -5   4 12.4404 2.49385   2
  -1   5   4 12.2026 1.83253   5
   1   5  -4 12.8871 2.39213   3
  -1   5   4 6.41396 1.82324   3
   1   5  -4 7.52721 2.33839   1
   1   5  -4 10.6705 2.26454   5
  -1  -5  -4 0.23223 1.93708   2
   1  -5   4 -0.7509 2.12037   2
  -1  -5  -4 -3.9427 1.85908   4
   1  -5   4 2.81413 2.35039   4
   1   5   4 -1.3678 1.59444   3
  -1   5  -4 1.53530 2.05518   5
  -1   5  -4 0.65637 2.03114   3
  -1   5  -4 1.39253 2.18248   1
   1   5   4 -2.0599 1.36713   5
  -3  -5  -4 6.29053 2.19650   2
   3  -5   4 0.51060 2.36447   4
   3  -5   4 1.48098 2.24454   2
  -3  -5  -4 0.75708 2.07215   4
  -3   5  -4 1.69695 2.10696   1
   3   5   4 -1.9356 1.43914   5
   3   5   4 0.58739 1.98535   4
  -3   5  -4 1.38883 1.94795   5
   3   5   4 -0.3027 1.50727   3
  -3   5  -4 -0.6940 1.95375   3
   5  -5   4 1.75265 2.55356   4
  -5  -5  -4 0.41423 2.11433   4
  -5  -5  -4 0.82676 2.09357   2
  -5   5  -4 0.82855 2.04919   5
  -5   5  -4 1.33043 2.18958   1
  -5   5  -4 -0.4174 2.05065   3
   5   5   4 3.44371 1.86162   2
   5   5   4 1.40728 2.00339   4
   5   5   4 -1.9497 1.37390   5
   5   5   4 -2.8445 1.43584   3
   7  -5   4 0.71156 2.45404   2
  -7  -5  -4 -3.2135 2.05191   4
  -7  -5  -4 -1.6518 1.99648   2
   7  -5   4 0.23331 2.67491   4
  -7   5  -4 -0.8698 2.10531   5
   7   5   4 -0.9436 1.96038   4
   7   5   4 2.23169 1.97922   2
  -7   5  -4 -0.3322 2.09407   3
  -7   5  -4 -2.3066 2.05601   1
   7   5   4 -0.9895 1.35073   5
   7   5   4 -0.2156 1.52571   3
   9  -5   4 10.8881 3.08421   2
  -9  -5  -4 8.67458 2.51747   4
   9  -5   4 7.95443 3.03565   4
  -9  -5  -4 12.1719 2.63370   2
  -9   5  -4 10.7292 2.54556   5
   9   5   4 6.94123 1.56708   5
  -9   5  -4 4.40120 2.41527   3
  -9   5  -4 12.9994 2.66328   1
   9   5   4 12.4490 2.44333   2
   9   5   4 8.98783 2.24121   4
  38   0  -5 -0.3607 2.51740   4
 -38   0   5 -0.0228 1.80511   1
  38   0  -5 -1.5512 1.73441   2
  36   0  -5 5.53650 1.67243   4
 -36   0   5 -0.5826 1.30663   1
  36   0  -5 1.30716 1.53258   2
  34   0  -5 -2.4388 1.39558   2
 -34   0   5 -0.6142 1.15377   1
  34   0  -5 -2.0899 1.27680   4
 -32   0   5 -1.2399 0.92462   1
 -32   0   5 -0.1476 0.67895   3
  32   0  -5 0.66443 1.35823   2
  32   0  -5 2.04989 1.18846   4
 -30   0   5 0.24891 0.55839   5
  30   0  -5 -0.3887 0.96129   4
  30   0  -5 -2.2834 0.89692   2
 -30   0   5 -0.3536 0.93999   1
 -30   0   5 -0.8304 0.55630   3
  28   0  -5 0.67967 0.84595   2
 -28   0   5 -0.4722 0.52476   3
 -28   0   5 -0.1019 0.47832   5
  28   0  -5 -0.8204 0.76595   4
 -28   0   5 -0.8225 0.82413   1
 -26   0   5 -0.4940 0.68384   1
  26   0  -5 -0.4665 0.71114   2
 -26   0   5 -0.5263 0.50561   3
 -26   0   5 -0.2086 0.56864   5
  26   0  -5 0.10936 0.66826   4
 -24   0   5 -1.1169 0.46427   3
  24   0  -5 0.19484 0.64261   4
 -24   0   5 -0.6987 0.61811   1
  24   0  -5 -1.3339 0.62956   2
 -22   0   5 0.50643 0.42520   5
  22   0  -5 -0.1897 0.57922   2
  22   0  -5 -0.3393 0.59319   4
 -22   0   5 -0.0644 0.41260   3
 -22   0   5 -0.6367 0.50905   1
  20   0  -5 0.30625 0.53861   2
 -20   0   5 0.18092 0.44098   1
 -20   0   5 0.74245 0.36317   4
 -20   0   5 0.63548 0.40866   3
 -20   0   5 0.55738 0.36399   5
  20   0  -5 -0.3307 0.51738   4
 -18   0   5 0.18802 0.22429   4
 -18   0   5 0.00037 0.30078   5
 -18   0   5 -0.1288 0.32000   3
  18   0  -5 0.23155 0.42772   4
  18   0  -5 0.22691 0.48643   2
 -18   0   5 -0.0831 0.36967   1
 -18   0   5 -0.3117 0.27100   2
 -16   0   5 0.53480 0.37466   1
  16   0  -5 0.07434 0.36032   2
 -16   0   5 0.13470 0.20689   4
 -16   0   5 0.08877 0.22822   2
 -16   0   5 0.03468 0.28883   3
 -16   0   5 0.21585 0.32816   5
  16   0  -5 0.46945 0.32987   4
 -14   0   5 0.24285 0.22446   2
  14   0  -5 0.32306 0.24940   5
 -14   0   5 -0.0534 0.29235   5
  14   0  -5 -0.0968 0.27055   4
 -14   0   5 0.08219 0.21602   4
 -14   0   5 0.32314 0.38023   1
 -14   0   5 -0.2170 0.27360   3
  14   0  -5 0.13125 0.31888   3
  14   0  -5 0.36003 0.30326   2
  12   0  -5 0.24646 0.25050   3
  12   0  -5 0.05412 0.23848   2
 -12   0   5 -0.3782 0.22154   2
 -12   0   5 0.25875 0.16033   4
  12   0  -5 -0.3485 0.25650   1
 -12   0   5 -0.0715 0.29200   3
  12   0  -5 0.01857 0.22917   4
 -12   0   5 -0.1408 0.24933   5
 -12   0   5 -0.4363 0.33510   1
  10   0  -5 1.48293 0.24248   2
  10   0  -5 0.95729 0.25941   1
  10   0  -5 1.03871 0.23441   3
  10   0  -5 0.91050 0.20582   5
 -10   0   5 0.60046 0.15798   2
 -10   0   5 1.02630 0.25647   5
 -10   0   5 1.13855 0.26729   3
 -10   0   5 1.67584 0.34488   1
   8   0  -5 0.05081 0.19245   3
   8   0  -5 -0.2858 0.19633   1
  -8   0   5 -0.0691 0.26913   1
  -8   0   5 -0.2818 0.19165   3
  -8   0   5 0.26342 0.19403   5
   8   0  -5 -0.0484 0.17352   5
   6   0  -5 -0.0815 0.16216   3
  -6   0   5 -0.2489 0.26679   1
  -6   0   5 -0.2395 0.17587   5
   6   0  -5 -0.1538 0.16637   5
   6   0  -5 -0.0651 0.22409   1
  -6   0   5 -0.0154 0.20104   3
  -4   0   5 0.10375 0.27344   1
   4   0  -5 0.01923 0.15134   5
  -4   0   5 0.21216 0.18195   5
  -4   0   5 0.04523 0.11750   4
   4   0  -5 0.24210 0.16585   4
   4   0  -5 -0.0898 0.27918   1
  -4   0   5 0.16584 0.19918   2
  -4   0   5 -0.0592 0.12093   2
   4   0  -5 -0.3303 0.21067   1
   4   0  -5 0.09884 0.15396   3
  -4   0   5 -0.1435 0.18128   3
  -4   0   5 0.24977 0.19442   4
   2   0  -5 -0.2142 0.16649   2
   2   0  -5 0.02383 0.16270   3
  -2   0   5 -0.3380 0.26081   1
   2   0  -5 -0.0704 0.13998   5
  -2   0   5 -0.1018 0.16624   5
  -2   0   5 0.13259 0.19571   2
   2   0  -5 0.09920 0.20510   4
  -2   0   5 0.10727 0.13913   4
  -2   0   5 -0.1865 0.17682   3
   2   0  -5 0.49793 0.26533   1
  -2   0   5 0.12169 0.13239   2
   2   0  -5 0.28813 0.30700   1
   0   0  -5 4.49313 0.63745   1
   2   0   5 0.48248 0.35931   1
  -2   0  -5 0.19650 0.14610   3
  -2   0  -5 -0.0467 0.21293   2
  -2   0  -5 -0.0137 0.14995   5
   2   0   5 0.02804 0.19448   4
  -2   0  -5 0.04318 0.21638   4
  -2   0  -5 -0.1399 0.33912   1
   2   0   5 -0.0109 0.17667   2
   2   0   5 0.00455 0.23112   3
   4   0   5 0.13130 0.21183   5
   4   0   5 0.27171 0.23525   3
   4   0   5 0.03795 0.22857   2
   4   0   5 -0.3145 0.23812   4
  -4   0  -5 0.03912 0.13639   5
  -4   0  -5 -0.0024 0.25446   2
   4   0   5 0.05544 0.44392   1
  -4   0  -5 -0.2766 0.35189   1
  -4   0  -5 0.03547 0.18211   3
   6   0   5 1.04665 0.50160   1
   6   0   5 -0.0161 0.22980   5
   6   0   5 0.08955 0.25007   4
  -6   0  -5 -0.0006 0.14929   5
   6   0   5 -0.0341 0.24922   3
  -6   0  -5 -0.3471 0.38954   1
   8   0   5 0.16517 0.24741   5
   8   0   5 0.30849 0.61110   1
  -8   0  -5 -0.0082 0.25558   3
  -8   0  -5 0.19056 0.22663   5
  -8   0  -5 0.26485 0.14974   3
   8   0   5 -0.0894 0.29400   2
   8   0   5 -0.0948 0.24558   3
  -8   0  -5 -0.5240 0.40458   1
   8   0   5 -0.0732 0.29664   4
 -10   0  -5 1.74683 0.49736   1
  10   0   5 2.07760 0.30313   5
 -10   0  -5 1.50621 0.26809   3
 -10   0  -5 1.53160 0.29896   5
  10   0   5 0.98302 0.35815   2
  10   0   5 1.58808 0.39582   4
  12   0   5 0.34399 0.38328   2
 -12   0  -5 -0.1883 0.46750   1
  12   0   5 0.05883 0.37172   4
 -14   0  -5 -0.1345 0.45431   1
  14   0   5 0.35946 0.43427   4
  14   0   5 0.18539 0.43618   2
  16   0   5 0.52928 0.54720   4
  16   0   5 0.75415 0.51815   2
 -16   0  -5 -0.2689 0.47587   1
 -18   0  -5 -0.1008 0.53748   1
  18   0   5 0.07497 0.61680   2
  18   0   5 -0.6476 0.56898   4
  20   0   5 0.24006 0.72792   2
 -20   0  -5 -0.3447 0.61664   1
  20   0   5 -0.1712 0.77095   4
 -22   0  -5 0.11713 0.71130   1
  22   0   5 0.20322 0.81093   2
  22   0   5 1.87056 0.88854   4
  24   0   5 -1.0710 0.92719   2
  24   0   5 1.18560 0.99775   4
  26   0   5 -1.6608 1.01326   2
  26   0   5 0.76546 1.11306   4
 -26   0  -5 -0.1714 0.89221   1
  28   0   5 0.38306 1.37328   4
  28   0   5 -0.1057 1.32057   2
 -28   0  -5 -0.7452 1.09380   1
  30   0   5 -0.6311 1.77428   2
 -30   0  -5 2.01329 1.28085   1
  30   0   5 -1.1984 1.66756   4
  37  -1  -5 21.7564 2.54250   4
 -37  -1   5 21.9081 2.47402   1
  37  -1  -5 20.7501 2.72896   2
  37   1  -5 22.9258 2.66121   2
 -37   1   5 20.6693 2.86428   1
  37   1  -5 26.3316 2.80954   4
 -35  -1   5 1.21766 1.47679   1
  35  -1  -5 4.13648 1.74740   4
  35  -1  -5 2.86498 1.85809   2
 -35   1   5 0.54672 1.31863   1
  35   1  -5 1.16508 1.32764   4
  35   1  -5 1.36769 1.33799   2
  33  -1  -5 19.3393 2.49462   4
 -33  -1   5 18.2144 2.25202   1
  33  -1  -5 23.1854 2.65465   2
  33   1  -5 18.5996 1.87048   4
 -33   1   5 18.2610 1.87046   1
 -33   1   5 16.5302 1.35869   3
  31  -1  -5 2.42982 1.31716   4
 -31  -1   5 1.86571 0.91477   3
 -31  -1   5 4.18880 1.29937   1
  31  -1  -5 3.57233 1.86990   2
 -31   1   5 2.76881 0.68108   3
  31   1  -5 4.73658 0.95711   4
  31   1  -5 4.71730 1.10427   2
 -31   1   5 1.33591 1.01301   1
  29  -1  -5 1.77621 1.09276   4
 -29  -1   5 1.34871 0.77817   5
 -29  -1   5 3.60453 0.81309   3
  29  -1  -5 2.95060 1.22961   2
  29   1  -5 1.84346 1.00870   2
 -29   1   5 1.41998 0.60036   3
  29   1  -5 0.76785 0.74102   4
 -29   1   5 1.24447 0.89849   1
 -29   1   5 1.40075 0.49603   5
  27  -1  -5 1.10814 1.02972   2
 -27  -1   5 3.59030 1.04440   1
 -27  -1   5 2.91365 0.73935   5
  27  -1  -5 1.45570 0.91596   4
 -27  -1   5 2.44653 0.77097   3
 -27   1   5 2.45839 0.55508   3
  27   1  -5 2.69653 0.73033   4
 -27   1   5 2.97345 0.50330   5
  27   1  -5 2.61405 0.72684   2
 -27   1   5 1.59296 0.87568   1
 -25  -1   5 74.5328 3.33922   5
  25  -1  -5 74.9643 3.64818   4
 -25  -1   5 78.7839 3.62593   1
  25  -1  -5 79.8789 3.70074   2
 -25  -1   5 76.8514 3.39958   3
  25   1  -5 79.6418 3.29322   4
 -25   1   5 82.2654 3.21442   3
 -25   1   5 80.4846 3.14564   5
 -25   1   5 78.1005 3.47739   1
  25   1  -5 82.1783 3.32541   2
  23  -1  -5 331.992 12.4752   2
 -23  -1   5 312.833 12.2385   3
 -23  -1   5 313.016 12.1871   5
  23  -1  -5 330.611 12.4650   4
 -23  -1   5 306.150 12.3859   1
  23   1  -5 332.957 12.1167   4
 -23   1   5 343.709 12.1061   3
 -23   1   5 326.549 12.2723   1
 -23   1   5 334.319 12.0401   5
  23   1  -5 329.903 12.1375   2
  21  -1  -5 132.785 5.65021   4
 -21  -1   5 131.490 5.53178   1
  21  -1  -5 136.902 5.58478   2
 -21  -1   5 131.947 5.36212   5
 -21  -1   5 132.528 5.41472   3
 -21   1   5 139.315 5.20070   5
  21   1  -5 144.436 5.27772   2
 -21   1   5 139.896 5.25654   3
  21   1  -5 143.397 5.30219   4
 -21   1   5 135.897 5.39732   1
 -19  -1   5 3.13883 0.65034   1
  19  -1  -5 3.38889 0.76703   2
  19  -1  -5 2.37465 0.72806   4
 -19  -1   5 4.07054 0.66680   5
 -19  -1   5 3.69074 0.67602   3
  19   1  -5 3.17403 0.48854   4
 -19   1   5 3.38744 0.48265   3
 -19   1   5 2.53741 0.42527   5
 -19   1   5 3.65577 0.56534   1
 -17  -1   5 124.438 4.85492   2
 -17  -1   5 125.715 5.01876   3
 -17  -1   5 126.330 4.95995   5
 -17  -1   5 121.308 5.09817   1
 -17  -1   5 126.858 4.85974   4
  17  -1  -5 122.945 5.10674   2
  17   1  -5 134.713 4.79345   4
  17   1  -5 124.360 4.90983   2
 -17   1   5 126.230 4.93917   1
  17   1  -5 126.173 5.01953   4
 -17   1   5 131.142 4.87322   3
 -17   1   5 130.361 4.83323   5
  17   1  -5 131.493 4.81288   2
 -15  -1   5 169.335 6.44566   3
 -15  -1   5 169.408 6.27237   2
  15  -1  -5 167.003 6.50330   4
  15  -1  -5 164.560 6.69163   2
 -15  -1   5 164.448 6.52396   1
 -15   1   5 172.230 6.30271   3
 -15   1   5 161.223 6.32831   1
  15   1  -5 169.344 6.31616   4
 -15   1   5 151.080 6.42696   4
 -15   1   5 171.191 6.26794   5
  15   1  -5 181.705 6.21913   2
  15   1  -5 165.852 6.23108   4
  15   1  -5 166.009 6.30663   2
  13  -1  -5 134.515 5.28014   4
 -13  -1   5 126.490 5.31393   5
 -13  -1   5 131.141 5.32057   1
  13  -1  -5 137.561 5.30116   2
 -13   1   5 136.178 5.06970   5
 -13   1   5 132.001 5.14788   4
 -13   1   5 136.795 5.09880   3
  13   1  -5 127.409 5.25749   2
  13   1  -5 139.539 4.98045   4
 -13   1   5 132.111 5.21461   1
  13   1  -5 143.445 4.99581   2
  11  -1  -5 314.027 11.7469   4
  11  -1  -5 310.499 11.6013   1
 -11  -1   5 317.240 11.7076   5
  11  -1  -5 315.713 11.7593   2
 -11  -1   5 303.548 11.8278   1
 -11  -1   5 295.733 11.7820   3
  11   1  -5 316.590 11.6258   2
 -11   1   5 310.269 11.5719   1
 -11   1   5 312.222 11.6654   4
  11   1  -5 328.166 11.4717   2
 -11   1   5 309.412 11.6011   3
  11   1  -5 319.415 11.6066   5
 -11   1   5 319.953 11.6745   2
  11   1  -5 318.756 11.5632   4
  11   1  -5 319.089 11.4769   4
  11   1  -5 326.356 11.8353   3
   9  -1  -5 112.063 4.26922   1
   9  -1  -5 114.708 4.45141   4
   9  -1  -5 112.582 4.45967   2
  -9  -1   5 109.536 4.45448   3
  -9  -1   5 108.947 4.41476   5
  -9  -1   5 112.058 4.54883   1
  -9  -1   5 111.335 4.22358   4
  -9   1   5 116.605 4.28458   5
  -9   1   5 112.175 4.29400   3
  -9   1   5 110.690 4.39983   4
  -9   1   5 119.631 4.42439   2
   9   1  -5 110.258 4.46112   1
   9   1  -5 115.832 4.34154   5
   9   1  -5 111.417 4.20403   4
   9   1  -5 115.511 4.24771   2
   9   1  -5 113.640 4.36411   3
   9   1  -5 113.224 4.24925   4
   9   1  -5 114.254 4.17849   2
  -9   1   5 112.084 4.25574   1
  -7  -1   5 237.765 9.06150   3
   7  -1  -5 229.282 8.91956   5
  -7  -1   5 240.806 8.87263   4
  -7  -1   5 238.009 9.14713   1
  -7  -1   5 238.423 9.02818   5
   7  -1  -5 246.390 9.05162   2
   7  -1  -5 243.987 8.83604   1
   7  -1  -5 245.760 9.03768   4
   7  -1  -5 209.405 9.02510   3
   7   1  -5 242.391 8.83859   4
  -7   1   5 239.333 8.83484   1
   7   1  -5 238.226 9.21104   1
   7   1  -5 247.727 8.96726   5
  -7   1   5 247.932 8.87585   5
   7   1  -5 247.093 8.98778   3
   7   1  -5 241.352 9.07485   1
  -7   1   5 247.120 8.88725   3
  -7   1   5 243.891 9.02881   4
  -7   1   5 249.621 9.03465   2
  -5  -1   5 20.8093 1.00024   2
   5  -1  -5 20.2153 1.02293   3
  -5  -1   5 21.7815 1.17554   5
   5  -1  -5 19.5242 1.00714   5
   5  -1  -5 21.7243 1.16563   2
  -5  -1   5 21.4729 1.33703   1
   5  -1  -5 21.9253 0.89129   1
  -5  -1   5 22.1278 1.05918   4
  -5  -1   5 19.8413 1.18936   3
   5  -1  -5 21.3080 1.15146   4
  -5   1   5 20.2370 0.91755   1
  -5   1   5 21.6005 0.97886   3
   5   1  -5 22.9340 0.92950   2
   5   1  -5 21.5096 1.38441   1
  -5   1   5 21.9210 0.96896   5
  -5   1   5 20.7196 1.19450   2
   5   1  -5 23.4432 1.01576   4
  -5   1   5 21.7559 1.19598   4
  -3  -1   5 788.494 28.4971   4
   3  -1  -5 769.486 28.4712   3
  -3  -1   5 764.490 28.5881   5
   3  -1  -5 784.698 28.3208   1
   3  -1  -5 752.712 28.4589   5
  -3  -1   5 800.546 28.4605   2
  -3  -1   5 752.559 28.6198   3
   3  -1  -5 771.527 28.5677   2
   3  -1  -5 770.176 28.5616   4
  -3   1   5 833.357 28.6324   2
  -3   1   5 827.764 28.6395   4
   3   1  -5 766.210 28.7659   1
   3   1  -5 847.814 28.7074   3
  -3   1   5 758.152 28.5146   4
  -3   1   5 771.401 28.4092   5
  -3   1   5 774.872 28.4129   3
  -3   1   5 775.236 28.3631   1
   3   1  -5 782.710 28.4163   4
  -1  -1   5 5.61982 0.71113   5
  -1  -1   5 4.86877 0.74082   1
   1  -1  -5 5.32194 0.65225   2
  -1  -1   5 5.55211 0.58531   4
   1  -1  -5 4.67941 0.43501   3
   1  -1  -5 5.09410 0.44851   5
   1  -1  -5 4.58459 0.57133   4
  -1  -1   5 5.25670 0.65242   3
  -1   1   5 5.19332 0.39227   5
  -1   1   5 6.10353 0.68585   2
   1   1  -5 5.91785 0.47390   4
   1   1  -5 4.36775 0.68145   1
  -1   1   5 4.86734 0.60010   4
   1   1  -5 4.19594 0.70209   1
  -1   1   5 5.39645 0.55982   2
  -1   1   5 5.80003 0.69345   4
  -1   1   5 5.51486 0.40335   3
   1   1  -5 4.83092 0.41763   2
   1   1  -5 5.65092 0.62066   3
   1   1  -5 5.12853 0.63765   5
  -1  -1  -5 142.164 5.37426   2
  -1  -1  -5 133.702 5.22599   3
   1  -1   5 147.227 5.67611   1
   1  -1   5 137.628 5.34288   4
  -1  -1  -5 135.011 5.22927   5
   1  -1   5 136.321 5.41954   5
   1  -1   5 135.922 5.30218   2
   1  -1   5 131.488 5.70312   3
  -1   1  -5 140.085 5.61407   1
   1   1   5 135.851 5.62131   4
   1   1   5 143.737 5.17637   5
  -1   1  -5 145.079 5.26447   4
  -1   1  -5 145.787 5.23293   2
   1   1   5 138.724 5.32934   4
   1   1   5 138.215 5.32954   2
   1   1   5 141.904 5.16861   3
  -1   1  -5 144.845 5.39489   3
  -1   1  -5 142.543 5.38631   5
  -3  -1  -5 86.3505 3.42399   3
  -3  -1  -5 86.2533 3.43342   5
   3  -1   5 88.6069 3.56456   2
   3  -1   5 85.4961 3.66287   3
   3  -1   5 85.1963 3.61714   5
   3  -1   5 89.1141 3.63905   4
  -3  -1  -5 88.1383 3.33653   1
  -3   1  -5 89.8291 3.50694   4
   3   1   5 93.4038 3.37462   5
   3   1   5 103.121 3.46075   1
  -3   1  -5 93.1980 3.47925   2
  -3   1  -5 89.4671 3.56832   5
   3   1   5 94.3024 3.38759   3
  -3   1  -5 90.1798 3.60860   3
  -5  -1  -5 69.2509 2.62562   1
   5  -1   5 69.1442 2.90600   5
   5  -1   5 67.5414 2.94207   3
   5  -1   5 69.3241 2.89690   4
  -5  -1  -5 65.2895 2.67563   5
  -5   1  -5 67.3593 3.11728   1
  -5   1  -5 74.5022 2.94171   5
  -5   1  -5 68.7173 2.96919   3
   5   1   5 67.3841 2.80739   2
  -5   1  -5 70.6889 2.88485   3
   5   1   5 71.9721 2.59891   3
   5   1   5 71.7984 2.83660   4
  -7  -1  -5 164.879 6.50763   3
  -7  -1  -5 175.931 6.65905   5
   7  -1   5 173.110 6.80565   3
   7  -1   5 174.375 6.80696   4
   7  -1   5 174.686 6.76598   5
   7  -1   5 179.245 6.77517   2
  -7   1  -5 179.372 6.99132   1
  -7   1  -5 177.281 6.82746   3
   7   1   5 181.251 6.46351   3
   7   1   5 187.040 6.71184   1
   7   1   5 175.510 6.70735   4
   7   1   5 182.798 6.47635   5
  -7   1  -5 183.781 6.80538   5
   7   1   5 172.359 6.68653   2
  -7   1  -5 176.038 6.86904   3
  -7   1  -5 172.434 6.77813   5
  -9  -1  -5 17.2284 0.87484   5
   9  -1   5 19.3141 1.20071   2
  -9  -1  -5 20.1108 0.95088   1
   9  -1   5 19.1638 1.22845   4
   9  -1   5 18.6208 1.19775   5
   9   1   5 19.2884 1.06784   2
  -9   1  -5 18.7195 1.37398   1
  -9   1  -5 21.6809 1.41590   5
  -9   1  -5 19.2509 1.28742   3
   9   1   5 18.5195 1.20869   1
   9   1   5 19.8995 0.80747   5
  -9   1  -5 18.1984 1.22043   5
   9   1   5 20.1489 1.12507   4
  11  -1   5 208.655 7.88973   4
 -11  -1  -5 213.195 7.59593   1
  11  -1   5 207.798 7.84574   2
  11   1   5 203.087 7.72772   4
  11   1   5 208.900 7.72268   2
 -11   1  -5 184.671 7.84447   3
 -11   1  -5 205.213 7.99511   1
 -11   1  -5 199.700 7.77449   3
  11   1   5 193.786 8.13487   1
 -11   1  -5 210.262 7.75953   5
  13  -1   5 44.2911 2.13318   2
 -13  -1  -5 43.0533 1.83764   1
  13  -1   5 42.9286 2.17565   4
 -13   1  -5 43.0574 2.04079   3
 -13   1  -5 39.2117 1.99802   5
 -13   1  -5 40.3377 1.96582   3
 -13   1  -5 43.9344 2.25529   1
  13   1   5 40.8162 1.96575   4
  13   1   5 40.1708 1.93330   2
  15  -1   5 88.1117 3.79507   2
  15  -1   5 90.2539 3.86202   4
 -15  -1  -5 86.6487 3.47179   1
  15   1   5 86.0934 3.59385   2
 -15   1  -5 83.8750 3.54015   3
 -15   1  -5 85.7754 3.84843   1
 -15   1  -5 91.1992 3.59192   5
 -15   1  -5 84.9002 3.55210   3
  15   1   5 85.2118 3.60308   4
 -15   1  -5 84.2459 3.52889   5
  17  -1   5 50.6177 2.59741   2
 -17  -1  -5 49.7561 2.19608   1
  17  -1   5 47.7849 2.63515   4
 -17   1  -5 48.3119 2.24173   3
 -17   1  -5 50.0681 2.60906   1
  17   1   5 51.4873 2.41685   4
  17   1   5 48.3505 2.34152   2
 -17   1  -5 50.0326 2.19280   5
  19  -1   5 51.3683 2.82968   4
  19  -1   5 53.5085 2.79001   2
 -19  -1  -5 49.3390 2.25859   1
 -19   1  -5 52.7796 2.32324   5
 -19   1  -5 49.6619 2.72622   1
  19   1   5 46.4314 2.45650   2
 -19   1  -5 47.9083 2.18954   3
  19   1   5 49.1457 2.50094   4
 -21  -1  -5 38.1436 1.88580   1
  21  -1   5 37.3894 2.50245   2
  21  -1   5 36.8836 2.54012   4
  21   1   5 32.2588 2.11762   4
  21   1   5 37.2652 2.10983   2
 -21   1  -5 33.8178 2.54844   1
 -23  -1  -5 39.8791 2.10095   1
  23  -1   5 37.6999 2.73379   2
  23  -1   5 43.9172 2.79626   4
  23   1   5 37.7824 2.36442   4
 -23   1  -5 40.6445 2.54804   1
  23   1   5 40.1145 2.33685   2
  25  -1   5 25.8486 2.45826   4
 -25  -1  -5 22.3629 1.70256   1
  25  -1   5 23.0595 2.38249   2
 -25   1  -5 23.4132 2.03822   1
  25   1   5 20.1171 1.90320   2
  25   1   5 26.9309 2.02368   4
  27  -1   5 1.94403 1.50364   2
  27  -1   5 0.03088 1.63503   4
 -27  -1  -5 -0.6629 0.96017   1
  27   1   5 0.30597 1.14680   2
 -27   1  -5 1.61710 1.23365   1
  27   1   5 0.97128 1.23826   4
  29  -1   5 5.97982 2.18988   4
 -29  -1  -5 9.80759 1.40783   1
  29  -1   5 8.34829 2.17371   2
 -29   1  -5 10.2732 1.68092   1
  29   1   5 8.72627 1.74216   2
  29   1   5 7.58822 1.81780   4
  36  -2  -5 3.46396 2.38580   4
 -36  -2   5 3.38809 2.05787   1
  36  -2  -5 -2.6599 2.37947   2
 -36   2   5 -1.5273 1.81546   1
  36   2  -5 0.53587 1.38697   2
 -34  -2   5 0.33687 1.62629   1
  34  -2  -5 4.76135 2.03404   4
  34  -2  -5 0.18991 2.05119   2
 -34   2   5 1.84464 0.86014   3
  34   2  -5 3.94217 1.23126   2
 -34   2   5 0.85745 1.40526   1
  34   2  -5 3.73481 1.26935   4
 -32  -2   5 17.9451 2.50001   1
  32  -2  -5 16.0164 2.46899   4
  32  -2  -5 16.0117 2.31627   2
 -32   2   5 19.6782 2.15571   1
  32   2  -5 19.8697 1.94764   2
 -32   2   5 15.0775 1.47633   3
  32   2  -5 17.4920 2.17845   4
 -32   2   5 15.4426 1.26791   5
  30  -2  -5 25.8895 3.00597   2
 -30  -2   5 22.9386 2.55259   1
  30  -2  -5 21.5404 2.97596   4
 -30   2   5 22.2518 2.08393   1
 -30   2   5 25.8218 2.51538   3
  30   2  -5 27.0711 1.79739   2
  30   2  -5 22.7014 2.00981   4
 -30   2   5 25.8006 1.49493   5
 -28  -2   5 59.7455 3.54622   1
 -28  -2   5 61.2303 3.00895   5
  28  -2  -5 54.4342 5.40833   2
  28  -2  -5 65.1134 3.90556   4
 -28  -2   5 57.5652 3.09685   3
 -28   2   5 67.1817 3.23561   1
 -28   2   5 66.6808 2.89981   3
  28   2  -5 66.5548 2.92044   2
 -28   2   5 63.8442 2.75651   5
  28   2  -5 64.1258 2.94846   4
 -26  -2   5 9.49399 1.28762   5
  26  -2  -5 9.25815 1.54424   4
 -26  -2   5 9.30082 1.38189   3
  26  -2  -5 11.9074 1.73880   2
 -26  -2   5 10.1817 1.48204   1
 -26   2   5 9.48766 1.01595   5
  26   2  -5 8.87185 0.97857   2
 -26   2   5 8.55097 1.16770   1
 -26   2   5 10.6106 1.17512   3
  26   2  -5 10.3310 1.11805   4
 -24  -2   5 12.4090 1.78244   1
  24  -2  -5 11.9444 1.64730   2
 -24  -2   5 9.34754 1.40529   3
  24  -2  -5 11.7793 1.57684   4
 -24  -2   5 10.7654 1.34573   5
 -24   2   5 11.5985 1.17907   3
 -24   2   5 10.2510 1.01622   5
 -24   2   5 10.9707 1.33515   1
  24   2  -5 8.34041 1.02729   2
  24   2  -5 11.1961 1.04664   4
  22  -2  -5 425.399 16.3313   2
 -22  -2   5 413.432 16.2039   1
 -22  -2   5 393.993 15.9292   5
 -22  -2   5 400.683 16.0237   3
  22  -2  -5 420.718 16.3095   4
  22   2  -5 436.856 15.7309   4
 -22   2   5 450.626 15.8619   3
  22   2  -5 435.632 15.7349   2
 -22   2   5 433.926 15.9214   1
 -22   2   5 448.335 15.7856   5
 -20  -2   5 16.8498 1.48872   5
 -20  -2   5 17.0483 1.51060   3
  20  -2  -5 16.7181 1.79989   2
 -20  -2   5 17.4194 1.67629   1
  20  -2  -5 16.9831 2.17935   4
  20   2  -5 18.6371 1.19225   4
 -20   2   5 19.7243 1.32361   3
 -20   2   5 20.6615 1.20939   5
  20   2  -5 18.0123 1.16803   2
 -20   2   5 19.7270 1.28784   1
 -18  -2   5 43.6836 2.25113   5
 -18  -2   5 41.3380 2.30362   3
  18  -2  -5 42.4050 2.48976   2
 -18  -2   5 44.1996 2.62052   1
  18  -2  -5 42.4628 2.49153   4
 -18   2   5 42.8691 2.03926   1
 -18   2   5 46.4576 2.07782   3
 -18   2   5 41.7420 2.05698   5
  18   2  -5 41.2400 1.94738   4
  18   2  -5 41.2613 1.93896   2
 -16  -2   5 96.7872 4.25880   3
  16  -2  -5 100.541 4.38781   2
 -16  -2   5 97.1347 4.18524   5
  16  -2  -5 98.3899 4.38712   4
 -16  -2   5 100.019 4.34458   1
 -16   2   5 100.724 3.97604   1
 -16   2   5 100.844 4.02296   3
  16   2  -5 92.7108 4.24974   4
 -16   2   5 104.361 4.00086   5
  16   2  -5 99.7721 3.90422   2
 -14  -2   5 4.41456 0.72206   4
 -14  -2   5 4.46827 0.83478   3
  14  -2  -5 2.86588 0.77366   4
 -14  -2   5 4.46658 0.86798   1
  14  -2  -5 3.30730 0.86950   2
 -14  -2   5 3.34449 0.73104   5
  14   2  -5 3.91492 0.62194   2
  14   2  -5 4.86105 0.67791   4
 -14   2   5 4.13286 0.55203   1
  14   2  -5 3.44524 0.81702   4
  14   2  -5 2.82625 0.85826   2
 -14   2   5 4.95557 0.65943   5
 -14   2   5 5.17543 0.73745   3
 -12  -2   5 307.137 11.7526   5
 -12  -2   5 307.475 11.8769   1
  12  -2  -5 318.355 11.9015   2
 -12  -2   5 302.401 11.8124   3
 -12  -2   5 318.603 11.5469   2
 -12  -2   5 318.579 11.5961   4
  12  -2  -5 307.703 11.8863   4
  12   2  -5 314.243 11.5364   4
 -12   2   5 304.243 11.5928   1
  12   2  -5 319.676 11.5018   2
  12   2  -5 307.036 11.9697   1
 -12   2   5 298.310 11.5768   3
 -12   2   5 307.350 11.5530   5
 -10  -2   5 304.270 11.9965   3
 -10  -2   5 322.065 11.8219   4
 -10  -2   5 324.293 11.7698   2
  10  -2  -5 321.304 12.0662   2
  10  -2  -5 317.610 12.0593   4
 -10  -2   5 316.032 12.0727   1
 -10  -2   5 310.197 11.9483   5
  10   2  -5 312.237 12.1387   1
 -10   2   5 302.760 11.7634   3
 -10   2   5 321.141 11.6332   1
  10   2  -5 320.967 11.8114   2
  10   2  -5 315.264 11.8417   4
   8  -2  -5 0.11692 0.65180   2
   8  -2  -5 0.64238 0.67673   4
  -8  -2   5 0.37848 0.53414   3
  -8  -2   5 0.74566 0.62898   1
  -8  -2   5 0.87816 0.62383   4
  -8  -2   5 0.49908 0.56266   2
  -8  -2   5 0.87082 0.54197   5
   8  -2  -5 0.55746 0.36001   1
   8   2  -5 0.74377 0.53112   2
  -8   2   5 0.30805 0.32550   3
   8   2  -5 0.16567 0.66416   1
   8   2  -5 0.86357 0.54695   4
  -8   2   5 0.45503 0.33618   5
  -8   2   5 0.10747 0.25836   1
   6  -2  -5 133.186 5.41183   2
  -6  -2   5 131.819 5.34386   5
  -6  -2   5 139.395 5.24727   2
   6  -2  -5 131.709 5.41404   4
   6  -2  -5 129.699 5.03282   1
  -6  -2   5 132.219 5.29028   4
  -6  -2   5 126.561 5.37602   3
  -6   2   5 130.837 5.10234   5
  -6   2   5 131.210 5.12504   3
   6   2  -5 126.606 5.51233   1
  -6   2   5 135.845 4.92250   1
   6   2  -5 136.502 5.15706   2
   4  -2  -5 239.784 9.24381   4
  -4  -2   5 224.841 9.23520   3
  -4  -2   5 224.774 9.17876   5
   4  -2  -5 237.655 9.23484   2
  -4  -2   5 244.858 9.18609   4
   4  -2  -5 247.763 8.85156   1
  -4  -2   5 254.168 9.13534   2
   4   2  -5 248.429 9.02403   2
  -4   2   5 234.504 8.97025   3
   4   2  -5 232.892 9.03358   4
  -4   2   5 241.049 8.96386   5
  -4   2   5 243.143 8.73383   1
   4   2  -5 238.629 9.38663   1
  -2  -2   5 457.776 17.6046   5
   2  -2  -5 479.314 17.6308   4
  -2  -2   5 464.989 17.6707   3
  -2  -2   5 505.616 17.5670   2
   2  -2  -5 482.193 17.6333   2
   2   2  -5 457.248 17.7730   1
   2   2  -5 463.818 17.6993   3
  -2   2   5 473.463 17.3496   5
  -2   2   5 460.276 17.3516   3
   2   2  -5 478.947 17.3985   2
   0  -2  -5 39.3834 2.13371   4
   0  -2   5 41.2853 2.19436   3
   0  -2   5 38.9306 2.11036   5
   0  -2  -5 43.4510 2.17938   2
   0  -2   5 43.7582 2.19164   4
   0   2  -5 42.7466 2.31869   1
   0   2  -5 40.6093 2.21368   3
   0   2   5 44.1054 2.07781   4
   0   2   5 41.6838 1.81692   5
   0   2  -5 40.1417 2.15287   5
  -2  -2  -5 798.021 28.6330   2
   2  -2   5 759.612 28.6524   5
  -2  -2  -5 694.363 28.4309   3
   2  -2   5 820.301 28.7021   4
   2  -2   5 752.685 28.7038   3
  -2  -2  -5 795.206 28.6395   4
   2  -2   5 810.960 28.6348   2
   2   2   5 794.120 28.5572   2
   2   2   5 792.557 28.5652   4
   2   2   5 771.062 28.3371   3
  -2   2  -5 780.165 28.7478   3
  -2   2  -5 779.249 28.6846   5
  -2   2  -5 795.922 28.8648   1
   2   2   5 748.926 28.3401   5
   4  -2   5 16.6048 1.35720   4
   4  -2   5 17.5079 1.40367   3
   4  -2   5 16.9257 1.32666   5
  -4  -2  -5 15.3739 1.29975   4
  -4  -2  -5 18.1250 1.30938   2
   4  -2   5 18.1543 1.34419   2
  -4   2  -5 15.6697 1.32311   5
  -4   2  -5 17.4464 1.43207   3
   4   2   5 16.8001 1.23066   4
   4   2   5 17.3418 1.21290   2
  -4   2  -5 16.7017 1.54480   1
   4   2   5 16.9447 0.93237   3
   6  -2   5 415.337 16.0045   5
  -6  -2  -5 399.225 15.7429   3
  -6  -2  -5 387.909 15.7450   5
   6  -2   5 433.466 16.0337   2
   6  -2   5 438.487 16.1020   4
  -6  -2  -5 457.282 15.9882   2
   6   2   5 433.361 15.6141   3
  -6   2  -5 434.992 16.2454   1
  -6   2  -5 426.007 16.0314   5
   6   2   5 425.636 15.6224   5
   6   2   5 438.443 15.8953   2
  -6   2  -5 424.104 16.0910   3
   6   2   5 439.596 15.9025   4
  -8  -2  -5 11.5214 0.72688   1
  -8  -2  -5 11.8702 0.87541   3
   8  -2   5 11.3674 1.29741   4
  -8  -2  -5 11.1293 0.94185   5
   8  -2   5 11.9354 1.23689   2
   8  -2   5 10.9749 1.18595   5
   8   2   5 12.0096 1.06152   2
   8   2   5 12.1512 1.02730   5
  -8   2  -5 11.4486 1.35581   3
  -8   2  -5 11.5564 1.42244   1
   8   2   5 11.4513 0.71759   5
   8   2   5 13.2106 0.97323   3
   8   2   5 13.2032 1.10508   4
  -8   2  -5 12.8497 1.32060   5
   8   2   5 12.3405 0.73948   3
 -10  -2  -5 140.389 5.66926   5
  10  -2   5 144.979 6.57026   2
  10  -2   5 156.133 6.20172   4
  10   2   5 155.974 5.51778   5
  10   2   5 148.999 5.86033   2
  10   2   5 154.029 5.66035   1
  10   2   5 146.095 5.70172   5
 -10   2  -5 145.197 6.06692   3
  10   2   5 149.006 5.87705   4
 -10   2  -5 147.725 6.25454   1
  10   2   5 144.876 5.62790   3
 -10   2  -5 148.445 6.02464   5
 -12  -2  -5 59.0323 2.36145   1
  12  -2   5 55.2038 2.93768   4
  12  -2   5 52.5357 2.86682   2
  12   2   5 52.8069 2.54857   2
  12   2   5 54.4168 2.56368   4
 -12   2  -5 51.3371 2.74371   3
 -12   2  -5 56.1493 2.71768   5
  12   2   5 55.0098 2.44096   1
 -12   2  -5 56.3317 2.98367   1
  12   2   5 54.3925 2.32279   5
  12   2   5 55.8636 2.11328   5
 -14  -2  -5 1.30483 0.59762   1
  14  -2   5 3.25491 1.03815   2
  14  -2   5 2.34478 1.00391   4
 -14   2  -5 0.84743 0.93063   1
 -14   2  -5 1.76988 0.75218   5
 -14   2  -5 1.47829 0.75891   3
  14   2   5 2.71585 0.70199   2
  14   2   5 1.38545 0.66569   4
 -16  -2  -5 1.49778 0.60317   1
  16  -2   5 1.51133 1.05475   4
  16  -2   5 2.97594 1.12576   2
 -16   2  -5 1.91371 1.06097   1
 -16   2  -5 -0.3052 0.72642   3
  16   2   5 1.32577 0.67852   2
 -16   2  -5 2.67750 0.74303   5
  16   2   5 1.07183 0.76249   4
  18  -2   5 54.3666 3.40313   4
  18  -2   5 52.5167 3.78498   2
 -18  -2  -5 62.4874 2.64389   1
  18   2   5 60.0616 2.82884   4
 -18   2  -5 60.4567 2.73398   5
 -18   2  -5 57.5475 2.77931   3
  18   2   5 56.6309 2.80261   2
 -18   2  -5 55.3991 3.31254   1
  20  -2   5 26.3932 2.60347   4
 -20  -2  -5 30.8908 1.73960   1
  20  -2   5 30.2455 2.60103   2
 -20   2  -5 27.5435 1.74259   5
 -20   2  -5 30.3844 2.37903   1
  20   2   5 28.1183 1.94802   4
 -20   2  -5 30.4207 1.96078   3
  20   2   5 28.6532 1.90123   2
  22  -2   5 -0.1644 1.34711   4
  22  -2   5 -2.3621 1.35312   2
 -22   2  -5 -0.9239 1.14497   1
  22   2   5 0.95158 0.88802   4
  22   2   5 1.13366 0.85118   2
  24  -2   5 22.1738 2.82430   2
  24  -2   5 17.8427 2.41681   4
 -24   2  -5 19.5124 2.43862   1
  24   2   5 19.2601 1.94772   2
  24   2   5 23.5957 2.00706   4
  26  -2   5 18.0677 2.58004   4
  26  -2   5 19.8398 2.56467   2
  26   2   5 15.5500 2.06390   4
  26   2   5 15.0816 1.76277   2
 -26   2  -5 15.3570 2.04836   1
 -31  -3   5 24.0120 3.20287   1
  31  -3  -5 21.2165 3.19524   2
  31  -3  -5 22.6447 3.12163   4
  31   3  -5 21.1099 2.28986   2
 -31   3   5 24.3368 2.02843   3
 -31   3   5 24.5150 1.75844   5
 -31   3   5 22.9142 2.57710   1
  31   3  -5 19.5280 2.15770   4
  29  -3  -5 -2.0693 2.02453   2
 -29  -3   5 3.94992 1.78814   1
  29  -3  -5 -1.5133 1.89739   4
 -29   3   5 -0.0799 1.06624   3
 -29   3   5 -0.9785 1.25829   1
  29   3  -5 -1.5954 1.02594   2
 -29   3   5 0.42703 1.04688   5
  27  -3  -5 33.4402 3.51578   4
 -27  -3   5 31.7085 3.03801   1
  27  -3  -5 37.8783 3.54809   2
  27   3  -5 30.4761 2.68057   3
  27   3  -5 34.6203 2.14958   2
 -27   3   5 38.1589 2.50854   1
 -27   3   5 37.7152 2.31876   3
 -27   3   5 34.5438 2.17306   5
  27   3  -5 34.5161 2.06173   4
 -25  -3   5 62.5030 3.52401   3
  25  -3  -5 72.5691 4.45332   2
 -25  -3   5 67.2191 4.06580   1
  25  -3  -5 73.6697 4.47959   4
 -25  -3   5 65.3776 3.46030   5
  25   3  -5 69.6694 3.52730   5
 -25   3   5 76.9177 3.38253   5
 -25   3   5 68.7019 3.53285   1
 -25   3   5 74.8888 3.45196   3
  25   3  -5 71.4767 3.68044   3
  25   3  -5 71.3190 3.17121   2
  25   3  -5 71.0236 3.14990   4
 -23  -3   5 1.24259 1.39252   1
  23  -3  -5 2.40544 1.62569   2
 -23  -3   5 2.51849 0.99354   5
 -23  -3   5 1.74508 1.10768   3
 -23   3   5 0.92831 0.98001   1
  23   3  -5 1.23791 1.68065   1
  23   3  -5 -0.2586 1.09214   3
  23   3  -5 -0.0221 0.70766   2
  23   3  -5 0.96344 0.77401   4
 -23   3   5 0.85856 1.00499   3
  23   3  -5 2.19481 1.00662   5
 -21  -3   5 -0.0765 1.00372   3
  21  -3  -5 1.05249 1.49641   2
  21  -3  -5 0.83328 1.41395   4
 -21  -3   5 1.36617 1.00538   5
 -21  -3   5 2.23942 1.28987   1
  21   3  -5 0.58396 1.03473   3
  21   3  -5 2.49632 1.02609   5
  21   3  -5 0.54984 1.38904   1
  21   3  -5 2.37723 0.74721   2
 -21   3   5 1.08977 0.89711   5
 -21   3   5 5.10587 1.73233   3
  21   3  -5 1.68713 0.75773   4
 -21   3   5 0.75367 0.88469   1
 -19  -3   5 200.097 8.36111   3
  19  -3  -5 199.796 8.68625   2
 -19  -3   5 205.754 8.54080   1
 -19  -3   5 195.137 8.23545   5
  19  -3  -5 196.089 8.67291   4
 -19   3   5 214.281 8.09672   5
  19   3  -5 209.521 7.94820   4
  19   3  -5 203.699 8.44290   3
  19   3  -5 205.892 7.96621   2
  19   3  -5 210.168 8.33504   5
 -19   3   5 210.187 8.01432   1
  19   3  -5 205.567 8.69516   1
 -19   3   5 213.231 8.15334   3
  17  -3  -5 2.58892 1.33663   2
 -17  -3   5 4.29424 1.22192   1
 -17  -3   5 1.80386 0.99389   5
 -17  -3   5 1.82310 1.07165   3
  17  -3  -5 4.80684 1.32479   4
  17   3  -5 2.51423 1.02816   5
 -17   3   5 5.36824 0.92810   3
 -17   3   5 2.11461 0.80737   5
  17   3  -5 3.51437 1.09009   3
  17   3  -5 3.02983 0.78726   2
  17   3  -5 4.70031 0.83250   4
 -17   3   5 2.90279 0.76071   1
  17   3  -5 2.70611 1.28331   1
 -15  -3   5 7.58335 1.01202   2
  15  -3  -5 9.65200 1.55881   2
 -15  -3   5 9.64408 1.31320   4
 -15  -3   5 8.27764 1.30150   3
  15  -3  -5 7.85541 1.41651   4
 -15  -3   5 7.47824 1.20138   5
 -15  -3   5 8.26232 1.34438   1
  15   3  -5 8.22705 1.01376   4
  15   3  -5 9.38491 1.51588   1
 -15   3   5 8.81146 1.05422   1
  15   3  -5 9.87896 1.17631   2
 -15   3   5 8.14280 1.20079   3
 -15   3   5 9.34579 1.21013   5
  15   3  -5 8.74231 1.28293   5
  15   3  -5 9.08062 1.34435   3
 -13  -3   5 -0.8780 0.84986   3
 -13  -3   5 -0.5052 0.73178   2
  13  -3  -5 0.09582 1.01370   2
 -13  -3   5 0.28059 0.92587   1
 -13  -3   5 -1.1553 0.78443   5
  13  -3  -5 0.78776 0.98783   4
 -13  -3   5 -0.6872 0.76875   4
  13   3  -5 0.26414 0.85797   5
 -13   3   5 0.58484 0.51820   1
  13   3  -5 -0.5265 0.63901   2
  13   3  -5 -0.5746 0.92220   3
  13   3  -5 1.10530 1.00195   1
 -13   3   5 0.31197 0.69472   3
 -13   3   5 1.10927 0.68853   5
  13   3  -5 -0.9053 0.70705   4
 -11  -3   5 7.68514 1.14200   4
 -11  -3   5 12.1211 1.65539   3
 -11  -3   5 8.66517 1.20257   5
  11  -3  -5 13.5775 1.64698   4
  11  -3  -5 13.0512 1.61399   2
 -11  -3   5 11.4309 1.38896   2
 -11   3   5 9.12149 1.14262   5
 -11   3   5 9.02620 1.20746   3
 -11   3   5 10.0254 0.98338   1
  11   3  -5 8.67218 1.36849   3
  11   3  -5 11.1248 1.50023   5
  11   3  -5 10.0314 1.44795   1
   9  -3  -5 17.6063 1.94415   4
  -9  -3   5 16.5479 1.64450   4
   9  -3  -5 17.7233 1.85962   2
  -9  -3   5 15.7865 1.70190   3
  -9  -3   5 17.1104 1.61771   2
  -9  -3   5 16.3492 1.67774   5
   9   3  -5 17.0236 1.80954   3
   9   3  -5 18.8007 1.98611   1
  -9   3   5 17.2349 1.15777   1
  -9   3   5 18.0345 1.34577   5
  -9   3   5 17.2871 1.39019   3
   9   3  -5 16.7990 1.73690   5
   7  -3  -5 70.8302 3.53733   2
  -7  -3   5 67.9991 3.26370   2
   7  -3  -5 69.8873 3.53235   4
  -7  -3   5 65.8172 3.39324   3
  -7  -3   5 65.7968 3.32425   5
  -7  -3   5 67.9723 3.38056   4
  -7   3   5 67.2232 3.10474   3
  -7   3   5 69.5412 3.06785   5
   7   3  -5 71.2749 3.50780   3
   7   3  -5 71.3323 3.60177   1
   7   3  -5 62.4834 3.33978   5
  -7   3   5 69.3021 2.80946   1
   5  -3  -5 32.1724 2.95704   4
  -5  -3   5 28.3945 1.98265   2
   5  -3  -5 28.0892 1.57153   1
   5  -3  -5 27.2819 2.05010   2
  -5  -3   5 27.0479 2.04745   4
  -5  -3   5 27.3799 1.94113   5
  -5  -3   5 24.6191 1.95644   3
  -5   3   5 29.0478 1.72041   3
   5   3  -5 26.2022 2.04850   3
  -5   3   5 27.5675 1.59916   1
   5   3  -5 25.9249 1.96652   5
  -5   3   5 27.1293 1.63754   5
   5   3  -5 28.4612 2.18460   1
   3  -3  -5 109.963 5.03198   2
  -3  -3   5 111.047 5.02625   4
  -3  -3   5 107.571 5.04723   3
  -3  -3   5 112.785 4.95345   2
   3  -3  -5 115.393 5.06929   4
   3  -3  -5 116.866 4.44956   1
  -3  -3   5 115.097 5.00400   5
  -3   3   5 118.606 4.49972   1
  -3   3   5 115.161 4.42854   1
   3   3  -5 113.496 5.17210   1
   3   3  -5 112.984 5.01305   5
  -3   3   5 117.275 4.68914   5
  -3   3   5 117.258 4.71875   3
   3   3  -5 113.746 5.18078   3
   1  -3  -5 173.793 7.19930   4
   1  -3  -5 179.032 7.22156   2
  -1  -3   5 178.242 7.16205   2
  -1  -3   5 176.778 7.26098   4
  -1  -3   5 164.316 7.12562   5
  -1  -3   5 168.374 7.27301   3
  -1   3   5 181.350 6.84314   5
  -1   3   5 177.901 6.85654   3
   1   3  -5 176.801 7.39275   1
   1   3  -5 171.921 7.18955   5
   1   3  -5 174.682 7.29363   3
  -1  -3  -5 408.833 15.6232   2
   1  -3   5 392.125 15.6119   5
   1  -3   5 424.154 15.7548   4
   1  -3   5 422.242 15.6561   2
  -1  -3  -5 419.802 15.6689   4
   1   3   5 404.061 15.5119   4
   1   3   5 409.501 15.2607   5
   1   3   5 405.245 15.2778   3
  -1   3  -5 405.489 15.6548   5
  -1   3  -5 413.397 15.8393   1
  -1   3  -5 402.982 15.7342   3
   3  -3   5 19.1710 1.72378   5
   3  -3   5 18.9971 1.87015   2
   3  -3   5 19.2992 1.98822   4
  -3  -3  -5 19.3053 1.79622   4
  -3  -3  -5 18.9431 1.79057   2
  -3   3  -5 16.8328 1.80656   3
  -3   3  -5 19.5171 2.13046   1
   3   3   5 16.5518 1.21767   5
   3   3   5 18.3437 1.65346   2
   3   3   5 18.2101 1.29682   3
  -3   3  -5 18.8050 1.76341   5
   3   3   5 16.1140 1.66804   4
   5  -3   5 91.0482 4.37954   2
  -5  -3  -5 90.7603 4.21998   2
   5  -3   5 97.2195 4.56064   4
  -5  -3  -5 95.1271 4.28357   4
   5   3   5 93.7916 4.13501   2
   5   3   5 96.1827 3.82699   3
  -5   3  -5 93.7887 4.52371   1
  -5   3  -5 89.4662 4.31315   5
  -5   3  -5 85.9342 4.37027   3
   5   3   5 93.3607 3.79822   5
   5   3   5 91.7987 4.13367   4
   7  -3   5 210.623 8.46648   2
  -7  -3  -5 206.700 8.25669   2
   7  -3   5 205.386 8.53577   4
  -7  -3  -5 214.642 8.31925   4
  -7   3  -5 199.593 8.42549   3
   7   3   5 205.861 7.81291   5
  -7   3  -5 202.484 8.55763   1
   7   3   5 204.025 8.16778   4
  -7   3  -5 200.912 8.34015   5
   7   3   5 205.220 8.17122   2
   7   3   5 207.077 7.82471   3
  -9  -3  -5 117.456 5.13900   2
   9  -3   5 118.808 5.51088   4
   9  -3   5 116.409 5.37342   2
   9   3   5 115.162 4.57889   5
   9   3   5 117.033 5.01089   4
  -9   3  -5 118.915 5.24906   5
   9   3   5 118.244 4.59237   3
   9   3   5 116.196 4.99988   2
  -9   3  -5 116.355 5.32601   3
  -9   3  -5 114.653 5.39321   1
  11  -3   5 58.7014 3.46724   2
  11  -3   5 58.2326 3.56566   4
 -11   3  -5 53.6303 3.45907   1
  11   3   5 57.3312 2.40081   5
  11   3   5 57.5633 2.41314   3
  11   3   5 54.5113 2.90893   4
 -11   3  -5 58.2411 3.17581   5
  11   3   5 55.6677 2.90500   2
 -11   3  -5 55.3319 3.22724   3
  13  -3   5 11.4571 2.15361   2
  13  -3   5 14.2580 2.08352   4
  13   3   5 14.0217 1.59387   2
 -13   3  -5 14.5841 1.98792   3
 -13   3  -5 15.7393 1.93822   5
 -13   3  -5 15.4363 1.91368   1
  13   3   5 13.5651 1.70941   4
  13   3   5 12.9729 0.95398   5
  15  -3   5 17.7889 2.20207   2
  15  -3   5 20.9045 2.38185   4
  15   3   5 21.7428 1.89014   4
 -15   3  -5 19.4881 2.03783   5
 -15   3  -5 17.3836 2.18076   3
  15   3   5 19.1206 1.78673   2
 -15   3  -5 23.9433 2.42283   1
  17  -3   5 5.72660 1.74729   2
  17  -3   5 5.53312 1.74614   4
  17   3   5 3.67265 1.06518   4
  17   3   5 5.30728 1.10558   2
 -17   3  -5 2.93558 1.51196   1
 -17   3  -5 4.38951 1.38643   3
 -17   3  -5 3.74465 1.22035   5
  19  -3   5 -2.1062 1.47985   2
  19  -3   5 -0.7332 1.61896   4
  19   3   5 -2.1360 0.94529   4
 -19   3  -5 -1.1345 1.42979   1
  19   3   5 -0.5623 0.93052   2
  21  -3   5 15.0866 2.50286   4
  21  -3   5 15.9869 2.46635   2
  21   3   5 13.5648 1.60169   4
  21   3   5 13.0910 1.68477   2
 -21   3  -5 13.1892 1.60599   3
 -21   3  -5 14.8223 2.06990   1
  23  -3   5 16.3948 2.68039   2
  23  -3   5 13.3972 2.78480   4
 -23   3  -5 13.4632 2.23393   1
  23   3   5 15.2145 1.77336   2
  23   3   5 17.9203 2.27645   4
 -26  -4   5 30.2032 3.59141   1
  26  -4  -5 23.1837 3.39050   4
  26  -4  -5 24.4889 3.55005   2
  26   4  -5 23.4669 2.33398   4
  26   4  -5 26.3300 2.78432   2
 -26   4   5 30.6114 2.66968   5
  26   4  -5 35.0535 4.32935   1
 -26   4   5 24.6685 2.69322   1
  24  -4  -5 8.21754 2.42026   4
 -24  -4   5 10.6819 2.10026   1
  24  -4  -5 8.37966 2.68529   2
 -24   4   5 6.28245 1.58135   3
  24   4  -5 7.34889 1.91233   3
  24   4  -5 6.92982 2.59825   1
  24   4  -5 8.14086 1.81783   5
  24   4  -5 7.61932 1.37095   2
  24   4  -5 7.11308 1.37854   4
 -24   4   5 7.89260 1.68090   1
 -24   4   5 8.25787 1.53647   5
 -22  -4   5 14.9403 2.37361   1
  22  -4  -5 18.3776 2.80674   2
  22  -4  -5 14.2456 2.66066   4
 -22   4   5 16.9333 2.17549   3
  22   4  -5 15.6221 2.64613   1
  22   4  -5 14.7006 2.12015   3
  22   4  -5 17.6259 2.20003   4
  22   4  -5 17.5199 2.04163   2
 -22   4   5 14.9409 2.03124   5
 -22   4   5 17.3250 2.16144   1
  22   4  -5 13.6802 1.94679   5
  20  -4  -5 18.6291 2.65371   2
  20  -4  -5 17.0710 2.52965   4
 -20   4   5 17.6249 2.01884   5
 -20   4   5 18.8858 2.10258   3
  20   4  -5 15.6385 2.11102   5
  20   4  -5 17.0776 2.25407   3
 -20   4   5 14.5569 1.97966   1
  20   4  -5 18.5627 2.65357   1
  18  -4  -5 20.9030 2.65538   2
 -18  -4   5 20.2208 2.50045   5
  18  -4  -5 20.0231 2.54950   4
 -18  -4   5 17.5560 1.98634   4
  18   4  -5 17.6230 2.29153   3
  18   4  -5 17.3290 2.09977   4
 -18   4   5 19.7201 2.26593   3
 -18   4   5 20.8885 2.16708   5
 -18   4   5 19.0485 1.85131   1
  18   4  -5 19.5697 2.59882   5
  18   4  -5 23.9427 2.05133   2
  18   4  -5 17.4981 2.99124   1
 -16  -4   5 210.285 9.72256   5
  16  -4  -5 226.491 9.92267   4
 -16  -4   5 229.425 9.18915   2
 -16  -4   5 227.100 9.44222   4
  16  -4  -5 229.008 9.96302   2
 -16   4   5 247.648 9.26129   5
 -16   4   5 232.012 9.27597   3
  16   4  -5 213.366 10.2832   1
  16   4  -5 225.422 9.89892   3
  16   4  -5 235.139 9.16703   4
 -16   4   5 241.410 8.96544   1
  16   4  -5 226.022 9.58244   5
  16   4  -5 236.580 9.06075   2
 -14  -4   5 8.02410 1.56521   4
  14  -4  -5 9.46057 2.01893   2
  14  -4  -5 10.4789 2.13758   4
 -14  -4   5 5.48826 1.38996   2
 -14  -4   5 10.9863 2.48306   5
 -14   4   5 9.51063 1.47369   3
 -14   4   5 8.45787 1.43085   5
  14   4  -5 9.43574 1.47127   4
  14   4  -5 7.87166 2.42695   3
  14   4  -5 11.2890 2.11180   1
  14   4  -5 9.05715 1.98333   5
 -14   4   5 7.30687 1.04687   1
  14   4  -5 11.4609 1.44600   2
 -12  -4   5 21.8294 2.37216   4
 -12  -4   5 19.5587 2.86290   5
  12  -4  -5 18.8937 2.48951   4
 -12  -4   5 19.6015 2.24749   2
  12  -4  -5 19.6507 2.31583   2
 -12   4   5 18.7049 1.53158   1
 -12   4   5 24.0830 2.19696   3
 -12   4   5 24.4299 2.02845   5
  12   4  -5 21.8000 2.90572   5
  12   4  -5 21.0740 2.90447   1
  10  -4  -5 100.031 5.19940   2
 -10  -4   5 94.4269 4.64325   2
  10  -4  -5 92.8239 5.18282   4
 -10  -4   5 85.8303 6.09538   5
 -10  -4   5 98.4295 4.77089   4
  10   4  -5 95.4592 5.14241   1
 -10   4   5 100.296 4.54611   3
 -10   4   5 103.099 4.39576   1
 -10   4   5 101.343 4.48630   5
  10   4  -5 94.2699 5.74013   5
   8  -4  -5 25.8147 2.86389   2
  -8  -4   5 29.0260 2.57591   2
  -8  -4   5 33.6427 2.78354   4
   8  -4  -5 23.0412 2.84075   4
  -8   4   5 29.7391 2.41274   3
   8   4  -5 28.2052 3.13643   5
   8   4  -5 31.2164 3.70766   3
   8   4  -5 31.2524 3.02359   1
  -8   4   5 34.0372 1.80504   1
  -8   4   5 32.7250 2.22021   5
   6  -4  -5 0.81434 1.42303   4
  -6  -4   5 2.26690 1.35978   2
   6  -4  -5 -1.0141 1.38893   2
  -6  -4   5 -0.1692 1.40151   4
   6   4  -5 1.96553 1.42737   5
   6   4  -5 0.88399 1.61849   3
   6   4  -5 2.02835 1.47788   1
  -6   4   5 -0.0345 0.74947   1
  -6   4   5 0.88343 1.13763   3
  -4  -4   5 29.1862 2.79997   4
   4  -4  -5 26.4322 2.78729   4
   4  -4  -5 21.7235 2.70944   2
  -4  -4   5 29.1793 2.67512   2
  -4   4   5 28.0530 2.13638   5
  -4   4   5 28.6841 2.21784   3
   4   4  -5 21.1802 2.45362   5
   4   4  -5 29.6696 2.87377   3
   4   4  -5 29.5286 2.90082   1
   2  -4  -5 3.98465 1.43455   2
  -2  -4   5 3.30245 1.50870   2
  -2  -4   5 4.73397 1.73483   4
   2  -4  -5 3.12985 1.46036   4
   2   4  -5 1.22021 1.40063   5
  -2   4   5 2.40486 1.04635   5
   2   4  -5 4.40995 1.52959   1
  -2   4   5 0.73070 1.05276   3
   2   4  -5 0.26613 1.37910   3
   0  -4   5 57.6393 3.83839   4
   0  -4  -5 60.7389 3.68071   4
   0  -4   5 51.2694 3.56170   2
   0  -4  -5 55.9802 3.57865   2
   0   4  -5 52.9230 3.60777   3
   0   4   5 59.2704 3.06310   3
   0   4  -5 63.3786 3.63175   5
   0   4   5 55.8306 2.97539   5
   0   4  -5 53.8392 3.79296   1
   2  -4   5 82.9197 4.63813   2
  -2  -4  -5 77.8210 4.39554   2
   2  -4   5 83.5106 4.79464   4
  -2  -4  -5 86.0854 4.53997   4
   2   4   5 88.9335 3.94497   3
  -2   4  -5 83.0738 4.57152   5
   2   4   5 87.5843 3.92462   5
  -2   4  -5 89.0999 4.65357   3
   2   4   5 83.1495 4.32344   4
  -4  -4  -5 1.00674 1.36228   2
   4  -4   5 -0.9679 1.55770   2
  -4  -4  -5 -1.3214 1.35412   4
   4  -4   5 -0.7304 1.73650   4
   4   4   5 -1.7654 1.14382   2
   4   4   5 0.57835 1.24879   4
  -4   4  -5 -1.9236 1.39646   5
  -4   4  -5 -1.1750 1.37979   3
  -4   4  -5 0.33874 1.50300   1
   4   4   5 0.29982 0.84243   5
   4   4   5 -0.8045 0.86168   3
   6  -4   5 38.1098 3.29650   2
  -6  -4  -5 37.4390 3.05332   4
  -6  -4  -5 33.1677 2.96705   2
   6  -4   5 40.2816 3.47099   4
   6   4   5 36.0019 2.12469   3
  -6   4  -5 37.1025 2.97795   5
  -6   4  -5 32.5497 3.16856   3
   6   4   5 38.2191 2.79095   4
   6   4   5 35.3285 2.70962   2
  -6   4  -5 33.9591 3.24203   1
   6   4   5 37.5700 2.13139   5
  -8  -4  -5 113.850 5.59684   4
  -8  -4  -5 119.749 5.55938   2
   8  -4   5 118.261 5.95331   2
   8  -4   5 120.443 6.16413   4
  -8   4  -5 117.999 5.83032   1
   8   4   5 121.074 5.42030   2
  -8   4  -5 111.783 5.72218   3
   8   4   5 125.711 5.48368   4
   8   4   5 119.962 4.91874   5
  -8   4  -5 117.308 5.73618   5
   8   4   5 121.970 4.94598   3
 -10  -4  -5 3.09470 1.43547   2
  10  -4   5 -2.0556 1.62386   2
  10  -4   5 -0.4967 1.75305   4
 -10   4  -5 0.56530 1.54337   3
  10   4   5 0.46251 1.19309   2
 -10   4  -5 -0.8484 1.49657   5
  10   4   5 1.18408 1.26395   4
 -10   4  -5 -1.0834 1.51170   1
  10   4   5 0.66599 0.69695   5
  10   4   5 0.99395 0.82231   3
  12  -4   5 4.01007 1.98698   2
  12  -4   5 3.82471 2.00304   4
  12   4   5 4.18644 1.31556   4
  12   4   5 2.40448 1.29945   2
 -12   4  -5 2.87007 1.54851   5
 -12   4  -5 2.05188 1.72614   1
 -12   4  -5 -0.9656 1.47963   3
  14  -4   5 -2.9815 1.94311   2
  14  -4   5 2.42229 2.13909   4
  14   4   5 0.18098 1.25006   2
  14   4   5 -1.4749 1.24930   4
 -14   4  -5 2.41755 1.93501   1
 -14   4  -5 -1.1325 1.57993   3
 -14   4  -5 0.13579 1.48735   5
  16  -4   5 30.9192 4.05466   2
  16  -4   5 39.7291 4.32643   4
 -16   4  -5 32.9892 3.19994   5
  16   4   5 35.9580 2.74355   2
 -16   4  -5 27.6068 3.42934   1
  16   4   5 33.9197 2.83782   4
 -16   4  -5 38.5071 3.25564   3
  18  -4   5 41.2224 4.65113   2
  18  -4   5 30.3235 3.95625   4
 -18   4  -5 27.8263 3.13282   5
 -18   4  -5 32.7961 4.07463   1
  18   4   5 29.1962 3.08921   4
  18   4   5 33.9311 2.97976   2
 -18   4  -5 39.3799 3.29362   3
 -15  -5   5 26.1400 3.20008   4
  15  -5  -5 32.3619 3.97434   4
 -15  -5   5 25.3294 3.08680   2
  15  -5  -5 25.1196 3.65619   2
 -15   5   5 23.3898 3.23387   3
  15   5  -5 25.9677 3.17973   4
 -15   5   5 30.2332 3.40580   5
  15   5  -5 29.7577 3.73270   5
  15   5  -5 33.4898 4.17970   1
  15   5  -5 23.8826 2.93242   2
  15   5  -5 30.5754 3.94877   3
  13  -5  -5 3.42747 3.05568   4
  13  -5  -5 10.1348 2.83208   2
 -13  -5   5 4.67418 2.08730   4
 -13  -5   5 1.53552 1.97308   2
 -13   5   5 5.89305 1.90145   5
  13   5  -5 9.58805 1.93281   2
  13   5  -5 6.65275 2.01087   4
  13   5  -5 8.41532 2.44433   1
  13   5  -5 8.61001 2.39842   3
 -13   5   5 6.54968 2.00186   3
  13   5  -5 6.55983 2.30180   5
 -11  -5   5 6.88674 2.05520   2
 -11  -5   5 5.45415 2.13848   4
  11  -5  -5 3.22050 2.42556   2
  11  -5  -5 7.53620 2.60651   4
 -11   5   5 4.70009 1.86011   3
  11   5  -5 7.19159 2.20356   5
  11   5  -5 3.98566 2.20581   3
 -11   5   5 3.63325 1.79104   5
  -9  -5   5 6.97817 2.04874   2
   9  -5  -5 5.10268 2.43478   2
  -9  -5   5 4.12567 2.37833   4
   9  -5  -5 4.49187 2.56566   4
  -9   5   5 4.60590 1.80669   5
   9   5  -5 10.2420 2.45797   1
  -9   5   5 5.15875 1.72415   3
   9   5  -5 9.20801 2.27846   5
   9   5  -5 11.9305 2.41021   3
  -7  -5   5 -1.1870 2.17634   4
  -7  -5   5 2.70259 2.02386   2
   7  -5  -5 0.03119 2.21891   2
   7  -5  -5 -0.2512 2.28380   4
  -7   5   5 0.31754 1.49140   5
   7   5  -5 2.33152 2.16254   1
   7   5  -5 3.08933 2.06878   5
   7   5  -5 0.79780 2.11280   3
  -7   5   5 -0.4854 1.44394   3
   5  -5  -5 1.20768 2.12936   2
  -5  -5   5 -1.4441 2.07527   4
  -5  -5   5 -1.4996 2.07938   2
   5  -5  -5 -1.0275 2.34661   4
  -5   5   5 -0.5442 1.45445   3
   5   5  -5 0.88375 2.07986   5
  -5   5   5 2.40546 1.45831   5
   5   5  -5 3.48985 2.43944   1
   5   5  -5 0.58662 2.09390   3
   3  -5  -5 0.45385 2.01261   4
  -3  -5   5 0.17960 2.14908   4
   3  -5  -5 -0.6016 2.01210   2
  -3  -5   5 7.96674 2.31439   2
   3   5  -5 4.40038 2.25182   5
   3   5  -5 5.76452 2.38272   1
  -3   5   5 3.26957 1.42318   5
   3   5  -5 2.29302 2.17690   3
  -3   5   5 4.36512 1.61451   3
  -1  -5   5 16.0045 2.70996   2
   1  -5  -5 14.1147 2.59755   4
  -1  -5   5 12.7924 2.69392   4
   1  -5  -5 14.9837 2.57684   2
   1   5  -5 14.5640 2.61961   5
   1   5  -5 13.2755 2.63174   1
  -1   5   5 17.5741 2.34602   5
   1   5  -5 14.4233 2.66057   3
  -1   5   5 15.0278 1.92487   3
   1  -5   5 -3.9469 2.31462   4
  -1  -5  -5 1.55168 2.04306   2
   1  -5   5 2.23159 2.31222   2
  -1  -5  -5 2.55262 2.15760   4
  -1   5  -5 -0.8145 2.09480   3
  -1   5  -5 4.49790 2.31823   1
   1   5   5 1.26822 1.38938   3
   1   5   5 -0.6644 1.85425   4
  -1   5  -5 1.43160 2.19680   5
   3  -5   5 4.81098 2.71645   4
  -3  -5  -5 2.64530 2.05969   4
   3  -5   5 -0.2987 2.39851   2
  -3  -5  -5 2.26789 2.20055   2
  -3   5  -5 3.48635 2.27784   1
   3   5   5 1.83928 1.34603   5
  -3   5  -5 -1.8433 2.04843   3
  -3   5  -5 0.56287 2.19532   5
   3   5   5 2.20124 1.94627   4
   3   5   5 0.15880 1.85020   2
   3   5   5 0.07991 1.28824   3
   5  -5   5 3.57963 2.39724   2
  -5  -5  -5 0.94136 2.22539   2
   5  -5   5 -2.1248 2.51247   4
  -5  -5  -5 0.63820 2.15837   4
   5   5   5 0.64190 1.29425   3
   5   5   5 -0.6748 1.26331   5
  -5   5  -5 3.72367 2.30185   3
  -5   5  -5 -0.0121 2.15038   1
   5   5   5 1.50348 2.06164   2
  -5   5  -5 -2.1333 1.95000   5
   5   5   5 0.73294 1.95040   4
   7  -5   5 -3.0740 2.68712   4
   7  -5   5 2.60702 2.71836   2
  -7  -5  -5 -3.5305 2.20506   2
  -7  -5  -5 0.57374 2.24525   4
  -7   5  -5 0.74785 2.41141   5
  -7   5  -5 -1.2786 2.36320   1
  -7   5  -5 -4.8269 2.30548   3
   7   5   5 -2.3574 1.16355   5
   7   5   5 0.10226 2.08663   4
   7   5   5 0.03197 2.05540   2
  38   0  -6 6.85873 1.81413   2
 -38   0   6 1.64097 1.77056   1
  36   0  -6 148.552 6.43087   2
 -36   0   6 135.456 6.27064   1
  36   0  -6 140.866 6.67035   4
 -34   0   6 0.18693 1.19788   1
 -34   0   6 -0.3492 0.86876   3
  34   0  -6 3.62511 1.23708   4
 -32   0   6 2.49750 0.66864   5
 -32   0   6 0.97630 0.69431   3
  32   0  -6 -0.5084 1.02541   4
 -32   0   6 -2.4052 0.98506   1
  32   0  -6 0.49792 1.11947   2
  30   0  -6 1.04194 0.95300   4
 -30   0   6 1.82599 0.56686   5
 -30   0   6 1.94130 0.67970   3
 -30   0   6 0.25343 0.94575   1
  30   0  -6 1.25653 1.15405   2
 -28   0   6 101.111 3.95999   5
 -28   0   6 96.1943 4.00786   3
 -28   0   6 94.0082 4.36506   1
  28   0  -6 102.262 4.29064   4
  28   0  -6 102.603 4.31223   2
  26   0  -6 120.421 4.80711   4
 -26   0   6 109.712 4.60643   3
 -26   0   6 115.701 4.55818   5
 -26   0   6 113.283 4.86720   1
  26   0  -6 125.893 4.85733   2
  24   0  -6 35.7493 1.91118   4
 -24   0   6 33.4201 1.62049   5
 -24   0   6 34.2681 1.66907   3
  24   0  -6 34.2021 1.87239   2
 -24   0   6 32.5504 1.91952   1
 -22   0   6 150.091 5.76873   3
 -22   0   6 142.432 5.92429   1
  22   0  -6 156.346 5.89068   2
 -22   0   6 152.294 5.72316   5
  20   0  -6 253.206 9.75778   2
 -20   0   6 245.225 9.38555   4
 -20   0   6 248.850 9.66028   1
 -20   0   6 263.481 9.47927   5
  20   0  -6 266.967 9.55571   4
 -20   0   6 243.204 9.50104   2
 -20   0   6 263.747 9.52550   3
  18   0  -6 61.1410 2.44922   4
  18   0  -6 62.7932 2.49524   2
 -18   0   6 55.6800 2.30423   2
 -18   0   6 60.2771 2.41035   5
 -18   0   6 59.0726 2.58247   1
 -18   0   6 54.7073 2.27896   4
 -18   0   6 60.0880 2.44495   3
  16   0  -6 772.872 27.9613   2
 -16   0   6 757.009 27.8270   4
  16   0  -6 767.880 27.9272   4
 -16   0   6 780.066 27.9460   5
 -16   0   6 739.540 28.0851   1
 -16   0   6 778.349 27.9835   3
 -16   0   6 777.769 27.8568   2
  14   0  -6 1363.42 50.0652   4
 -14   0   6 1416.67 50.0134   2
 -14   0   6 1381.73 50.1284   5
 -14   0   6 1405.31 50.1556   3
 -14   0   6 1325.35 50.2393   1
 -14   0   6 1404.84 49.9845   4
  14   0  -6 1378.46 50.1029   2
 -12   0   6 195.552 7.04642   2
 -12   0   6 189.774 7.31034   1
  12   0  -6 192.694 7.26695   1
  12   0  -6 193.219 7.12742   2
 -10   0   6 340.082 13.0955   3
 -10   0   6 338.961 13.1882   1
  10   0  -6 377.685 13.0622   5
  10   0  -6 355.413 13.1318   1
 -10   0   6 350.421 13.0749   5
  10   0  -6 377.144 13.0880   3
   8   0  -6 397.264 15.0094   1
  -8   0   6 390.479 15.0821   1
   8   0  -6 408.886 14.9763   5
  -8   0   6 390.224 14.9598   5
  -8   0   6 395.559 14.9857   3
   8   0  -6 473.049 15.0818   3
   6   0  -6 965.936 35.0137   1
  -6   0   6 938.429 34.9685   3
  -6   0   6 911.650 34.8222   4
  -6   0   6 926.233 34.9420   5
  -6   0   6 932.200 35.0692   1
   6   0  -6 1058.70 34.9514   3
   6   0  -6 1023.14 34.9330   5
  -6   0   6 946.651 34.8837   4
  -4   0   6 1.09568 0.17609   2
  -4   0   6 1.44979 0.27790   5
   4   0  -6 0.51237 0.38994   1
  -4   0   6 0.66697 0.38870   1
   4   0  -6 0.68950 0.21721   5
  -4   0   6 0.36913 0.25357   3
   4   0  -6 1.00129 0.23246   3
  -4   0   6 0.47905 0.16053   4
  -4   0   6 0.19665 0.23504   2
   4   0  -6 0.53269 0.30474   1
   2   0  -6 1341.71 50.0105   2
   2   0  -6 1557.48 50.3621   5
   2   0  -6 1330.31 50.1492   1
   2   0  -6 1561.56 50.4546   3
  -2   0   6 1386.17 50.2136   1
   2   0  -6 1236.37 50.1786   1
  -2   0   6 1359.87 50.0319   2
   2   0  -6 1349.67 50.0177   4
  -2   0   6 1355.82 50.1906   2
  -2   0   6 1357.79 50.2614   5
  -2   0   6 1356.01 50.4302   3
   0   0  -6 81.6757 3.11541   1
   0   0  -6 78.4548 3.12602   1
   0   0   6 66.9316 2.87985   4
   0   0   6 73.8439 2.94190   3
   0   0   6 79.6141 3.17009   1
   0   0  -6 74.9454 2.86731   5
   0   0   6 74.4033 2.92304   5
   0   0  -6 74.9852 2.92157   2
   0   0   6 70.4198 2.86678   2
   0   0  -6 77.9343 2.88166   3
   0   0  -6 76.0943 2.93315   4
   2   0   6 336.956 13.2503   5
   2   0   6 384.094 13.5350   1
   2   0   6 345.543 13.2627   4
  -2   0  -6 339.675 13.4185   1
  -2   0  -6 384.332 13.3017   2
   2   0   6 328.613 13.2674   3
  -2   0  -6 383.045 13.3958   4
   2   0   6 338.417 13.2365   2
  -2   0  -6 390.349 13.2066   5
  -2   0  -6 387.272 13.2170   3
   4   0   6 0.88788 0.30399   3
  -4   0  -6 0.87023 0.37535   2
   4   0   6 0.51194 0.29079   2
  -4   0  -6 1.04364 0.20276   3
   4   0   6 1.07553 0.55318   1
  -4   0  -6 0.61456 0.43028   1
   4   0   6 0.80334 0.28642   5
  -4   0  -6 1.41842 0.21276   5
  -6   0  -6 1.38217 0.22881   5
  -6   0  -6 1.59777 0.52309   1
   6   0   6 1.01243 0.33683   2
   6   0   6 1.48576 0.35377   5
   6   0   6 1.03033 0.37629   4
  -6   0  -6 2.12887 0.28172   3
   6   0   6 1.59456 0.34519   3
   6   0   6 1.29766 0.67729   1
   8   0   6 275.217 10.6643   3
  -8   0  -6 273.405 10.8883   1
  -8   0  -6 277.043 10.6739   3
  -8   0  -6 321.835 10.5668   5
   8   0   6 283.313 10.7577   2
   8   0   6 280.850 10.7810   4
  -8   0  -6 313.598 10.6079   3
  10   0   6 240.995 9.03725   2
 -10   0  -6 235.765 9.11241   1
 -10   0  -6 227.473 8.85466   3
  10   0   6 236.389 9.05949   4
 -10   0  -6 265.907 8.77399   5
  10   0   6 234.375 8.87854   5
 -12   0  -6 59.1812 2.35544   5
  12   0   6 57.2815 2.61812   4
  12   0   6 60.6741 2.60485   2
 -12   0  -6 59.6049 2.29031   5
 -12   0  -6 62.7282 2.67900   1
 -14   0  -6 12.2218 1.06349   1
  14   0   6 11.5593 1.02828   2
  14   0   6 11.9235 1.09435   4
  16   0   6 10.9221 1.09808   2
  16   0   6 11.7397 1.17133   4
 -16   0  -6 8.92364 1.04667   1
  18   0   6 42.0069 2.26876   2
 -18   0  -6 44.3212 2.17840   1
  18   0   6 38.9337 2.28014   4
  20   0   6 129.702 5.47716   4
  20   0   6 126.032 5.38865   2
 -20   0  -6 132.264 5.30589   1
  22   0   6 143.744 6.11378   4
 -22   0  -6 148.016 5.91838   1
  22   0   6 142.946 6.04969   2
  24   0   6 0.11541 0.96123   2
 -24   0  -6 -0.1008 0.88518   1
  24   0   6 0.85139 0.98954   4
  26   0   6 6.08910 1.38263   4
  26   0   6 4.61322 1.34005   2
 -26   0  -6 4.84070 1.14163   1
 -28   0  -6 46.9722 2.76507   1
  28   0   6 45.1307 3.37208   2
  28   0   6 44.2667 3.35935   4
  37  -1  -6 21.8806 2.65228   2
 -37  -1   6 23.3913 2.98469   1
  37  -1  -6 20.2235 2.50901   4
  37   1  -6 22.3718 2.55471   2
 -37   1   6 16.6069 2.19064   1
  35  -1  -6 21.5749 2.42651   2
  35  -1  -6 17.1387 2.23418   4
 -35  -1   6 15.7544 2.09496   1
  35   1  -6 21.8341 2.26620   2
 -35   1   6 18.3118 2.13501   1
  35   1  -6 19.1615 2.24329   4
 -35   1   6 21.3337 2.05628   3
  33  -1  -6 4.21218 1.63477   2
 -33  -1   6 0.72643 1.31065   1
  33  -1  -6 2.72749 1.43799   4
  33   1  -6 -1.4324 1.27016   2
 -33   1   6 1.39059 0.63824   5
 -33   1   6 2.44990 0.72370   3
 -33   1   6 0.97466 1.17701   1
  33   1  -6 -1.2464 0.96289   4
  31  -1  -6 13.2388 1.60411   4
 -31  -1   6 15.8214 1.41076   3
  31  -1  -6 13.4505 1.87909   2
 -31  -1   6 10.3046 1.58890   1
 -31   1   6 12.8732 1.00459   5
 -31   1   6 12.7228 1.20501   3
  31   1  -6 13.1711 1.46867   2
 -31   1   6 11.7398 1.71062   1
  31   1  -6 11.9235 1.48483   4
 -29  -1   6 13.2728 1.32774   5
  29  -1  -6 15.0540 1.80282   4
 -29  -1   6 12.6578 2.34639   1
  29  -1  -6 14.1797 1.87873   2
 -29  -1   6 11.6588 1.31860   3
 -29   1   6 13.2878 1.05692   3
 -29   1   6 12.5645 0.98090   5
  29   1  -6 12.9689 1.38188   2
  29   1  -6 14.7286 1.31357   4
 -29   1   6 12.1488 1.55967   1
 -27  -1   6 144.842 6.05475   5
 -27  -1   6 148.133 6.16141   3
  27  -1  -6 161.277 6.46069   4
  27  -1  -6 157.247 6.47489   2
 -27  -1   6 147.904 6.42768   1
  27   1  -6 162.472 6.04548   4
 -27   1   6 160.135 5.98215   3
  27   1  -6 159.980 6.08176   2
 -27   1   6 156.901 5.90288   5
 -27   1   6 148.053 6.22187   1
 -25  -1   6 43.7846 2.48269   1
  25  -1  -6 47.9379 2.59223   2
  25  -1  -6 49.8628 2.55883   4
 -25  -1   6 44.3229 2.21819   5
 -25  -1   6 42.3366 2.24266   3
 -25   1   6 45.7583 2.00339   5
 -25   1   6 44.8339 2.31513   1
  25   1  -6 48.4210 2.18310   2
  25   1  -6 47.7106 2.16403   4
 -25   1   6 48.0791 2.10132   3
 -23  -1   6 114.951 4.72792   5
  23  -1  -6 114.907 4.96185   2
 -23  -1   6 111.364 4.76926   3
 -23  -1   6 112.965 4.96160   1
  23  -1  -6 121.124 4.96674   4
 -23   1   6 118.891 4.54888   5
 -23   1   6 120.451 4.61039   3
  23   1  -6 124.517 4.64488   4
  23   1  -6 121.026 4.62840   2
 -23   1   6 117.206 4.78254   1
  21  -1  -6 20.8513 1.71353   2
 -21  -1   6 19.5246 1.31680   5
 -21  -1   6 20.2322 1.47252   1
 -21  -1   6 20.0842 1.62116   4
 -21  -1   6 20.7312 1.35652   3
  21  -1  -6 20.3042 1.58183   4
 -21   1   6 22.8131 1.16415   3
  21   1  -6 21.1232 1.37823   2
 -21   1   6 21.5596 1.12353   5
  21   1  -6 22.6481 1.19553   4
 -21   1   6 21.7689 1.35706   1
  19  -1  -6 270.781 10.5629   2
 -19  -1   6 267.971 10.4761   3
 -19  -1   6 268.646 10.3919   2
 -19  -1   6 271.607 10.4262   5
  19  -1  -6 276.324 10.5621   4
 -19  -1   6 268.268 10.5928   1
  19   1  -6 293.180 10.2241   4
  19   1  -6 274.317 10.3379   4
  19   1  -6 294.464 10.2574   2
 -19   1   6 283.645 10.2760   5
  19   1  -6 283.815 10.4373   2
 -19   1   6 287.278 10.3233   3
 -19   1   6 266.551 10.3922   1
  17  -1  -6 4.15389 0.80591   4
 -17  -1   6 3.93847 0.49373   2
 -17  -1   6 5.20692 0.74596   1
 -17  -1   6 3.23050 0.61895   3
 -17  -1   6 3.57094 0.61941   5
  17  -1  -6 3.93372 0.72184   2
  17   1  -6 4.64399 0.51450   2
  17   1  -6 4.75999 0.45893   4
 -17   1   6 3.41468 0.50905   4
  17   1  -6 5.40903 0.68853   4
  17   1  -6 3.95329 0.52586   2
 -17   1   6 4.28928 0.58087   1
 -17   1   6 3.56818 0.52709   3
 -17   1   6 3.92572 0.53194   5
 -15  -1   6 91.2496 3.91977   1
  15  -1  -6 93.5809 3.84933   4
 -15  -1   6 91.1466 3.77072   5
 -15  -1   6 92.8723 3.81536   3
  15  -1  -6 94.0975 3.87596   2
 -15   1   6 91.2103 3.66286   4
 -15   1   6 90.7485 3.67875   1
 -15   1   6 84.7527 3.67212   2
  15   1  -6 93.1087 3.60786   2
 -15   1   6 95.2196 3.64490   3
 -15   1   6 95.5171 3.61375   5
  15   1  -6 97.8566 3.57358   2
  15   1  -6 100.121 3.49494   4
 -13  -1   6 888.246 33.3744   5
  13  -1  -6 925.634 33.4160   4
 -13  -1   6 877.145 33.4150   3
  13  -1  -6 911.837 33.6829   2
 -13  -1   6 899.509 33.5259   1
 -13   1   6 936.383 33.3205   2
  13   1  -6 932.168 33.2183   2
 -13   1   6 877.619 33.3680   1
 -13   1   6 929.937 33.2567   3
 -13   1   6 933.745 33.3129   4
 -13   1   6 930.001 33.2314   5
  13   1  -6 930.417 33.1867   4
 -11  -1   6 0.77805 0.53646   1
 -11  -1   6 0.22817 0.42210   3
  11  -1  -6 0.91660 0.46529   4
 -11  -1   6 0.92300 0.40963   5
  11  -1  -6 1.32887 0.50987   2
  11  -1  -6 1.18057 0.28096   1
 -11   1   6 0.78369 0.45031   4
 -11   1   6 1.06068 0.31190   5
 -11   1   6 1.26887 0.31039   3
 -11   1   6 0.85275 0.33804   1
 -11   1   6 0.11362 0.42632   2
   9  -1  -6 25.7488 1.40105   2
  -9  -1   6 26.7000 1.54643   1
  -9  -1   6 27.5192 1.43874   3
  -9  -1   6 24.2908 1.38050   5
   9  -1  -6 26.7307 1.16472   1
   9  -1  -6 26.5845 1.38450   4
  -9   1   6 28.1299 1.19476   5
  -9   1   6 26.7625 1.20588   1
  -9   1   6 27.0079 1.38448   4
   9   1  -6 26.2394 1.60835   1
  -9   1   6 26.0983 1.36879   2
  -9   1   6 28.0805 1.22547   3
   7  -1  -6 148.224 5.69723   4
  -7  -1   6 144.309 5.54577   4
   7  -1  -6 151.550 5.49907   1
   7  -1  -6 147.305 5.71222   2
  -7   1   6 149.697 5.73195   4
  -7   1   6 150.243 5.65073   3
  -7   1   6 150.666 5.73119   2
   7   1  -6 148.338 5.47238   4
  -7   1   6 145.377 5.53978   1
   5  -1  -6 230.913 8.84136   3
   5  -1  -6 225.492 8.82026   5
   5  -1  -6 238.261 8.92877   2
   5  -1  -6 247.666 8.73586   1
   5  -1  -6 234.816 8.91326   4
  -5  -1   6 234.630 8.76745   2
  -5  -1   6 230.861 8.81331   4
  -5   1   6 244.698 8.78043   3
  -5   1   6 247.809 8.98613   2
   5   1  -6 236.313 8.68841   2
  -5   1   6 246.020 8.77495   5
  -5   1   6 241.770 8.98573   4
  -5   1   6 230.986 8.86394   4
  -5   1   6 242.738 8.76856   1
   3  -1  -6 788.741 27.8802   1
   3  -1  -6 711.773 28.0946   5
  -3  -1   6 734.400 28.2208   3
  -3  -1   6 722.229 28.0526   4
  -3  -1   6 781.385 28.0100   2
   3  -1  -6 757.794 28.1064   4
   3  -1  -6 762.399 28.1147   2
   3  -1  -6 763.446 28.0262   3
   3  -1  -6 760.932 27.9640   1
  -3  -1   6 728.333 28.2997   5
  -3   1   6 770.877 27.9633   3
  -3   1   6 813.685 28.2074   2
   3   1  -6 791.232 27.9626   4
  -3   1   6 815.916 28.2157   4
  -3   1   6 765.603 28.0702   4
  -3   1   6 756.590 28.0696   2
  -3   1   6 778.130 27.9624   5
   3   1  -6 762.405 27.9779   2
   3   1  -6 867.348 28.3036   3
   1  -1  -6 251.458 9.44837   5
  -1  -1   6 248.889 9.66392   3
  -1  -1   6 252.486 9.52147   4
  -1  -1   6 245.661 9.63270   5
  -1  -1   6 248.620 9.47356   2
   1  -1  -6 249.289 9.55713   2
   1  -1  -6 261.666 9.32037   1
   1  -1  -6 256.291 9.45387   3
   1   1  -6 267.750 9.43785   4
   1   1  -6 266.668 9.40105   2
   1   1  -6 276.493 9.67826   5
  -1   1   6 250.939 9.38749   5
  -1   1   6 252.341 9.38741   3
  -1   1   6 258.541 9.69759   4
  -1   1   6 250.706 9.52212   2
   1   1  -6 255.634 9.59529   3
  -1   1   6 258.797 9.70102   4
  -1  -1  -6 113.920 4.30725   5
  -1  -1  -6 110.230 4.29811   3
   1  -1   6 112.071 4.38555   2
  -1  -1  -6 108.712 4.20647   1
   1  -1   6 108.928 4.42585   4
  -1  -1  -6 119.019 4.23684   1
   1  -1   6 109.672 4.54354   3
   1  -1   6 111.581 4.51230   5
   1   1   6 114.925 4.24735   5
  -1   1  -6 124.517 4.31388   2
  -1   1  -6 110.950 4.70905   1
  -1   1  -6 115.008 4.42982   5
   1   1   6 106.623 4.50508   2
  -1   1  -6 120.362 4.41902   4
  -1   1  -6 114.506 4.47271   3
   1   1   6 117.289 4.24462   3
   3  -1   6 214.018 8.29912   5
  -3  -1  -6 214.424 8.08753   5
  -3  -1  -6 211.555 8.07612   3
  -3  -1  -6 212.877 8.02135   1
   3  -1   6 209.593 8.33331   3
   3  -1   6 214.962 8.21112   2
   3   1   6 220.627 8.20490   4
  -3   1  -6 217.672 8.25467   3
   3   1   6 247.177 8.15356   1
  -3   1  -6 213.703 8.52213   1
  -3   1  -6 226.068 8.13163   2
   3   1   6 221.576 8.02720   5
   3   1   6 221.578 8.02253   3
   3   1   6 215.308 8.18925   2
  -3   1  -6 220.485 8.21906   5
  -5  -1  -6 25.7328 1.09580   1
   5  -1   6 24.7147 1.44056   5
   5  -1   6 25.0795 1.40467   4
   5  -1   6 23.8906 1.34404   2
   5  -1   6 25.8997 1.50528   3
  -5  -1  -6 25.1811 1.12351   5
  -5  -1  -6 23.7821 1.10581   3
  -5   1  -6 25.4447 1.62900   1
   5   1   6 27.4802 1.07224   3
  -5   1  -6 24.7506 1.34698   3
  -5   1  -6 26.0208 1.31401   5
  -5   1  -6 24.9053 1.53736   3
   5   1   6 27.7063 1.41899   1
   5   1   6 26.4206 1.07108   5
   5   1   6 25.9836 1.29409   2
   7  -1   6 107.600 4.38652   3
   7  -1   6 106.749 4.33765   5
   7  -1   6 108.598 4.36473   4
   7  -1   6 109.441 4.31738   2
  -7  -1  -6 109.700 4.08067   1
  -7  -1  -6 103.936 4.07150   5
  -7  -1  -6 100.441 4.04000   3
  -7   1  -6 107.659 4.27530   3
   7   1   6 109.904 4.25328   4
   7   1   6 116.819 4.31281   1
   7   1   6 112.548 4.01584   3
   7   1   6 103.879 4.22212   2
  -7   1  -6 106.605 4.56290   1
  -7   1  -6 105.381 4.39201   3
  -7   1  -6 109.760 4.21563   5
  -9  -1  -6 29.2163 1.32442   1
   9  -1   6 28.3672 1.57031   2
   9  -1   6 29.3027 1.63006   4
   9  -1   6 29.2056 1.60932   5
   9   1   6 29.9369 1.64594   1
  -9   1  -6 27.1240 1.81732   1
   9   1   6 29.2855 1.45477   2
  -9   1  -6 28.4272 1.62517   5
  -9   1  -6 26.6855 1.51548   3
   9   1   6 30.5894 1.49232   4
   9   1   6 31.5871 1.20905   5
  -9   1  -6 28.9244 1.66773   3
  11  -1   6 248.548 9.51286   4
  11  -1   6 251.501 9.47133   2
 -11  -1  -6 255.174 9.20213   1
  11  -1   6 244.648 9.36750   5
 -11   1  -6 248.830 9.64740   1
 -11   1  -6 249.281 9.24094   5
  11   1   6 247.093 9.35484   4
 -11   1  -6 247.152 9.37724   5
  11   1   6 254.826 9.50006   1
 -11   1  -6 241.860 9.39775   3
 -11   1  -6 237.417 9.32479   3
  11   1   6 246.830 9.33282   2
 -13  -1  -6 13.9854 0.98177   1
  13  -1   6 15.5618 1.30180   2
  13  -1   6 14.6151 1.32056   4
  13   1   6 14.7404 1.07392   2
 -13   1  -6 15.0841 1.22431   3
  13   1   6 14.4230 1.10602   4
 -13   1  -6 14.3282 1.22790   5
 -13   1  -6 15.7454 1.50931   1
 -13   1  -6 14.0773 1.19599   3
 -13   1  -6 16.3324 0.99892   5
  15  -1   6 23.9519 1.69614   4
 -15  -1  -6 21.6769 1.25051   1
  15  -1   6 23.2696 1.66314   2
 -15   1  -6 21.8472 1.42805   5
 -15   1  -6 21.1024 1.76690   1
  15   1   6 21.6034 1.38048   2
 -15   1  -6 22.4336 1.42587   3
  15   1   6 23.0393 1.41397   4
  17  -1   6 2.32642 0.95160   4
 -17  -1  -6 2.17458 0.52399   1
  17  -1   6 3.23551 0.91891   2
 -17   1  -6 2.11895 0.68038   3
  17   1   6 1.56012 0.67381   2
 -17   1  -6 1.90851 0.63619   5
 -17   1  -6 1.10311 0.86194   1
  17   1   6 2.67877 0.73268   4
  19  -1   6 6.24448 1.45026   2
 -19  -1  -6 8.39777 0.93045   1
  19  -1   6 6.91642 1.22813   4
  19   1   6 8.76442 1.06666   4
 -19   1  -6 6.51528 1.22832   1
  19   1   6 7.04241 0.98783   2
 -21  -1  -6 8.17663 1.03535   1
  21  -1   6 7.74205 1.40723   4
  21  -1   6 8.78879 1.44139   2
  21   1   6 8.28938 1.08075   2
 -21   1  -6 6.37437 1.24026   1
  21   1   6 11.1956 1.23605   4
  23  -1   6 -0.3576 1.17370   4
  23  -1   6 1.29734 1.20235   2
 -23  -1  -6 0.56235 0.69596   1
  23   1   6 -0.1393 0.85514   2
 -23   1  -6 0.07011 1.10922   1
  23   1   6 -0.7283 0.82917   4
  25  -1   6 14.4192 1.88480   2
  25  -1   6 12.4919 1.91145   4
 -25   1  -6 13.3213 1.64371   1
  25   1   6 15.0154 1.89542   2
  25   1   6 14.1671 1.60967   4
  27  -1   6 1.38516 1.77447   4
  27  -1   6 3.52233 1.81078   2
  27   1   6 4.34788 1.38310   2
 -27   1  -6 3.93722 1.44053   1
  27   1   6 2.22644 1.35713   4
  36  -2  -6 10.5045 2.45784   4
  36  -2  -6 9.57622 2.63263   2
 -36  -2   6 6.99799 2.21898   1
 -36   2   6 4.66357 1.96801   1
 -36   2   6 6.46762 1.08869   3
 -34  -2   6 4.36253 1.79822   1
  34  -2  -6 0.39771 2.09734   2
  34  -2  -6 8.53612 2.02474   4
 -34   2   6 1.39090 1.49575   1
  34   2  -6 2.33025 1.21471   2
 -34   2   6 1.36340 0.89365   3
 -34   2   6 2.16742 0.92680   5
  32  -2  -6 28.6960 3.12230   4
 -32  -2   6 23.1329 2.70551   1
  32  -2  -6 21.4497 2.59790   2
  32   2  -6 20.9365 2.16630   2
 -32   2   6 23.3566 2.10866   5
 -32   2   6 23.7723 1.66719   3
  32   2  -6 22.4055 1.82446   4
 -32   2   6 22.8421 2.18784   1
 -30  -2   6 3.95279 1.52511   1
 -30  -2   6 4.65966 1.11093   3
  30  -2  -6 2.88092 1.84638   2
  30   2  -6 3.26813 1.02071   4
  30   2  -6 4.68455 1.11066   2
 -30   2   6 4.28549 0.80296   5
 -30   2   6 3.31066 1.11254   1
 -30   2   6 4.35894 0.93398   3
 -28  -2   6 30.7115 2.20626   3
 -28  -2   6 34.2236 2.79311   1
 -28  -2   6 32.3260 2.05323   5
  28  -2  -6 36.0005 3.09958   2
  28  -2  -6 41.1130 2.97665   4
 -28   2   6 38.3667 2.34838   1
 -28   2   6 36.3033 1.87762   5
  28   2  -6 37.9388 1.91753   4
  28   2  -6 34.1875 1.99514   2
 -28   2   6 38.6463 2.03995   3
  26  -2  -6 4.89475 1.40722   2
 -26  -2   6 4.67713 0.92563   5
 -26  -2   6 5.44762 1.03414   3
 -26  -2   6 6.13528 1.42954   1
  26  -2  -6 5.38737 1.36504   4
 -26   2   6 2.94880 0.95698   1
  26   2  -6 5.46673 0.74283   4
 -26   2   6 4.35587 0.82210   3
  26   2  -6 5.13413 0.75624   2
 -26   2   6 2.88746 0.71092   5
 -24  -2   6 2.14565 0.84046   3
 -24  -2   6 3.70465 1.17079   1
  24  -2  -6 2.47686 1.24806   2
 -24  -2   6 0.72341 0.82996   5
  24  -2  -6 0.37718 0.98977   4
 -24   2   6 2.16614 0.79771   1
 -24   2   6 1.78495 0.70816   3
  24   2  -6 1.78878 0.59819   4
  24   2  -6 1.46303 0.60423   2
 -24   2   6 1.96855 0.64754   5
 -22  -2   6 588.738 23.3660   5
 -22  -2   6 600.054 23.6262   1
 -22  -2   6 605.335 23.4734   3
  22  -2  -6 626.518 23.6960   2
  22  -2  -6 626.966 23.6817   4
  22   2  -6 648.582 23.0927   4
 -22   2   6 662.053 23.2399   3
 -22   2   6 638.369 23.2797   1
  22   2  -6 650.524 23.0941   2
 -22   2   6 659.084 23.1746   5
  20  -2  -6 14.5395 1.72298   2
 -20  -2   6 15.6670 1.39968   5
 -20  -2   6 14.2272 1.49271   3
 -20  -2   6 13.2651 1.74451   1
  20  -2  -6 16.1415 1.71763   4
  20   2  -6 17.3608 1.12524   4
 -20   2   6 15.9470 1.20196   1
  20   2  -6 16.4413 1.09684   2
 -20   2   6 16.2047 1.16560   5
 -20   2   6 16.7564 1.16432   3
 -18  -2   6 10.1284 1.30875   1
  18  -2  -6 14.4757 1.50855   4
  18  -2  -6 11.8411 1.48212   2
 -18  -2   6 11.4812 1.34110   3
 -18  -2   6 11.1564 1.26492   5
 -18   2   6 11.0199 0.96435   3
  18   2  -6 12.0837 0.97949   2
 -18   2   6 11.3113 0.95159   1
 -18   2   6 11.5003 0.98752   5
 -16  -2   6 42.7983 2.36490   3
  16  -2  -6 41.3916 2.42887   4
  16  -2  -6 40.9108 2.44001   2
 -16  -2   6 45.2356 2.44086   1
 -16  -2   6 44.5794 2.29006   5
  16   2  -6 48.7057 1.97792   2
  16   2  -6 44.8023 1.99710   4
 -16   2   6 46.8137 2.06387   3
  16   2  -6 44.6408 2.29313   4
 -16   2   6 43.7875 1.99154   1
  16   2  -6 42.0207 2.27788   2
 -16   2   6 44.1225 2.00167   5
  14  -2  -6 19.9021 1.59533   2
 -14  -2   6 20.7510 1.53923   3
 -14  -2   6 21.4288 1.58557   1
 -14  -2   6 20.2351 1.29068   4
  14  -2  -6 19.1435 1.59079   4
 -14  -2   6 21.0026 1.45047   5
 -14   2   6 20.4357 1.19106   3
  14   2  -6 18.1525 1.69431   1
  14   2  -6 21.7635 1.15845   2
 -14   2   6 21.6639 1.16584   5
  14   2  -6 19.9435 1.20732   4
  14   2  -6 17.2383 1.34981   2
  14   2  -6 17.9497 1.35132   4
 -14   2   6 20.1466 1.14316   1
 -12  -2   6 122.307 5.26171   3
 -12  -2   6 128.629 5.37377   1
 -12  -2   6 132.795 4.95212   2
 -12  -2   6 127.258 5.02327   4
  12  -2  -6 126.570 5.31455   2
 -12  -2   6 125.315 5.21990   5
  12  -2  -6 120.802 5.28109   4
  12   2  -6 126.090 5.46692   1
  12   2  -6 124.407 5.00806   2
 -12   2   6 131.167 5.00430   3
  12   2  -6 123.630 5.02831   4
 -12   2   6 132.776 4.97092   5
  12   2  -6 134.261 4.90993   2
 -10  -2   6 37.5108 1.76066   2
 -10  -2   6 34.0851 1.91195   5
 -10  -2   6 37.3380 1.85375   4
  10  -2  -6 35.3128 2.07160   4
  10  -2  -6 35.5551 2.05886   2
 -10  -2   6 34.8650 1.99661   3
 -10  -2   6 37.0942 2.13726   1
  10  -2  -6 32.1046 1.61978   1
  10   2  -6 35.4126 1.74336   2
 -10   2   6 36.9957 1.54352   1
  10   2  -6 35.3978 2.20184   1
 -10   2   6 37.1626 1.67112   5
  10   2  -6 34.5963 1.75373   4
  -8  -2   6 18.1259 1.40400   3
  -8  -2   6 18.9844 1.25531   2
   8  -2  -6 19.2703 1.04210   1
  -8  -2   6 21.1523 1.40808   4
  -8  -2   6 19.2978 1.36989   5
   8  -2  -6 17.2083 1.44550   2
   8  -2  -6 20.0177 1.47574   4
   8   2  -6 18.1740 1.19328   4
  -8   2   6 19.9975 1.10380   5
   8   2  -6 16.6680 1.54975   1
   8   2  -6 18.9520 1.15955   2
  -8   2   6 19.8059 0.91057   1
  -8   2   6 21.1273 1.11339   3
  -6  -2   6 170.524 6.55771   4
   6  -2  -6 168.903 6.65594   4
  -6  -2   6 168.004 6.46776   2
  -6  -2   6 157.054 6.66000   3
  -6  -2   6 157.916 6.60390   5
   6  -2  -6 169.302 6.65977   2
  -6   2   6 167.815 6.35893   3
  -6   2   6 171.774 6.34761   5
   6   2  -6 169.524 6.36270   2
   6   2  -6 164.078 6.84657   1
  -6   2   6 170.777 6.14873   1
  -4  -2   6 5.54665 0.88682   4
   4  -2  -6 5.36277 0.87761   2
   4  -2  -6 6.58603 0.88163   4
  -4  -2   6 6.28511 0.83254   2
  -4  -2   6 4.93418 0.79335   5
  -4  -2   6 4.21368 0.76184   3
   4   2  -6 5.36596 0.69270   4
  -4   2   6 5.99628 0.61501   5
  -4   2   6 5.03547 0.61002   3
   4   2  -6 3.53525 0.84953   1
   4   2  -6 5.70953 0.65053   2
   2  -2  -6 65.1896 3.00550   4
  -2  -2   6 64.8695 3.00721   4
   2  -2  -6 64.9581 2.99599   2
  -2  -2   6 69.3470 2.98563   2
  -2  -2   6 63.3674 3.06343   3
  -2   2   6 63.6492 2.89992   4
  -2   2   6 67.6926 2.67496   3
   2   2  -6 63.5364 2.71913   2
  -2   2   6 66.8053 2.66286   5
   2   2  -6 64.2181 3.10562   3
   0  -2   6 1.20982 0.63740   2
   0  -2   6 1.51195 0.63316   3
   0  -2   6 0.88638 0.68851   4
   0  -2   6 1.46050 0.57484   5
   0  -2  -6 1.28542 0.59353   2
   0  -2  -6 0.78127 0.56146   4
   0   2   6 1.39262 0.35671   3
   0   2   6 1.47474 0.36106   5
   0   2  -6 -0.1384 0.59685   3
   0   2   6 1.32436 0.56517   2
   0   2  -6 1.58704 0.75576   1
   0   2   6 0.93292 0.55745   4
   2  -2   6 240.416 9.01111   2
   2  -2   6 215.245 9.07468   3
   2  -2   6 222.393 9.02871   5
   2  -2   6 225.368 9.03772   4
  -2  -2  -6 243.878 9.01532   2
  -2  -2  -6 240.811 9.01540   4
   2   2   6 237.977 8.92993   4
  -2   2  -6 228.271 9.25808   1
   2   2   6 245.726 8.94494   2
   2   2   6 242.615 8.67778   5
  -2   2  -6 226.226 9.11616   3
  -4  -2  -6 6.45160 0.86637   2
   4  -2   6 8.47307 1.03714   4
   4  -2   6 7.92961 0.96790   2
   4  -2   6 8.05617 1.02693   3
  -4  -2  -6 7.23404 0.83482   3
   4  -2   6 9.16635 1.08815   5
  -4   2  -6 7.51522 1.16224   1
  -4   2  -6 8.22258 1.14611   3
   4   2   6 7.75875 0.93463   2
   4   2   6 7.71205 0.61958   5
   4   2   6 7.23835 0.62694   3
   4   2   6 7.69982 0.91812   4
  -4   2  -6 7.87043 1.12994   5
   6  -2   6 602.935 22.1806   4
  -6  -2  -6 550.059 21.8038   3
  -6  -2  -6 590.288 22.0873   5
   6  -2   6 597.108 22.1228   5
   6  -2   6 606.873 22.1175   2
   6   2   6 600.060 21.9596   2
  -6   2  -6 605.829 22.3638   1
  -6   2  -6 607.458 22.1453   5
   6   2   6 588.022 21.7208   5
  -6   2  -6 590.170 22.1929   3
   6   2   6 596.044 21.6466   3
   6   2   6 607.121 21.9704   4
  -8  -2  -6 78.2725 3.29779   3
   8  -2   6 83.2713 3.79405   4
  -8  -2  -6 68.6987 3.52557   5
   8  -2   6 80.7127 3.64817   5
   8  -2   6 84.4455 3.71737   2
   8   2   6 83.5626 3.34389   3
   8   2   6 85.6120 3.12329   3
  -8   2  -6 81.4536 3.68697   5
   8   2   6 83.2789 3.51025   2
   8   2   6 89.7744 3.16195   5
   8   2   6 84.1391 3.52519   4
  -8   2  -6 83.8540 3.93251   1
  -8   2  -6 80.9718 3.74034   3
 -10  -2  -6 26.3920 1.18993   1
 -10  -2  -6 20.6885 1.25786   5
  10  -2   6 22.0708 1.73479   2
  10  -2   6 22.5025 1.84063   4
 -10   2  -6 24.3679 2.02317   1
  10   2   6 23.5987 1.52617   2
  10   2   6 25.6495 1.38193   1
  10   2   6 23.2199 1.04064   5
  10   2   6 23.0861 0.99764   3
  10   2   6 22.7345 1.51529   4
  10   2   6 23.8207 1.38153   5
 -10   2  -6 22.4977 1.71596   3
 -10   2  -6 21.8705 1.69036   5
 -12  -2  -6 66.9456 2.54410   1
  12  -2   6 61.7419 3.22657   4
  12  -2   6 56.4937 3.11050   2
 -12   2  -6 58.8996 2.91822   5
  12   2   6 62.8011 2.32802   5
  12   2   6 59.3499 2.78224   2
  12   2   6 61.1287 2.81820   4
 -12   2  -6 57.6437 2.98279   3
 -12   2  -6 59.9572 3.24864   1
  14  -2   6 36.5248 2.48328   2
 -14  -2  -6 41.1964 1.89228   1
  14  -2   6 38.4711 2.63344   4
  14   2   6 34.7977 2.02161   2
 -14   2  -6 40.3387 2.68257   1
 -14   2  -6 39.0571 2.17208   5
 -14   2  -6 37.3900 2.21443   3
  14   2   6 37.5409 2.13882   4
 -16  -2  -6 45.9925 2.08598   1
  16  -2   6 40.1527 2.77803   2
 -16   2  -6 39.3410 2.26472   5
  16   2   6 46.1004 2.38934   2
  16   2   6 43.3049 2.32957   4
 -16   2  -6 39.1551 2.28043   3
  18  -2   6 5.22762 1.36684   4
  18  -2   6 2.55547 1.24917   2
 -18   2  -6 3.23818 0.96813   3
  18   2   6 4.32965 0.97581   2
 -18   2  -6 3.01960 0.81071   5
  18   2   6 4.48049 0.95557   4
 -18   2  -6 4.00357 1.32929   1
  20  -2   6 -0.6627 1.31206   2
  20  -2   6 3.00555 1.49884   4
  20   2   6 2.99113 0.95201   4
  20   2   6 3.61863 0.95575   2
 -20   2  -6 1.35477 1.25277   1
  22  -2   6 -2.4355 1.47846   4
  22  -2   6 0.77358 1.43959   2
 -22   2  -6 -0.8180 1.23595   1
  22   2   6 0.66292 0.97442   2
  22   2   6 1.76837 0.97884   4
  24  -2   6 12.4965 2.40089   4
  24  -2   6 11.6783 2.19566   2
 -24   2  -6 9.39462 1.82706   1
  24   2   6 13.7466 1.59319   4
  24   2   6 14.4931 1.89660   2
  26  -2   6 55.6970 4.66781   4
  26  -2   6 62.0036 4.57624   2
  26   2   6 50.6157 3.28496   2
 -26   2  -6 54.2965 3.77730   1
  26   2   6 50.7078 3.36201   4
  31  -3  -6 25.2545 3.16934   4
  31  -3  -6 35.4042 4.09730   2
 -31  -3   6 25.1781 3.54610   1
 -31   3   6 24.7842 1.95091   5
 -31   3   6 27.9867 2.65416   1
  31   3  -6 27.0637 2.54496   2
 -31   3   6 32.4427 2.21938   3
  29  -3  -6 9.94940 2.30042   4
 -29  -3   6 6.51974 1.94360   1
  29  -3  -6 9.20467 2.33464   2
 -29   3   6 8.29952 1.51706   1
  29   3  -6 7.51356 1.38667   2
 -29   3   6 11.5094 1.50279   5
 -29   3   6 9.15911 1.29638   3
  29   3  -6 6.15406 1.65809   4
 -27  -3   6 11.4443 1.99669   1
 -27  -3   6 10.4981 1.51220   3
 -27  -3   6 14.6473 1.99078   5
  27  -3  -6 13.3147 2.34507   2
  27  -3  -6 9.64805 2.16963   4
  27   3  -6 10.7336 1.42897   5
 -27   3   6 13.6294 1.54105   5
  27   3  -6 12.1968 1.41516   2
  27   3  -6 8.15217 1.09076   4
 -27   3   6 12.5270 1.52298   1
  27   3  -6 12.0559 1.67137   3
 -27   3   6 12.0957 1.67950   3
 -25  -3   6 2.16692 1.20123   3
  25  -3  -6 2.43031 1.61936   2
  25  -3  -6 3.92325 1.69256   4
 -25  -3   6 5.40540 1.70115   1
 -25  -3   6 3.89645 1.17886   5
  25   3  -6 3.14741 1.25176   5
  25   3  -6 2.93814 0.79271   4
 -25   3   6 4.42749 1.12084   3
 -25   3   6 3.39075 1.00059   5
  25   3  -6 5.47147 1.35136   3
  25   3  -6 1.75508 0.78107   2
 -25   3   6 3.02499 1.14949   1
  23  -3  -6 12.5899 2.10035   4
 -23  -3   6 11.8051 2.17133   1
  23  -3  -6 14.1516 2.16764   2
 -23  -3   6 11.9339 1.64623   3
 -23  -3   6 15.1977 1.84369   5
  23   3  -6 12.1914 1.30055   4
  23   3  -6 12.2671 1.29394   2
 -23   3   6 14.6627 1.63537   1
  23   3  -6 11.5806 1.61372   3
  23   3  -6 15.2324 1.81383   5
 -23   3   6 15.3433 1.57130   5
  23   3  -6 13.1738 2.75368   1
 -23   3   6 15.9064 1.66878   3
  21  -3  -6 261.441 10.7199   2
 -21  -3   6 258.741 10.5813   1
  21  -3  -6 264.613 10.7316   4
 -21  -3   6 243.482 10.2181   5
 -21  -3   6 242.550 10.3370   3
 -21   3   6 274.138 10.3270   3
  21   3  -6 261.386 10.3225   5
  21   3  -6 257.006 10.7599   1
 -21   3   6 264.552 10.2408   5
  21   3  -6 252.982 10.4206   3
 -21   3   6 265.913 9.96060   1
  21   3  -6 262.276 9.83070   4
  21   3  -6 260.689 10.1505   2
 -19  -3   6 65.9462 3.77143   3
 -19  -3   6 69.7160 3.66491   5
 -19  -3   6 75.9790 4.04086   1
  19  -3  -6 71.8948 4.09237   2
  19  -3  -6 71.8167 4.07498   4
  19   3  -6 73.4520 3.24019   4
  19   3  -6 72.7666 3.84875   3
  19   3  -6 75.8632 3.19855   2
 -19   3   6 78.6797 3.41589   5
 -19   3   6 79.4181 3.45838   3
  19   3  -6 76.4432 3.78216   5
  19   3  -6 71.0480 4.17628   1
 -19   3   6 75.0379 3.26617   1
 -17  -3   6 292.428 11.7676   5
  17  -3  -6 295.153 12.0278   2
  17  -3  -6 297.613 12.0430   4
 -17  -3   6 295.455 11.9858   1
 -17  -3   6 309.483 11.4907   4
 -17  -3   6 282.126 11.8396   3
 -17   3   6 317.549 11.5114   5
 -17   3   6 307.685 11.5451   3
  17   3  -6 305.334 11.3950   4
 -17   3   6 309.427 11.3613   1
  17   3  -6 306.201 11.3430   2
  17   3  -6 300.928 11.9322   3
  17   3  -6 301.001 11.8307   5
  17   3  -6 298.934 12.1151   1
  15  -3  -6 1.67433 1.16487   2
 -15  -3   6 0.51555 1.00389   3
  15  -3  -6 0.64475 1.06994   4
 -15  -3   6 -0.0809 0.94744   5
 -15  -3   6 -0.8965 0.76274   4
 -15  -3   6 0.67611 0.77192   2
 -15  -3   6 0.36791 1.10630   1
  15   3  -6 1.45226 1.21541   1
  15   3  -6 0.95672 1.00977   5
  15   3  -6 2.12157 0.73735   4
  15   3  -6 0.59634 0.97723   3
  15   3  -6 1.07770 0.69678   2
 -15   3   6 0.62682 0.71605   5
 -15   3   6 1.49137 0.55279   1
 -15   3   6 0.14024 0.67407   3
 -13  -3   6 9.13274 1.10470   2
  13  -3  -6 10.7748 1.55413   4
  13  -3  -6 10.5027 1.57283   2
 -13  -3   6 13.0340 1.69686   5
 -13  -3   6 9.63086 1.44224   3
 -13  -3   6 12.1745 1.45633   4
  13   3  -6 11.4938 1.54636   3
 -13   3   6 10.0273 1.20218   5
  13   3  -6 10.2361 1.21460   2
 -13   3   6 12.3965 1.30795   3
  13   3  -6 10.1863 1.65446   1
  13   3  -6 11.6935 1.47022   5
 -13   3   6 11.9161 0.99195   1
 -11  -3   6 5.25482 1.21438   3
  11  -3  -6 2.45193 1.11453   2
 -11  -3   6 5.19963 1.06500   5
 -11  -3   6 5.10815 0.97152   2
 -11  -3   6 6.30908 1.07380   4
  11  -3  -6 4.11143 1.19635   4
 -11   3   6 4.24717 0.72677   5
  11   3  -6 6.38116 1.41835   1
 -11   3   6 7.40507 0.84694   1
  11   3  -6 5.42991 1.10921   5
  11   3  -6 3.73242 1.15110   3
 -11   3   6 4.83139 0.83562   3
  -9  -3   6 6.50564 1.06963   4
  -9  -3   6 4.87773 1.01450   5
   9  -3  -6 5.95605 1.25500   2
  -9  -3   6 6.88753 1.16182   3
   9  -3  -6 5.38588 1.17618   4
  -9  -3   6 4.64875 0.99811   2
  -9   3   6 6.69544 0.82685   1
  -9   3   6 7.82621 1.01313   5
   9   3  -6 6.85914 1.23096   3
   9   3  -6 5.50226 1.07800   5
  -9   3   6 8.57316 1.05718   3
   9   3  -6 6.95738 1.31577   1
   7  -3  -6 2.05381 0.68463   1
  -7  -3   6 2.17407 0.86140   5
   7  -3  -6 2.70757 1.01965   4
  -7  -3   6 3.49790 0.91608   2
  -7  -3   6 1.98894 0.97655   4
  -7  -3   6 3.63847 1.01621   3
   7  -3  -6 3.40777 1.07459   2
   7   3  -6 1.90069 1.13932   1
  -7   3   6 2.46978 0.65723   3
  -7   3   6 2.19953 0.43763   1
   7   3  -6 1.00131 0.95902   3
   7   3  -6 3.96405 0.96291   5
  -7   3   6 2.25829 0.64515   5
   5  -3  -6 9.96144 1.37656   2
  -5  -3   6 10.2213 1.23673   2
   5  -3  -6 7.03857 0.87364   1
  -5  -3   6 8.27534 1.21943   5
  -5  -3   6 8.23463 1.21602   4
  -5  -3   6 7.73529 1.25259   3
   5  -3  -6 8.71402 1.24111   4
   5   3  -6 10.9814 1.62334   3
  -5   3   6 9.57834 1.05804   3
   5   3  -6 8.46271 1.23123   5
   5   3  -6 8.50826 1.35184   1
  -5   3   6 9.57536 0.66002   1
  -5   3   6 11.8433 1.09377   5
  -3  -3   6 4.90092 1.06790   2
  -3  -3   6 6.60708 1.16875   4
   3  -3  -6 4.70086 1.08227   4
   3  -3  -6 3.86486 1.10078   2
  -3  -3   6 6.24305 1.11780   3
  -3  -3   6 5.85971 1.04536   5
   3   3  -6 4.55586 1.09227   3
  -3   3   6 6.88325 0.93928   5
   3   3  -6 4.57036 1.07244   5
  -3   3   6 6.77945 0.98096   3
   3   3  -6 6.02841 1.23898   1
  -1  -3   6 15.0945 1.66627   2
  -1  -3   6 8.99315 1.33505   3
   1  -3  -6 14.8669 1.70212   2
   1  -3  -6 10.2332 1.45512   4
  -1  -3   6 12.2056 1.67230   4
  -1  -3   6 10.0281 1.32705   5
  -1   3   6 12.0713 1.08780   5
   1   3  -6 10.6762 1.55423   1
  -1   3   6 10.9399 1.01565   3
  -1   3   6 10.8176 1.48257   4
   1   3  -6 12.2167 1.65745   3
   1   3  -6 11.0790 1.56842   5
   1  -3   6 115.786 5.12948   5
  -1  -3  -6 113.034 5.01633   4
   1  -3   6 116.463 5.14444   4
   1  -3   6 111.763 5.03960   2
  -1  -3  -6 114.544 5.03110   2
   1   3   6 115.361 4.58061   5
  -1   3  -6 116.408 5.10821   5
   1   3   6 116.466 4.61544   3
  -1   3  -6 108.356 5.13804   3
   1   3   6 115.038 4.93763   4
  -1   3  -6 113.424 5.39145   1
  -3  -3  -6 871.359 32.2674   2
   3  -3   6 909.339 32.3808   2
  -3  -3  -6 884.982 32.2979   4
   3  -3   6 846.267 32.3378   5
   3  -3   6 887.626 32.4523   4
   3   3   6 862.211 31.8651   3
   3   3   6 879.996 31.8708   5
  -3   3  -6 860.306 32.4496   3
   3   3   6 865.149 32.1581   2
  -3   3  -6 871.974 32.5618   1
  -3   3  -6 851.916 32.3537   5
   3   3   6 869.400 32.1755   4
   5  -3   6 102.875 4.70417   2
  -5  -3  -6 101.838 4.55681   2
   5  -3   6 101.601 4.83918   4
  -5  -3  -6 99.1213 4.58459   4
   5   3   6 101.943 4.03710   5
   5   3   6 98.4192 4.44452   4
   5   3   6 101.364 4.04286   3
  -5   3  -6 99.6082 4.64891   5
   5   3   6 98.8019 4.42948   2
  -5   3  -6 105.060 4.93341   1
  -5   3  -6 98.4423 4.75587   3
  -7  -3  -6 203.136 8.19633   2
   7  -3   6 207.871 8.51286   4
   7  -3   6 204.180 8.38736   2
   7   3   6 195.438 8.06576   2
   7   3   6 209.683 7.68856   3
   7   3   6 202.857 7.68188   5
  -7   3  -6 203.145 8.55172   1
  -7   3  -6 203.497 8.31035   5
   7   3   6 198.283 8.07792   4
  -7   3  -6 205.315 8.43154   3
   9  -3   6 17.2174 1.93730   2
   9  -3   6 17.7916 2.36393   4
  -9   3  -6 16.5234 1.95498   5
  -9   3  -6 18.4269 2.32286   1
   9   3   6 15.9420 1.06098   3
   9   3   6 16.1261 1.68655   2
   9   3   6 15.5047 1.01212   5
  -9   3  -6 19.4226 2.15571   3
   9   3   6 15.3758 1.65984   4
  11  -3   6 12.6273 2.77648   4
  11  -3   6 8.36484 1.75144   2
  11   3   6 11.3290 1.34147   2
  11   3   6 12.5688 0.86212   5
 -11   3  -6 10.9903 1.60286   3
 -11   3  -6 11.8525 1.78526   1
  11   3   6 12.6445 1.59927   4
 -11   3  -6 10.2981 1.50172   5
  13  -3   6 1.17205 1.41302   4
  13  -3   6 1.06700 1.38025   2
 -13   3  -6 -2.4774 1.20048   1
 -13   3  -6 -1.5121 1.12173   3
  13   3   6 -1.4231 0.85009   4
 -13   3  -6 0.48514 1.12889   5
  13   3   6 -0.8622 0.87749   2
  15  -3   6 5.47940 1.75383   4
  15  -3   6 3.95215 1.62736   2
  15   3   6 4.42544 1.08283   4
 -15   3  -6 4.08947 1.62012   1
  15   3   6 6.53054 1.13315   2
 -15   3  -6 5.99800 1.45786   3
 -15   3  -6 4.84749 1.86778   5
  17  -3   6 34.5543 3.29601   2
  17  -3   6 37.5509 3.39115   4
  17   3   6 34.0259 2.31448   2
 -17   3  -6 36.6325 3.13072   1
  17   3   6 39.5270 2.43907   4
 -17   3  -6 34.8849 3.90366   3
 -17   3  -6 36.1342 2.57593   5
  19  -3   6 4.03452 1.95052   2
  19  -3   6 8.57738 2.13145   4
 -19   3  -6 3.32103 1.36459   3
 -19   3  -6 2.09928 1.49229   5
  19   3   6 6.91267 1.22637   2
  19   3   6 6.35924 1.26949   4
 -19   3  -6 5.56578 1.74861   1
  21  -3   6 0.35051 2.23978   4
  21  -3   6 3.10839 2.13606   2
  21   3   6 -0.5817 1.21499   4
  21   3   6 -1.7131 1.18717   2
 -21   3  -6 -0.2144 1.76049   1
 -26  -4   6 4.60236 2.15706   1
  26  -4  -6 4.19861 2.72653   2
  26  -4  -6 2.88851 2.48522   4
 -26   4   6 0.82892 1.48468   5
 -26   4   6 -0.5960 1.54683   3
  26   4  -6 -4.2355 2.45540   1
 -26   4   6 0.63152 1.49251   1
 -24  -4   6 7.45780 1.77477   3
  24  -4  -6 7.75948 2.43854   2
 -24  -4   6 12.2666 1.83676   5
 -24  -4   6 5.70152 2.21582   1
  24  -4  -6 7.24983 2.55584   4
  24   4  -6 10.7376 1.39693   2
 -24   4   6 9.97053 1.65839   5
  24   4  -6 9.37162 2.63268   1
 -24   4   6 15.2409 2.14317   1
  24   4  -6 10.2055 1.45185   4
  24   4  -6 7.23072 1.90262   5
 -24   4   6 9.08274 1.71488   3
  24   4  -6 8.16017 2.08181   3
  22  -4  -6 21.2490 2.90349   4
 -22  -4   6 15.8336 2.10009   5
 -22  -4   6 20.6318 2.77865   3
  22  -4  -6 18.8265 2.79777   2
  22   4  -6 21.1385 2.39569   5
 -22   4   6 21.7606 2.15994   5
 -22   4   6 18.9930 2.38560   1
  22   4  -6 21.9168 2.87805   1
  22   4  -6 22.0002 3.03751   3
 -22   4   6 24.9965 2.39571   3
  20  -4  -6 3.84153 2.05199   2
 -20  -4   6 4.04168 1.66696   5
  20  -4  -6 5.33360 1.90260   4
 -20  -4   6 4.91417 1.73858   3
  20   4  -6 2.71183 1.82979   3
  20   4  -6 3.69780 1.62229   2
  20   4  -6 1.61749 1.67234   5
 -20   4   6 0.98494 1.27792   3
  20   4  -6 2.41202 2.24557   1
  20   4  -6 -0.8258 1.55757   4
 -20   4   6 0.93085 1.20036   5
 -18  -4   6 97.4072 4.55518   4
  18  -4  -6 101.202 5.47271   2
 -18  -4   6 95.0678 5.00427   5
 -18  -4   6 104.090 4.51421   2
 -18  -4   6 90.5148 5.06705   3
  18  -4  -6 101.704 5.54622   4
  18   4  -6 97.1868 5.63291   1
  18   4  -6 100.010 4.43264   4
  18   4  -6 95.9520 5.09844   5
 -18   4   6 100.774 4.52230   5
 -18   4   6 99.3532 4.53993   1
 -18   4   6 102.118 4.62840   3
  18   4  -6 91.7397 5.22398   3
  18   4  -6 96.4045 4.35043   2
 -16  -4   6 46.6724 2.95570   4
 -16  -4   6 53.5131 2.92465   2
 -16  -4   6 50.1151 3.45122   5
  16  -4  -6 48.7030 3.88523   2
  16  -4  -6 49.7955 3.83357   4
 -16  -4   6 39.4219 3.43150   3
  16   4  -6 47.3457 3.65348   3
 -16   4   6 48.6206 2.89853   3
  16   4  -6 50.0812 3.46669   5
  16   4  -6 50.2713 4.01807   1
 -16   4   6 48.6316 2.42422   1
 -16   4   6 45.0398 2.76434   5
  16   4  -6 49.7244 2.82769   4
  16   4  -6 45.7793 2.70895   2
  14  -4  -6 10.2125 1.95981   2
 -14  -4   6 10.9009 1.47847   2
 -14  -4   6 9.58982 1.54126   4
  14  -4  -6 12.2413 2.17745   4
 -14  -4   6 10.1845 1.84483   3
 -14  -4   6 10.4257 1.75086   5
 -14   4   6 13.7283 1.77830   5
 -14   4   6 12.4111 1.31582   1
  14   4  -6 14.0688 1.73322   2
  14   4  -6 9.66548 1.98390   3
  14   4  -6 14.8349 1.81271   4
 -14   4   6 13.9356 1.95045   3
  14   4  -6 13.3687 1.93433   5
 -12  -4   6 -0.5138 1.39775   5
  12  -4  -6 -0.0986 1.53230   4
 -12  -4   6 -0.0844 1.20553   2
 -12  -4   6 0.84081 1.44330   3
  12  -4  -6 0.48942 1.57912   2
 -12  -4   6 -0.3612 1.28483   4
  12   4  -6 -0.1887 1.44399   3
  12   4  -6 1.33782 1.83491   1
 -12   4   6 -1.3795 0.97806   3
 -12   4   6 -0.4341 0.99468   5
 -12   4   6 0.79878 0.65786   1
  12   4  -6 0.78880 1.42102   5
 -10  -4   6 2.47643 1.35580   2
  10  -4  -6 -0.0888 1.54053   2
  10  -4  -6 1.55762 1.63327   4
 -10  -4   6 0.86752 1.43920   3
 -10  -4   6 0.55019 1.31891   4
 -10  -4   6 1.49572 1.40445   5
 -10   4   6 1.18995 0.60612   1
  10   4  -6 2.16306 1.68253   1
 -10   4   6 0.50831 1.07841   3
  10   4  -6 0.24764 1.44246   5
 -10   4   6 -0.3727 0.94142   5
  10   4  -6 1.90230 1.45613   3
   8  -4  -6 -0.8021 1.41728   2
  -8  -4   6 2.11024 1.33331   5
  -8  -4   6 -1.1671 1.31136   2
  -8  -4   6 1.12299 1.40786   4
   8  -4  -6 1.46335 1.54574   4
   8   4  -6 2.48405 1.37248   5
  -8   4   6 0.07364 0.95092   5
  -8   4   6 -0.3295 0.99521   3
   8   4  -6 1.74945 1.45285   3
   8   4  -6 2.10266 1.66370   1
  -6  -4   6 21.1817 2.44563   5
  -6  -4   6 17.0725 1.98591   2
  -6  -4   6 22.1739 2.62119   4
   6  -4  -6 22.5591 2.68694   4
   6  -4  -6 20.1403 2.36665   2
   6   4  -6 21.4697 2.82303   1
  -6   4   6 24.7056 1.87823   5
   6   4  -6 22.8784 2.77068   3
   6   4  -6 21.8370 2.47035   5
   4  -4  -6 2.60965 1.43994   4
   4  -4  -6 3.17514 1.51323   2
  -4  -4   6 4.30861 1.62498   4
  -4  -4   6 3.99528 1.50812   2
   4   4  -6 3.47853 1.58715   3
   4   4  -6 3.45186 1.81438   1
   4   4  -6 1.18988 1.36303   5
  -4   4   6 1.37562 0.98223   3
   2  -4  -6 2.16756 1.48556   2
  -2  -4   6 3.32366 1.61726   4
  -2  -4   6 0.86477 1.38820   2
   2  -4  -6 1.59483 1.42520   4
  -2   4   6 -0.6275 0.89827   3
   2   4  -6 1.07352 1.43051   5
   2   4  -6 -0.1170 1.37880   3
  -2   4   6 0.45949 0.89201   5
   0  -4   6 5.20750 1.78126   4
   0  -4  -6 4.13316 1.43970   4
   0  -4   6 7.16141 1.67173   2
   0  -4  -6 6.66237 1.72947   2
   0   4  -6 4.04628 1.65195   1
   0   4  -6 3.02046 1.61050   3
   0   4   6 4.40799 1.40421   4
   0   4   6 4.53028 1.08881   5
   0   4   6 5.50409 1.04965   3
   0   4  -6 6.92884 1.67082   5
  -2  -4  -6 86.4853 4.49998   2
   2  -4   6 86.5622 4.71828   2
  -2  -4  -6 85.5438 4.71421   4
   2   4   6 92.3267 3.89719   3
   2   4   6 83.1820 4.30724   2
  -2   4  -6 78.2589 4.57879   3
  -2   4  -6 86.4094 4.89941   1
   2   4   6 87.9599 3.88677   5
  -2   4  -6 82.5085 4.64409   5
   2   4   6 87.1480 4.38449   4
  -4  -4  -6 16.6952 2.07807   4
   4  -4   6 18.9799 2.49861   4
  -4  -4  -6 22.8227 2.52545   2
  -4   4  -6 22.0808 2.85800   3
   4   4   6 22.5389 1.61610   3
  -4   4  -6 20.4476 2.56211   5
   4   4   6 20.3803 2.30816   4
   4   4   6 19.0025 1.66703   5
  -4   4  -6 20.8075 3.00816   1
   4   4   6 21.1536 2.30116   2
  -6  -4  -6 8.18683 1.66209   4
  -6  -4  -6 8.60865 1.65245   2
   6  -4   6 5.94121 1.88893   2
   6  -4   6 9.96546 2.14998   4
  -6   4  -6 6.31898 1.71773   5
   6   4   6 6.53075 0.91500   5
   6   4   6 11.1346 1.62963   2
   6   4   6 8.84746 1.58981   4
   6   4   6 7.39610 0.97656   3
  -6   4  -6 7.28507 1.82852   3
  -6   4  -6 7.12373 1.90264   1
   8  -4   6 -0.1344 1.86112   4
  -8  -4  -6 0.98898 1.40491   2
   8  -4   6 -0.1028 1.65648   2
   8   4   6 0.35226 0.70536   3
  -8   4  -6 1.28751 1.52210   5
  -8   4  -6 -1.8514 1.64896   1
   8   4   6 -0.5001 0.64566   5
   8   4   6 -0.2949 1.26437   2
  -8   4  -6 -1.0942 1.53526   3
   8   4   6 -0.4280 1.25948   4
  10  -4   6 38.5463 3.67151   4
  10  -4   6 28.4574 3.31845   2
  10   4   6 31.7901 1.96449   5
 -10   4  -6 33.9400 3.35891   1
  10   4   6 27.0493 2.46210   2
 -10   4  -6 24.7070 3.04180   3
 -10   4  -6 25.1966 2.94904   5
  10   4   6 28.5370 2.47140   4
  12  -4   6 29.3333 3.51787   2
  12  -4   6 30.6363 3.71547   4
 -12   4  -6 24.1249 2.85636   3
 -12   4  -6 34.7059 3.13448   5
  12   4   6 29.4129 2.57117   2
  12   4   6 34.1926 2.63161   4
 -12   4  -6 29.2440 3.51044   1
  14  -4   6 6.67567 2.41585   2
  14  -4   6 7.93734 2.41083   4
  14   4   6 5.84116 1.59673   4
 -14   4  -6 0.87967 1.76677   3
 -14   4  -6 8.34027 2.26430   1
 -14   4  -6 6.63671 1.87249   5
  14   4   6 6.85572 1.52644   2
  16  -4   6 29.4971 3.66438   4
  16  -4   6 28.2015 3.54963   2
 -16   4  -6 30.8890 3.23464   5
 -16   4  -6 30.7272 3.19996   3
  16   4   6 36.9711 2.95873   4
 -16   4  -6 29.2634 3.28478   1
  16   4   6 30.7659 2.93300   2
 -15  -5   6 7.28406 1.97445   2
  15  -5  -6 10.2858 3.26136   4
  15  -5  -6 10.7795 3.15453   2
 -15  -5   6 10.7315 2.09210   4
  15   5  -6 10.2114 2.47851   5
 -15   5   6 8.84396 2.22997   3
  15   5  -6 6.44426 2.00444   2
  15   5  -6 8.85380 2.03371   4
  15   5  -6 15.8511 2.95791   1
 -15   5   6 5.41146 1.93523   5
  15   5  -6 8.05820 2.53855   3
 -13  -5   6 1.64406 1.88454   4
  13  -5  -6 0.79338 2.53408   4
 -13  -5   6 1.13404 1.92120   2
  13  -5  -6 -3.0522 2.53295   2
  13   5  -6 2.20927 1.84906   2
  13   5  -6 -1.9750 2.09971   5
 -13   5   6 -3.2923 1.71258   3
  13   5  -6 -3.0915 2.37478   3
  13   5  -6 3.23218 2.54997   1
  13   5  -6 0.74240 1.83971   4
 -13   5   6 2.16045 1.77032   5
  11  -5  -6 2.57258 2.54328   2
  11  -5  -6 3.69087 2.65138   4
 -11  -5   6 3.82777 1.97975   4
 -11  -5   6 4.39934 1.86449   2
  11   5  -6 5.30894 2.32710   5
 -11   5   6 6.13239 1.84354   3
  11   5  -6 5.44618 2.44842   3
 -11   5   6 4.55613 1.76747   5
  11   5  -6 0.04140 2.42435   1
  -9  -5   6 39.2552 3.50308   2
  -9  -5   6 43.3120 4.01151   4
   9  -5  -6 39.9466 5.17519   4
   9  -5  -6 33.2330 4.42943   2
   9   5  -6 41.6329 4.05573   5
  -9   5   6 42.7297 3.17741   3
  -9   5   6 48.6359 3.30370   5
   9   5  -6 35.3192 4.05637   3
   9   5  -6 33.8104 4.14770   1
   7  -5  -6 66.1723 5.19496   2
   7  -5  -6 72.2999 5.32018   4
  -7  -5   6 80.6898 4.66400   2
  -7  -5   6 74.3682 5.08475   4
   7   5  -6 79.1150 5.16038   3
  -7   5   6 79.7965 4.18710   5
  -7   5   6 75.7611 4.18047   3
   7   5  -6 79.1513 5.25526   5
   7   5  -6 72.0964 5.30452   1
  -5  -5   6 9.65782 2.66374   4
   5  -5  -6 9.98416 2.50389   2
   5  -5  -6 9.05022 2.46417   4
  -5  -5   6 9.69137 2.29440   2
   5   5  -6 12.6138 2.63045   1
  -5   5   6 5.74387 1.64976   5
   5   5  -6 9.83447 2.42164   5
  -5   5   6 10.8442 1.82545   3
   5   5  -6 11.3250 2.52047   3
  -3  -5   6 7.91113 2.35853   2
  -3  -5   6 2.60192 2.38921   4
   3  -5  -6 6.40477 2.34105   4
   3  -5  -6 8.22930 2.34774   2
   3   5  -6 5.79823 2.45760   5
  -3   5   6 4.74372 1.52484   5
  -3   5   6 3.72852 1.49151   3
   3   5  -6 4.74542 2.53185   1
   3   5  -6 6.25463 2.42659   3
   1  -5  -6 11.5961 2.42619   2
   1  -5  -6 7.03008 2.36113   4
  -1  -5   6 3.35334 2.53422   4
  -1  -5   6 10.9504 2.48320   2
   1   5  -6 10.2367 2.51520   3
   1   5  -6 8.76006 2.51776   5
  -1   5   6 7.88615 1.58867   3
  -1   5   6 8.19235 1.58385   5
   1   5  -6 12.2365 2.73284   1
  -1   5   6 9.47503 2.19930   4
   1  -5   6 6.16695 2.64563   4
  -1  -5  -6 4.21071 2.10549   4
  -1  -5  -6 1.54216 2.09797   2
   1  -5   6 9.37404 2.50199   2
  -1   5  -6 2.10524 2.23630   3
  -1   5  -6 8.12607 2.61073   1
   1   5   6 -0.1769 1.95358   2
  -1   5  -6 0.39273 2.17831   5
   1   5   6 4.45872 2.08132   4
   3  -5   6 4.57060 2.64196   2
  -3  -5  -6 2.03478 2.19817   4
   3  -5   6 1.87229 2.76697   4
  -3  -5  -6 5.31399 2.39055   2
   3   5   6 3.38557 1.41981   5
  -3   5  -6 2.51461 2.41608   3
   3   5   6 -1.8854 2.06760   2
   3   5   6 1.30398 2.15540   4
  -3   5  -6 3.91469 2.37552   5
   3   5   6 3.32390 1.30230   3
  -3   5  -6 1.71830 2.46296   1
  -5  -5  -6 3.26115 2.45599   2
   5  -5   6 -4.0984 2.35723   2
  -5  -5  -6 -0.0732 2.32162   4
   5  -5   6 1.03936 2.78595   4
   5   5   6 -1.2499 1.15194   5
  -5   5  -6 1.55119 2.43601   3
   5   5   6 1.83097 2.10459   4
  -5   5  -6 -0.9082 2.45460   5
   5   5   6 -0.8322 1.30595   3
  -5   5  -6 -0.1597 2.37752   1
   5   5   6 1.56591 2.16002   2
 -38   0   7 -0.8780 1.68923   1
 -36   0   7 1.39538 1.50867   1
  36   0  -7 -0.2504 1.49752   2
  34   0  -7 1.36756 1.14322   4
 -34   0   7 -0.4665 1.16668   1
 -34   0   7 -0.4292 0.79641   3
  32   0  -7 0.34810 1.09776   4
 -32   0   7 -0.1646 1.14691   1
 -32   0   7 -0.0292 0.70909   3
  32   0  -7 0.76141 1.04195   2
 -32   0   7 0.25670 0.65818   5
  30   0  -7 -0.4890 0.87484   4
 -30   0   7 -0.9547 0.90563   1
 -30   0   7 -0.1402 0.58692   5
 -30   0   7 0.55004 0.67747   3
  30   0  -7 -0.5899 0.87306   2
 -28   0   7 0.68901 0.89105   1
  28   0  -7 -1.4456 0.73308   2
 -28   0   7 0.39475 0.50677   5
 -28   0   7 0.66489 0.60256   3
  28   0  -7 -0.2510 0.80517   4
 -26   0   7 0.56570 0.74731   1
  26   0  -7 0.20671 0.70463   2
 -26   0   7 -0.5968 0.46071   5
 -26   0   7 -0.2426 0.57020   3
  26   0  -7 0.81936 0.76941   4
 -24   0   7 -0.7370 0.67543   1
 -24   0   7 0.33301 0.50304   3
 -24   0   7 -1.0903 0.41549   5
  24   0  -7 0.06780 0.67926   2
  22   0  -7 -0.5777 0.61559   2
 -22   0   7 -0.3324 0.41111   5
 -22   0   7 -0.6612 0.32923   4
  22   0  -7 0.79055 0.90844   4
 -22   0   7 -0.5592 0.39202   3
 -22   0   7 0.04099 0.58879   1
 -20   0   7 -0.2115 0.50046   1
 -20   0   7 0.02674 0.27866   4
 -20   0   7 -0.0862 0.37197   5
  20   0  -7 -0.2119 0.51526   2
 -20   0   7 0.62990 0.48687   2
  20   0  -7 0.54787 0.46330   4
 -18   0   7 0.21466 0.35989   5
  18   0  -7 -0.2972 0.41557   2
 -18   0   7 -0.0499 0.36223   3
 -18   0   7 0.25487 0.44379   1
 -18   0   7 -0.3902 0.24238   2
 -18   0   7 0.73915 0.21737   4
 -16   0   7 -0.0400 0.20301   2
 -16   0   7 -0.1046 0.46505   1
 -16   0   7 0.24640 0.17510   4
  16   0  -7 0.60589 0.44735   2
 -16   0   7 0.14231 0.34994   3
 -16   0   7 0.02827 0.34492   5
 -14   0   7 1.59398 0.37552   3
 -14   0   7 2.51521 0.55343   1
 -14   0   7 1.69060 0.38299   5
 -12   0   7 -0.2960 0.30347   5
 -12   0   7 -0.2338 0.30890   3
 -10   0   7 -0.0643 0.27175   5
 -10   0   7 0.08966 0.29230   3
  10   0  -7 0.18178 0.32569   1
 -10   0   7 -0.1791 0.43297   1
  -8   0   7 0.06268 0.45051   1
   8   0  -7 0.12495 0.29198   1
  -6   0   7 0.14132 0.14855   2
   6   0  -7 0.24212 0.45346   1
  -6   0   7 0.42837 0.31459   3
  -6   0   7 0.11068 0.15657   4
  -6   0   7 -0.1512 0.26911   4
   6   0  -7 -0.2911 0.29335   1
  -6   0   7 0.21543 0.42676   1
   6   0  -7 0.12636 0.38663   5
   6   0  -7 0.44973 0.27136   3
  -6   0   7 -0.1351 0.28654   5
   4   0  -7 -0.3143 0.21539   4
  -4   0   7 -0.1265 0.16838   4
   4   0  -7 0.04508 0.24663   3
  -4   0   7 0.24381 0.17699   2
   4   0  -7 0.24177 0.25336   5
  -4   0   7 -0.0978 0.29095   5
  -4   0   7 0.16195 0.29304   3
  -4   0   7 0.26705 0.27321   4
   4   0  -7 0.26612 0.34269   1
   4   0  -7 0.45125 0.45577   1
  -2   0   7 0.32699 0.20382   2
   2   0  -7 -0.2637 0.42633   1
   2   0  -7 0.12991 0.26723   2
   2   0  -7 -0.0483 0.36093   1
   2   0  -7 0.05517 0.22180   3
  -2   0   7 -0.0648 0.31280   2
  -2   0   7 -0.2797 0.29113   3
  -2   0   7 0.26977 0.22207   4
   2   0  -7 -0.0807 0.22486   5
  -2   0   7 0.22010 0.43295   1
  -2   0   7 -0.2495 0.25765   5
   2   0  -7 -0.0655 0.25230   4
   0   0   7 3.42482 0.45492   4
   0   0  -7 1.82218 0.30785   5
   0   0  -7 1.86899 0.28247   3
   2   0   7 0.18324 0.29612   5
   2   0   7 -0.2072 0.25047   2
  -2   0  -7 -0.3140 0.18694   3
  -2   0  -7 0.22284 0.20029   5
   2   0   7 -0.0271 0.52877   1
   2   0   7 -0.3050 0.29841   3
  -2   0  -7 0.23392 0.37590   2
  -2   0  -7 -0.4201 0.47708   1
  -4   0  -7 -0.5404 0.47258   1
  -4   0  -7 0.13614 0.18819   3
   4   0   7 0.07094 0.31653   5
   4   0   7 1.22362 0.69443   1
   4   0   7 0.49234 0.34809   3
   4   0   7 0.25255 0.28813   2
   4   0   7 -0.1272 0.30306   4
  -4   0  -7 0.18601 0.20071   5
   6   0   7 0.04339 0.33005   5
  -6   0  -7 0.02395 0.19979   5
  -6   0  -7 -0.0085 0.17821   3
   6   0   7 0.22363 0.35421   3
   6   0   7 0.11170 0.31449   2
  -6   0  -7 -0.3631 0.55352   1
   6   0   7 0.30794 0.33978   4
  -8   0  -7 -0.1171 0.18748   3
   8   0   7 -0.2289 0.32400   2
   8   0   7 0.04101 0.42958   3
  -8   0  -7 -0.2585 0.52085   1
  -8   0  -7 0.19695 0.21110   5
   8   0   7 0.16170 0.37663   4
   8   0   7 -0.5238 0.34781   5
 -10   0  -7 0.38680 0.56033   1
  10   0   7 0.51344 0.40919   4
  10   0   7 0.00858 0.36625   5
 -10   0  -7 0.26162 0.21435   5
 -10   0  -7 -0.5188 0.34958   3
  10   0   7 -0.2066 0.36777   2
 -10   0  -7 0.03588 0.20753   3
 -12   0  -7 -0.0454 0.17410   5
  12   0   7 -0.1245 0.37564   5
 -12   0  -7 -0.0723 0.52442   1
  12   0   7 0.43125 0.45879   2
  12   0   7 0.38449 0.49338   4
 -12   0  -7 0.48189 0.37717   5
  14   0   7 1.35627 0.55084   4
  14   0   7 0.82795 0.59168   2
 -14   0  -7 1.79887 0.63155   1
  16   0   7 -0.2787 0.63430   4
  16   0   7 0.18522 0.62946   2
 -16   0  -7 0.03853 0.56912   1
  18   0   7 -0.3331 0.71462   4
 -18   0  -7 -1.0930 0.60858   1
  20   0   7 -0.1591 0.84170   4
 -20   0  -7 0.16107 0.75120   1
  20   0   7 0.23695 0.86099   2
  22   0   7 -0.6345 0.90156   4
  22   0   7 -0.3408 0.87758   2
 -24   0  -7 0.18580 0.95273   1
  24   0   7 -0.0501 1.15391   4
  24   0   7 0.87400 1.06391   2
  26   0   7 -1.6470 1.27581   4
  26   0   7 0.45048 1.35995   2
 -26   0  -7 -0.3315 1.01718   1
  37  -1  -7 6.86185 2.10633   2
  37  -1  -7 4.82498 2.06595   4
 -37  -1   7 4.60136 1.86513   1
  37   1  -7 9.96960 1.85693   2
 -37   1   7 6.66823 1.72878   1
  35  -1  -7 42.1436 3.46291   2
 -35  -1   7 39.8477 3.15263   1
 -35   1   7 37.1258 2.88413   1
 -35   1   7 39.3923 2.13839   3
  35   1  -7 44.2864 2.81025   2
 -33  -1   7 2.68875 1.02331   3
  33  -1  -7 0.51053 1.35614   4
 -33  -1   7 -0.1874 1.21649   1
  33   1  -7 1.07205 1.02319   4
 -33   1   7 -0.4887 0.78330   3
  33   1  -7 -0.2675 0.96700   2
 -33   1   7 -1.0154 1.05663   1
 -33   1   7 -0.2878 0.62385   5
 -31  -1   7 13.7487 1.35654   5
 -31  -1   7 9.70434 1.44460   3
 -31  -1   7 8.98576 1.58346   1
  31  -1  -7 11.7691 1.52039   4
  31  -1  -7 11.6046 1.70663   2
 -31   1   7 9.55344 1.34785   1
  31   1  -7 13.9073 1.46999   4
 -31   1   7 8.43567 1.11700   3
 -31   1   7 11.4015 1.05673   5
  31   1  -7 11.6392 1.23460   2
 -29  -1   7 2.65374 0.90219   3
 -29  -1   7 1.61623 0.75247   5
  29  -1  -7 3.73606 1.13590   2
  29  -1  -7 2.00007 1.02262   4
 -29  -1   7 2.45997 1.11220   1
 -29   1   7 2.40446 0.60256   5
 -29   1   7 1.26172 0.98195   1
  29   1  -7 1.27826 0.72531   2
  29   1  -7 2.83762 0.81920   4
 -29   1   7 3.02276 0.72563   3
  27  -1  -7 27.9778 2.09295   2
  27  -1  -7 28.4476 2.06266   4
 -27  -1   7 28.7791 2.24786   1
 -27  -1   7 31.0133 1.78124   5
 -27  -1   7 29.3527 1.84502   3
 -27   1   7 28.7165 1.60121   3
 -27   1   7 25.1876 1.85735   1
  27   1  -7 30.1393 1.69861   2
  27   1  -7 32.6901 1.71545   4
 -27   1   7 30.7663 1.51165   5
  25  -1  -7 9.84409 1.21554   2
 -25  -1   7 7.29894 1.17223   1
  25  -1  -7 10.0318 1.23130   4
 -25  -1   7 8.42174 0.93414   5
 -25  -1   7 7.54985 1.12262   3
  25   1  -7 9.35762 1.07796   4
 -25   1   7 8.47852 1.04492   1
 -25   1   7 8.19472 0.80410   5
  25   1  -7 8.20949 0.86658   2
 -25   1   7 9.89325 0.87364   3
  23  -1  -7 4.88906 0.95741   4
  23  -1  -7 3.43017 0.87749   2
 -23  -1   7 2.50882 0.67772   5
 -23  -1   7 2.40477 0.88273   1
 -23  -1   7 1.30794 0.69854   3
  23   1  -7 3.59577 0.65003   4
 -23   1   7 3.29739 0.58516   3
 -23   1   7 2.93082 0.77000   1
 -23   1   7 2.37140 0.49067   5
 -21  -1   7 1.44265 0.58871   5
 -21  -1   7 1.65057 0.64467   3
  21  -1  -7 3.38365 0.83938   4
 -21  -1   7 0.83512 0.73565   1
  21  -1  -7 1.52310 0.75023   2
 -21   1   7 1.05086 0.57173   1
  21   1  -7 1.01817 0.53786   4
  21   1  -7 1.60874 0.53455   2
 -21   1   7 0.81313 0.43982   3
 -21   1   7 0.86473 0.41775   5
  21   1  -7 1.31456 0.45308   4
 -19  -1   7 88.2730 3.82896   3
 -19  -1   7 86.5334 3.96172   1
 -19  -1   7 89.3082 3.77648   5
  19  -1  -7 91.4752 3.93520   2
  19   1  -7 98.7863 3.54908   2
 -19   1   7 94.4528 3.60373   5
 -19   1   7 95.3756 3.64586   3
  19   1  -7 91.8721 3.63676   2
 -19   1   7 89.5206 3.72798   1
  19   1  -7 91.2972 3.61893   4
  17  -1  -7 67.2199 2.93063   4
 -17  -1   7 62.6053 2.84958   3
 -17  -1   7 61.7569 2.79174   5
 -17  -1   7 60.3911 2.95142   1
 -17   1   7 70.3316 2.67491   3
 -17   1   7 68.2400 2.62154   5
 -17   1   7 64.7730 2.73703   1
  17   1  -7 62.6899 2.60499   2
 -15  -1   7 46.3805 2.20414   3
 -15  -1   7 43.7080 2.12539   5
  15  -1  -7 47.7092 2.26375   2
 -15  -1   7 46.4634 2.32518   1
  15  -1  -7 49.8158 2.24653   4
 -15   1   7 45.0373 2.06050   1
 -15   1   7 49.6720 1.97269   5
 -15   1   7 49.6472 2.00761   3
 -15   1   7 45.8488 2.06596   2
 -15   1   7 47.0776 2.02230   4
 -13  -1   7 308.217 12.2957   1
 -13  -1   7 309.360 12.1805   3
  13  -1  -7 328.622 12.1711   2
  13  -1  -7 332.501 12.1409   4
 -13  -1   7 312.643 12.1353   5
 -13   1   7 331.855 12.0625   2
 -13   1   7 334.520 11.9749   5
 -13   1   7 328.169 12.0554   4
 -13   1   7 339.746 12.0056   3
 -11  -1   7 449.365 17.2250   1
 -11  -1   7 455.157 17.1141   3
  11  -1  -7 466.059 16.8799   1
  11  -1  -7 461.613 17.0247   4
 -11  -1   7 453.843 17.0628   5
  11  -1  -7 468.026 17.0577   2
 -11   1   7 476.495 17.0086   2
 -11   1   7 464.795 16.9998   4
 -11   1   7 466.700 16.9039   3
 -11   1   7 454.035 16.9262   1
 -11   1   7 460.871 16.8803   5
   9  -1  -7 369.118 13.1188   1
  -9  -1   7 352.996 13.3845   3
  -9  -1   7 352.528 13.5051   1
  -9  -1   7 349.008 13.3389   5
   9  -1  -7 359.764 13.3049   2
   9  -1  -7 355.927 13.2737   4
  -9   1   7 366.788 13.1650   3
   9   1  -7 353.367 13.5867   1
  -9   1   7 365.662 13.3051   2
  -9   1   7 360.864 13.3031   4
  -9   1   7 353.495 13.1774   1
  -9   1   7 359.763 13.1437   5
   7  -1  -7 208.577 7.93731   4
  -7  -1   7 203.788 8.05378   3
  -7  -1   7 204.871 8.18664   1
   7  -1  -7 220.960 7.76247   1
  -7  -1   7 210.986 7.81278   4
   7  -1  -7 207.257 7.95590   2
  -7  -1   7 203.129 8.00503   5
   7   1  -7 203.166 8.25011   1
  -7   1   7 202.211 7.88202   4
  -7   1   7 213.199 8.01454   4
  -7   1   7 209.614 7.80656   5
  -7   1   7 216.652 7.82465   3
   7   1  -7 225.331 7.71852   4
  -7   1   7 219.656 8.02175   2
  -5  -1   7 0.41411 0.42065   5
  -5  -1   7 0.42083 0.30276   2
  -5  -1   7 0.59619 0.35590   4
   5  -1  -7 0.11996 0.36802   4
   5  -1  -7 1.18737 0.35620   1
  -5  -1   7 0.40401 0.43761   3
   5  -1  -7 0.74458 0.43082   2
  -5   1   7 0.12626 0.36515   4
  -5   1   7 -0.2648 0.50628   4
   5   1  -7 0.75227 0.19454   2
  -5   1   7 0.56607 0.31885   1
   5   1  -7 -0.0712 0.29004   4
  -5   1   7 1.09505 0.53025   2
  -5   1   7 0.22932 0.23212   5
   5   1  -7 0.54020 0.57333   1
  -3  -1   7 308.987 10.8591   2
   3  -1  -7 286.327 10.8367   2
  -3  -1   7 272.320 10.9498   3
   3  -1  -7 283.886 10.7200   1
  -3  -1   7 280.253 10.9165   5
   3  -1  -7 289.017 10.7568   3
  -3  -1   7 290.192 10.7843   4
   3  -1  -7 305.815 10.6286   1
   3   1  -7 317.970 10.6659   2
  -3   1   7 291.863 10.6950   3
  -3   1   7 282.922 11.1089   2
   3   1  -7 275.248 11.1263   1
  -3   1   7 288.400 10.7960   4
  -3   1   7 290.877 10.9806   4
   3   1  -7 308.160 10.6929   4
  -3   1   7 285.483 10.7990   2
   1  -1  -7 633.055 23.5643   1
   1  -1  -7 678.286 23.5186   1
   1  -1  -7 652.760 23.6277   3
  -1  -1   7 623.378 23.7938   5
   1  -1  -7 641.036 23.6160   5
  -1  -1   7 636.534 23.6842   4
  -1  -1   7 633.369 23.8454   3
   1  -1  -7 619.713 23.8568   2
  -1  -1   7 632.987 23.6351   2
   1   1  -7 703.126 23.5707   2
   1   1  -7 686.557 23.6052   4
  -1   1   7 604.600 23.7745   2
   1   1  -7 649.206 24.0956   1
  -1   1   7 655.676 23.5576   5
  -1   1   7 667.219 23.6867   3
   1  -1   7 36.6365 1.70219   2
  -1  -1  -7 34.8194 1.52407   1
   1  -1   7 35.6594 1.82565   5
  -1  -1  -7 40.4104 1.57433   1
  -1  -1  -7 37.2316 1.58266   3
  -1  -1  -7 36.0357 1.67999   5
   1  -1   7 36.5150 1.77089   4
   1  -1   7 36.9355 1.88678   3
   1   1   7 38.3242 1.71204   2
   1   1   7 39.5029 1.54902   3
   1   1   7 40.5016 1.55545   5
   1   1   7 37.6200 1.72553   4
  -1   1  -7 41.0035 1.75564   4
  -1   1  -7 35.4213 2.08589   1
  -3  -1  -7 40.6025 1.69084   1
   3  -1   7 42.7655 1.96873   4
  -3  -1  -7 40.8480 1.72003   3
   3  -1   7 39.0465 2.03789   3
   3  -1   7 38.4983 1.97609   5
  -3  -1  -7 41.4690 1.72920   5
   3   1   7 44.3098 1.69941   5
  -3   1  -7 37.3629 2.21800   1
   3   1   7 49.3969 2.34804   1
   3   1   7 44.8053 1.69903   3
   3   1   7 42.6103 1.87467   2
   3   1   7 42.1121 1.88040   4
  -5  -1  -7 1.69956 0.28910   5
   5  -1   7 2.45955 0.54022   2
   5  -1   7 2.00411 0.54264   5
  -5  -1  -7 2.09547 0.30656   3
   5  -1   7 1.51249 0.59379   3
   5  -1   7 2.73055 0.58377   4
   5   1   7 1.87697 0.45349   4
  -5   1  -7 1.22711 0.63102   3
   5   1   7 1.72809 0.45378   2
   5   1   7 2.03532 0.55951   1
   5   1   7 2.30018 0.31351   3
   5   1   7 1.90158 0.31653   5
  -5   1  -7 1.24117 0.66465   1
   7  -1   7 425.170 15.6641   2
   7  -1   7 386.664 15.8358   3
   7  -1   7 413.983 15.6729   5
  -7  -1  -7 426.763 15.4356   1
  -7  -1  -7 412.822 15.4210   5
   7  -1   7 422.012 15.7123   4
  -7   1  -7 425.108 15.9309   1
   7   1   7 480.942 15.7136   1
   7   1   7 433.900 15.3882   5
  -7   1  -7 384.999 15.9163   3
   7   1   7 417.528 15.5756   2
   7   1   7 426.322 15.3798   3
   7   1   7 427.458 15.6063   4
  -9  -1  -7 1.31610 0.35105   5
   9  -1   7 2.11629 0.56761   2
   9  -1   7 2.59289 0.64959   5
  -9  -1  -7 2.16554 0.43023   1
   9  -1   7 2.94033 0.66986   4
  -9   1  -7 1.03324 0.74169   1
   9   1   7 2.55084 0.53306   2
  -9   1  -7 1.80844 0.81880   3
   9   1   7 2.12837 0.49336   4
  -9   1  -7 1.38913 0.60435   5
   9   1   7 3.39364 0.85282   1
  11  -1   7 0.79703 0.66586   5
  11  -1   7 -0.1747 0.58965   2
  11  -1   7 0.17961 0.57977   4
  11   1   7 0.78294 0.43023   2
 -11   1  -7 1.88440 0.77042   1
  11   1   7 0.60555 0.46202   4
 -13  -1  -7 2.05808 0.47864   1
  13  -1   7 1.79743 0.80304   4
  13  -1   7 1.74578 0.80257   2
  13   1   7 2.71154 0.62753   2
 -13   1  -7 1.65869 0.84669   1
  13   1   7 2.64237 0.64085   4
  15  -1   7 6.74187 1.07905   2
 -15  -1  -7 6.22716 0.74702   1
  15  -1   7 6.91655 1.10974   4
  15   1   7 5.26359 0.88305   4
 -15   1  -7 5.07744 1.11562   1
  15   1   7 6.69349 0.88183   2
 -15   1  -7 5.44549 0.84197   5
 -17  -1  -7 7.94418 0.88308   1
  17  -1   7 10.2219 1.33860   2
  17   1   7 8.59661 1.48806   2
  17   1   7 8.10934 1.03810   4
 -17   1  -7 6.78490 1.24646   1
  19  -1   7 3.95605 1.16039   4
  19  -1   7 1.98836 1.07893   2
 -19  -1  -7 3.29616 0.61699   1
 -19   1  -7 2.15706 1.36105   1
  19   1   7 3.44003 0.88487   2
  19   1   7 1.91679 0.94697   4
  21  -1   7 7.36125 1.41671   2
  21  -1   7 10.5621 1.58670   4
 -21  -1  -7 8.48390 1.16122   1
  21   1   7 11.5734 1.58089   4
 -21   1  -7 9.86916 1.40467   1
  21   1   7 10.6750 1.23683   2
  23  -1   7 39.9440 2.97028   4
  23  -1   7 39.4372 2.92907   2
 -23  -1  -7 42.5905 2.30381   1
  23   1   7 38.2878 2.49294   2
  23   1   7 38.7507 2.56430   4
 -23   1  -7 41.4418 2.68082   1
  25  -1   7 -2.2386 1.49004   4
  25  -1   7 -1.0319 1.45148   2
  25   1   7 0.90034 1.23216   4
  25   1   7 1.94307 1.22107   2
 -25   1  -7 -2.1745 1.22096   1
 -36  -2   7 27.8550 3.57197   1
  36  -2  -7 31.4017 3.97483   2
  36  -2  -7 32.4032 3.81683   4
 -36   2   7 28.7111 1.98102   3
 -36   2   7 23.8359 2.81075   1
  34  -2  -7 2.28237 2.09292   2
 -34  -2   7 7.21290 1.91591   1
  34  -2  -7 7.14057 2.21839   4
 -34   2   7 5.56609 1.03572   3
 -34   2   7 4.69003 1.55337   1
 -34   2   7 3.93398 0.85360   5
  32  -2  -7 13.8435 2.26435   2
 -32  -2   7 11.9513 1.97300   1
  32  -2  -7 10.5611 2.29853   4
  32   2  -7 9.64327 1.22755   2
 -32   2   7 10.7283 1.22361   5
 -32   2   7 13.7700 1.37717   3
 -32   2   7 12.9023 1.83401   1
 -30  -2   7 22.3147 2.06888   3
  30  -2  -7 22.1459 2.70989   4
  30  -2  -7 24.9138 3.01181   2
 -30  -2   7 26.3913 2.63584   1
 -30  -2   7 20.9539 1.80504   5
 -30   2   7 20.5735 1.61425   3
  30   2  -7 24.1967 1.82204   4
 -30   2   7 23.1852 2.05057   1
 -30   2   7 19.4365 1.65241   5
  30   2  -7 20.6419 2.37856   2
  28  -2  -7 -0.1796 1.48658   2
 -28  -2   7 0.34857 1.22903   1
  28  -2  -7 -0.3337 1.27572   4
 -28  -2   7 1.38678 0.88984   5
 -28  -2   7 -0.5766 1.04640   3
 -28   2   7 1.19878 0.69446   5
  28   2  -7 1.14665 0.68783   4
  28   2  -7 1.47864 0.71292   2
 -28   2   7 1.21579 0.97922   1
  26  -2  -7 157.664 7.06547   4
 -26  -2   7 149.160 6.56192   3
  26  -2  -7 158.170 6.90210   2
 -26  -2   7 156.601 7.08548   1
 -26  -2   7 149.255 6.44298   5
 -26   2   7 157.942 6.15405   5
 -26   2   7 157.532 6.40917   1
  26   2  -7 165.682 6.10653   4
  26   2  -7 163.257 6.13524   2
 -26   2   7 169.536 6.28534   3
 -24  -2   7 52.0689 3.13012   1
 -24  -2   7 53.2752 2.73458   5
  24  -2  -7 49.6905 3.10547   2
  24  -2  -7 53.2957 3.05431   4
 -24  -2   7 53.1715 2.86488   3
 -24   2   7 51.7342 2.56668   1
  24   2  -7 52.4265 2.32891   2
  24   2  -7 51.7609 2.33044   4
 -24   2   7 56.0863 2.43309   5
 -24   2   7 54.1049 2.51700   3
 -22  -2   7 329.683 13.3749   3
 -22  -2   7 334.458 13.5510   1
  22  -2  -7 353.187 13.5651   2
 -22  -2   7 334.869 13.2861   5
  22  -2  -7 337.379 13.4966   4
 -22   2   7 343.986 13.1060   1
 -22   2   7 365.463 13.0353   5
 -22   2   7 364.328 13.0928   3
  22   2  -7 368.714 12.9253   2
  22   2  -7 360.849 12.9048   4
  20  -2  -7 89.9950 4.17139   2
 -20  -2   7 88.5143 4.01855   3
  20  -2  -7 89.4074 4.20802   4
 -20  -2   7 85.4771 3.94039   5
 -20  -2   7 89.1853 4.22903   1
 -20   2   7 93.4462 3.70393   3
  20   2  -7 82.6205 4.31857   4
 -20   2   7 88.8694 3.69710   1
 -20   2   7 92.3500 3.68469   5
  20   2  -7 81.3224 3.80867   4
  20   2  -7 96.9593 3.55698   2
  18  -2  -7 114.773 5.14364   2
  18  -2  -7 114.627 5.14356   4
 -18  -2   7 119.979 5.10552   3
 -18  -2   7 119.810 5.03749   5
 -18  -2   7 113.030 5.19765   1
  18   2  -7 129.958 4.61460   2
  18   2  -7 123.727 4.60810   4
 -18   2   7 122.858 4.76362   3
  18   2  -7 113.690 4.85582   2
 -18   2   7 125.214 4.73202   5
 -18   2   7 115.309 4.70673   1
 -16  -2   7 70.6994 3.52932   1
  16  -2  -7 73.2909 3.50915   2
 -16  -2   7 71.2705 3.36675   5
  16  -2  -7 75.4086 3.50408   4
 -16  -2   7 72.0273 3.47480   3
  16   2  -7 78.2447 3.75474   1
 -16   2   7 78.2428 3.14798   3
  16   2  -7 79.4517 3.06178   2
 -16   2   7 75.8608 3.06899   1
  16   2  -7 69.9335 3.16238   4
 -16   2   7 77.1505 3.08916   5
  16   2  -7 75.9781 3.02293   4
  16   2  -7 70.0513 3.16287   2
  14  -2  -7 19.5728 1.59146   4
 -14  -2   7 19.6235 1.28001   4
  14  -2  -7 20.5665 1.62593   2
 -14  -2   7 22.1813 1.68662   1
 -14  -2   7 21.8334 1.59060   3
 -14  -2   7 19.9964 1.48444   5
  14   2  -7 20.2390 1.20326   4
  14   2  -7 19.3466 1.32238   4
  14   2  -7 18.8730 1.76744   1
  14   2  -7 20.6103 1.32210   2
 -14   2   7 21.6478 1.17736   1
 -14   2   7 23.7627 1.22543   5
  14   2  -7 21.3422 1.12381   2
 -14   2   7 21.5584 1.20887   3
 -12  -2   7 70.8698 2.95553   4
 -12  -2   7 67.7200 3.24203   3
  12  -2  -7 63.4537 2.90777   1
  12  -2  -7 71.6620 3.29569   2
 -12  -2   7 68.9478 3.18946   5
 -12  -2   7 70.3113 3.38242   1
  12  -2  -7 69.6447 3.26531   4
 -12  -2   7 71.8488 2.86372   2
 -12   2   7 72.7302 2.82110   1
 -12   2   7 71.4344 2.88299   5
 -12   2   7 73.0110 2.92783   3
  12   2  -7 66.0260 3.44965   1
  12   2  -7 66.9547 2.87838   2
  12   2  -7 73.7756 2.82282   2
  12   2  -7 67.3190 2.90153   4
  10  -2  -7 18.1605 1.53837   4
  10  -2  -7 17.3800 1.05513   1
 -10  -2   7 18.2420 1.43426   3
 -10  -2   7 19.0560 1.22240   2
 -10  -2   7 20.5310 1.32745   4
  10  -2  -7 17.1167 1.50489   2
 -10  -2   7 19.2097 1.57933   1
 -10  -2   7 17.7591 1.42843   5
 -10   2   7 20.2384 1.07755   5
  10   2  -7 19.4486 1.63884   1
 -10   2   7 19.5920 1.10981   3
  10   2  -7 18.3748 1.12826   2
 -10   2   7 21.3134 0.99724   1
  10   2  -7 18.8873 1.15659   4
  -8  -2   7 107.119 4.27761   4
   8  -2  -7 101.892 4.39628   4
  -8  -2   7 98.9328 4.44466   3
  -8  -2   7 108.330 4.17391   2
  -8  -2   7 101.168 4.39273   5
   8  -2  -7 98.1214 3.99587   1
   8  -2  -7 103.765 4.42138   2
   8   2  -7 106.600 4.06404   2
  -8   2   7 108.110 4.10312   3
   8   2  -7 99.5155 4.62015   1
  -8   2   7 107.833 4.08518   5
  -8   2   7 104.825 4.01254   1
   8   2  -7 104.705 4.11072   4
  -6  -2   7 245.124 9.71520   5
   6  -2  -7 247.777 9.68679   4
  -6  -2   7 239.522 9.76344   3
   6  -2  -7 244.827 9.25565   1
  -6  -2   7 257.541 9.61404   4
  -6  -2   7 258.874 9.52362   2
   6  -2  -7 253.188 9.71045   2
  -6   2   7 256.915 9.39940   3
  -6   2   7 258.542 9.39205   5
   6   2  -7 240.871 9.93337   1
   6   2  -7 250.287 9.43479   4
  -6   2   7 261.887 9.22123   1
   6   2  -7 255.263 9.37012   2
  -4  -2   7 23.4389 1.54990   2
   4  -2  -7 27.3607 1.62977   4
  -4  -2   7 22.3273 1.59065   3
  -4  -2   7 21.4950 1.53345   5
   4  -2  -7 22.3387 1.56419   2
  -4   2   7 25.6279 1.20615   3
  -4   2   7 24.6055 1.19980   5
   4   2  -7 19.9040 1.74143   1
  -4   2   7 24.4168 1.51738   4
  -2  -2   7 54.7468 2.80547   2
  -2  -2   7 56.2381 2.71517   5
  -2  -2   7 57.6441 2.72420   4
   2  -2  -7 57.1107 2.67770   4
  -2  -2   7 53.5069 2.75281   3
   2  -2  -7 56.0582 2.68733   2
  -2   2   7 58.6563 2.33029   5
  -2   2   7 59.3601 2.33172   3
  -2   2   7 53.7291 2.58785   4
   2   2  -7 55.4356 2.94689   1
   0  -2  -7 271.542 10.3241   2
   0  -2   7 275.163 10.2977   2
   0  -2  -7 271.488 10.3253   4
   0  -2   7 273.198 10.3645   4
   0  -2   7 257.888 10.4512   3
   0  -2   7 256.084 10.3801   5
   0   2   7 274.101 10.2546   2
   0   2   7 268.398 10.2438   4
   0   2   7 276.067 9.99085   3
   0   2  -7 268.939 10.5026   3
   0   2   7 276.618 9.99564   5
   2  -2   7 2.71760 0.75453   3
   2  -2   7 3.06045 0.75672   5
   2  -2   7 4.46079 0.87399   4
   2  -2   7 3.85221 0.80241   2
  -2  -2  -7 3.10650 0.71420   2
   2   2   7 3.97983 0.70135   4
  -2   2  -7 2.28981 0.78088   3
   2   2   7 3.65786 0.51996   5
  -2   2  -7 2.32007 0.91018   1
   2   2   7 3.25391 0.65612   2
   2   2   7 3.43383 0.50743   3
   4  -2   7 201.420 7.94898   4
   4  -2   7 204.119 7.88136   2
  -4  -2  -7 177.585 7.61327   3
   4  -2   7 197.192 7.92039   5
   4  -2   7 189.381 7.96280   3
  -4   2  -7 195.043 8.00700   3
   4   2   7 203.805 7.76567   2
  -4   2  -7 201.428 8.19258   1
   4   2   7 211.061 7.47313   5
  -4   2  -7 207.875 7.97176   5
   4   2   7 208.257 7.77477   4
   4   2   7 214.892 7.45989   3
  -6  -2  -7 391.106 15.5476   3
   6  -2   7 421.744 15.9394   4
   6  -2   7 437.725 15.8820   2
   6  -2   7 418.293 15.8782   5
   6  -2   7 418.350 15.9417   3
   6   2   7 428.565 15.7120   4
   6   2   7 431.646 15.7104   2
  -6   2  -7 421.932 15.8996   5
  -6   2  -7 415.511 15.9562   3
  -6   2  -7 430.068 16.1777   1
   6   2   7 397.743 15.4362   5
   6   2   7 443.492 15.3720   3
  -8  -2  -7 317.197 12.7296   3
   8  -2   7 341.196 13.0375   5
   8  -2   7 347.844 13.1615   4
   8  -2   7 342.930 13.0673   2
  -8  -2  -7 310.969 12.6878   5
  -8   2  -7 342.741 13.3370   1
   8   2   7 361.549 12.4945   3
   8   2   7 345.078 12.8592   2
  -8   2  -7 344.718 13.0555   5
   8   2   7 357.819 12.5229   5
   8   2   7 354.073 12.9156   4
  -8   2  -7 340.898 13.1164   3
  10  -2   7 0.38198 0.78712   2
  10  -2   7 0.52474 0.91980   4
 -10   2  -7 1.14308 0.73163   5
  10   2   7 0.58678 0.27460   3
 -10   2  -7 0.08517 0.94390   1
  10   2   7 0.35308 0.30458   5
  10   2   7 -0.3645 0.60570   4
  10   2   7 -0.1061 0.58474   2
 -10   2  -7 0.44028 0.75790   3
  12  -2   7 131.903 5.81579   4
 -12  -2  -7 152.532 5.19209   1
  12  -2   7 129.545 5.69590   2
  12   2   7 131.737 5.40806   4
 -12   2  -7 123.926 5.53955   3
 -12   2  -7 129.969 5.91331   1
  12   2   7 136.921 4.95657   5
  12   2   7 129.542 5.36821   2
 -12   2  -7 127.571 5.49943   5
  14  -2   7 0.36656 1.07902   4
  14  -2   7 -0.1378 1.03338   2
 -14   2  -7 0.61647 0.79369   3
  14   2   7 -0.4410 0.89843   4
 -14   2  -7 0.97067 1.63696   1
 -14   2  -7 -0.3336 0.73566   5
  16  -2   7 14.0132 1.78788   4
  16  -2   7 10.6682 1.66684   2
  16   2   7 13.4821 1.65987   4
 -16   2  -7 11.8970 1.70914   1
 -16   2  -7 10.9244 1.43485   3
 -16   2  -7 16.1374 1.39905   5
  16   2   7 10.4027 1.40825   2
  18  -2   7 -0.0616 1.31818   4
  18  -2   7 0.18456 1.22408   2
  18   2   7 0.78400 0.78564   2
 -18   2  -7 0.67580 0.89690   3
 -18   2  -7 -0.8294 1.19367   1
  18   2   7 -0.3504 0.81849   4
  20  -2   7 3.02145 1.55646   2
  20  -2   7 6.58022 1.70969   4
  20   2   7 4.71914 1.01732   4
  20   2   7 4.34638 1.01315   2
 -20   2  -7 4.94417 1.47900   1
  22  -2   7 10.7452 1.95128   2
  22  -2   7 11.3581 2.31976   4
  22   2   7 9.36815 1.34860   2
 -22   2  -7 9.67179 1.74004   1
  22   2   7 9.62249 1.37710   4
  24  -2   7 3.23976 2.22587   4
  24  -2   7 0.29497 1.88366   2
  24   2   7 1.53856 1.36708   2
  24   2   7 2.25507 1.35656   4
 -24   2  -7 2.74967 1.74297   1
  31  -3  -7 4.63081 2.08080   4
 -31  -3   7 4.19355 2.05685   1
  31  -3  -7 6.94370 2.41085   2
 -31   3   7 5.84954 1.14280   5
 -31   3   7 4.06976 1.59043   1
 -31   3   7 6.17423 1.33123   3
 -29  -3   7 9.93282 2.24373   3
  29  -3  -7 14.3374 2.48786   2
  29  -3  -7 15.6696 2.45210   4
 -29  -3   7 14.6335 2.24002   1
 -29   3   7 12.3006 1.54819   5
 -29   3   7 13.0714 1.71619   1
 -29   3   7 11.0136 1.60141   3
 -27  -3   7 16.2397 2.07902   5
 -27  -3   7 21.7100 2.89692   1
 -27  -3   7 11.8805 1.77358   3
  27  -3  -7 13.6516 2.41896   4
  27  -3  -7 13.8792 2.29492   2
  27   3  -7 14.7826 1.53625   2
 -27   3   7 12.4676 1.37011   5
  27   3  -7 15.2438 2.57415   1
 -27   3   7 15.9356 1.76052   3
  27   3  -7 15.0324 2.12747   5
 -27   3   7 13.5681 1.92527   1
 -25  -3   7 8.11613 1.88954   1
  25  -3  -7 8.59804 1.96797   4
  25  -3  -7 7.60833 2.03020   2
 -25  -3   7 7.59261 1.37602   5
 -25  -3   7 6.77005 1.53578   3
 -25   3   7 10.5979 1.37838   5
  25   3  -7 11.9535 2.29102   1
  25   3  -7 10.7828 1.25973   4
 -25   3   7 11.7612 1.60557   3
 -25   3   7 7.22720 1.34785   1
  25   3  -7 10.6330 1.24880   2
  23  -3  -7 120.456 5.90907   4
  23  -3  -7 115.013 5.88990   2
 -23  -3   7 107.753 5.45016   3
 -23  -3   7 116.281 5.74307   1
 -23  -3   7 106.087 5.30032   5
 -23   3   7 130.207 5.12683   3
 -23   3   7 128.707 5.00501   5
  23   3  -7 122.197 6.09957   1
 -23   3   7 120.259 5.02105   1
  23   3  -7 124.831 4.80766   2
  23   3  -7 120.469 4.81769   4
  21  -3  -7 63.0539 3.83823   4
 -21  -3   7 59.4341 3.79152   1
 -21  -3   7 55.8582 3.30407   5
 -21  -3   7 57.9121 3.49043   3
  21  -3  -7 61.3437 3.99059   2
  21   3  -7 60.5264 2.74013   4
 -21   3   7 62.2738 2.89185   1
  21   3  -7 57.5203 2.69021   2
  21   3  -7 59.4579 4.04952   1
 -21   3   7 65.8720 3.11850   5
 -21   3   7 63.5867 3.00751   3
 -19  -3   7 21.4196 2.17151   3
  19  -3  -7 22.9054 2.47943   2
 -19  -3   7 18.7988 2.06782   5
  19  -3  -7 17.8281 2.35984   4
 -19  -3   7 20.5411 2.33918   1
 -19   3   7 20.4865 2.10818   3
 -19   3   7 24.8351 1.52490   1
 -19   3   7 22.6745 1.64744   5
  19   3  -7 21.8901 1.53211   4
  19   3  -7 20.8318 2.63914   1
  19   3  -7 22.5749 1.47582   2
  17  -3  -7 93.5406 4.69593   2
 -17  -3   7 91.4790 4.44472   5
  17  -3  -7 97.4117 4.67929   4
 -17  -3   7 94.0594 4.00508   4
 -17  -3   7 85.9621 4.49194   3
 -17  -3   7 91.1424 4.70762   1
 -17   3   7 97.3693 3.86380   1
  17   3  -7 94.8546 3.87253   2
 -17   3   7 99.4399 4.04664   5
  17   3  -7 88.5837 4.81249   1
 -17   3   7 91.7672 4.07229   3
  17   3  -7 95.8292 3.93649   4
 -15  -3   7 365.683 14.7536   5
 -15  -3   7 378.316 15.0654   3
  15  -3  -7 377.391 14.9300   2
  15  -3  -7 375.652 14.9263   4
 -15  -3   7 386.732 14.4423   4
 -15  -3   7 386.369 14.3675   2
 -15  -3   7 381.648 15.0185   1
  15   3  -7 390.811 14.3679   4
 -15   3   7 396.279 14.4181   5
  15   3  -7 376.731 15.0970   1
 -15   3   7 391.357 14.4601   3
 -15   3   7 392.433 14.2278   1
  15   3  -7 387.290 14.2934   2
 -13  -3   7 46.8100 2.83521   5
 -13  -3   7 48.1215 2.58437   4
  13  -3  -7 48.9168 3.02637   4
 -13  -3   7 46.9056 2.96794   3
 -13  -3   7 49.7772 2.54044   2
  13  -3  -7 48.4696 3.03258   2
  13   3  -7 47.4450 3.17968   1
  13   3  -7 46.7778 2.38933   2
  13   3  -7 53.5133 3.14371   3
 -13   3   7 54.9351 2.49849   5
 -13   3   7 50.3752 2.20818   1
 -13   3   7 51.9542 2.48483   3
 -11  -3   7 1.09881 0.94328   5
 -11  -3   7 2.55067 1.09249   3
 -11  -3   7 2.40433 1.14152   2
  11  -3  -7 1.58789 1.08498   4
  11  -3  -7 2.22823 1.11487   2
 -11  -3   7 2.17676 0.90362   4
 -11   3   7 1.67245 0.66300   5
  11   3  -7 2.55642 1.14093   3
 -11   3   7 2.78032 0.73487   3
  11   3  -7 2.17816 1.21246   1
   9  -3  -7 128.650 5.71863   4
  -9  -3   7 122.067 5.70045   3
  -9  -3   7 134.036 5.42064   2
   9  -3  -7 129.225 5.72150   2
  -9  -3   7 124.981 5.62381   5
  -9  -3   7 132.675 5.50232   4
   9   3  -7 121.085 5.86600   1
  -9   3   7 134.699 5.24162   5
   9   3  -7 130.624 5.81213   3
  -9   3   7 136.681 4.94308   1
   9   3  -7 130.281 5.70555   5
  -9   3   7 133.710 5.27262   3
  -7  -3   7 8.67421 1.21521   4
  -7  -3   7 6.64198 1.24528   3
  -7  -3   7 6.96267 1.11351   2
   7  -3  -7 7.57173 1.28439   2
  -7  -3   7 6.05433 1.11926   5
   7  -3  -7 5.98365 1.19737   4
   7   3  -7 8.36376 1.48552   1
   7   3  -7 6.64038 1.27316   3
  -7   3   7 6.66425 0.96619   5
  -7   3   7 7.56793 1.05092   3
   7   3  -7 11.0309 1.56072   5
  -5  -3   7 16.1258 1.68040   2
   5  -3  -7 14.2954 1.81012   2
  -5  -3   7 16.4043 1.76239   4
  -5  -3   7 16.8950 1.76105   3
  -5  -3   7 17.0836 1.70954   5
   5  -3  -7 17.5335 1.84614   4
  -5   3   7 16.5055 1.21293   3
   5   3  -7 13.7480 2.03648   1
   5   3  -7 17.8879 1.88167   3
   5   3  -7 18.1508 1.83653   5
  -5   3   7 16.9521 1.22520   5
   3  -3  -7 124.204 5.50230   2
  -3  -3   7 121.248 5.56554   3
   3  -3  -7 129.502 5.56510   4
  -3  -3   7 122.223 5.50374   5
  -3  -3   7 128.488 5.52144   4
  -3  -3   7 127.151 5.41233   2
  -3   3   7 130.452 5.05033   5
   3   3  -7 124.976 5.76514   1
  -3   3   7 132.847 5.06967   3
   3   3  -7 129.899 5.57385   5
   3   3  -7 118.790 5.62159   3
   1  -3  -7 12.9275 1.65064   4
   1  -3  -7 13.1213 1.53061   2
  -1  -3   7 15.0280 1.67499   2
  -1  -3   7 10.4828 1.37305   5
  -1  -3   7 12.7759 1.49572   4
  -1  -3   7 13.0976 1.66248   3
  -1   3   7 11.9079 1.04332   3
  -1   3   7 11.9166 1.01750   5
  -1   3   7 13.0423 1.58830   4
   1   3  -7 10.7649 1.61835   1
   1   3  -7 13.1566 1.62810   5
   1   3  -7 12.1187 1.68576   3
   1  -3   7 3.80538 1.04674   5
   1  -3   7 2.79918 1.03920   3
   1  -3   7 0.85477 1.02202   2
   1  -3   7 4.82657 1.24294   4
  -1  -3  -7 4.14994 1.08793   2
  -1  -3  -7 4.46507 1.07798   4
   1   3   7 3.42559 0.62114   3
   1   3   7 4.43445 0.66219   5
   1   3   7 4.69075 1.02217   4
  -1   3  -7 3.02587 1.20475   3
  -1   3  -7 4.70356 1.34401   1
   1   3   7 4.37586 0.99163   2
  -1   3  -7 4.59328 1.17371   5
  -3  -3  -7 138.591 5.92496   2
  -3  -3  -7 141.947 5.94342   4
   3  -3   7 139.834 6.12119   4
   3  -3   7 137.713 5.97661   2
   3  -3   7 136.672 6.00066   5
   3   3   7 140.189 5.81846   4
   3   3   7 142.669 5.40012   3
   3   3   7 138.288 5.81452   2
  -3   3  -7 138.017 6.05445   5
   3   3   7 144.504 5.45773   5
  -3   3  -7 130.660 6.08353   3
  -3   3  -7 136.958 6.31955   1
   5  -3   7 38.5727 2.61895   5
   5  -3   7 38.6107 2.83333   4
   5  -3   7 42.6463 2.71112   2
  -5  -3  -7 40.2128 2.55908   2
   5   3   7 37.8307 2.42415   4
  -5   3  -7 34.9337 2.73387   3
   5   3   7 42.8945 2.91752   2
  -5   3  -7 38.2854 3.05452   1
   5   3   7 42.6307 1.86927   5
  -5   3  -7 42.6080 2.75060   5
   5   3   7 43.7552 1.86278   3
   7  -3   7 1.98666 1.17701   2
   7  -3   7 1.60093 1.27177   4
   7   3   7 0.45695 0.39990   3
   7   3   7 -0.0237 0.93502   2
   7   3   7 1.95028 0.95952   4
  -7   3  -7 0.94902 1.11381   5
  -7   3  -7 -0.5794 1.36836   1
  -7   3  -7 1.37755 1.16991   3
   7   3   7 1.40485 0.42239   5
   9  -3   7 81.2878 4.21016   2
   9  -3   7 80.7810 4.38653   4
  -9   3  -7 75.3278 4.02551   5
   9   3   7 77.3721 3.72523   2
  -9   3  -7 83.3415 4.19011   3
   9   3   7 82.1899 3.15466   3
  -9   3  -7 79.2863 4.37030   1
   9   3   7 78.9351 3.71873   4
   9   3   7 79.8404 3.16900   5
  11  -3   7 100.432 5.04324   4
 -11   3  -7 94.8537 4.59090   5
  11   3   7 93.0350 4.27403   2
 -11   3  -7 98.1935 4.94615   1
  11   3   7 100.407 4.35674   4
 -11   3  -7 89.3199 4.67630   3
  13  -3   7 2.00678 1.50507   2
  13  -3   7 0.54969 1.52859   4
  13   3   7 0.80186 0.92766   2
 -13   3  -7 -1.0061 1.25134   3
  13   3   7 2.44422 1.03167   4
 -13   3  -7 -0.8950 1.40682   1
 -13   3  -7 0.76037 1.23438   5
  15  -3   7 10.7533 2.08087   4
  15  -3   7 10.2142 1.96504   2
 -15   3  -7 10.7559 1.60275   5
  15   3   7 11.1110 1.37236   2
  15   3   7 16.3455 1.78697   4
 -15   3  -7 11.7665 1.96459   1
  17  -3   7 27.3191 2.96349   4
  17  -3   7 29.4818 3.12339   2
  17   3   7 27.2540 2.12601   2
 -17   3  -7 23.3265 2.29039   3
  17   3   7 25.6512 2.20079   4
 -17   3  -7 22.2664 2.95335   1
  19  -3   7 12.4068 2.32256   2
  19  -3   7 10.1166 2.54474   4
 -19   3  -7 6.57763 1.99730   1
  19   3   7 10.7455 1.54637   4
  19   3   7 11.3919 1.50646   2
  21  -3   7 12.0520 2.78977   2
  21  -3   7 6.76197 2.71097   4
  21   3   7 7.75586 1.68289   4
 -21   3  -7 7.15294 2.25964   1
  21   3   7 8.47019 1.65390   2
  26  -4  -7 4.56872 2.60487   4
 -26  -4   7 -0.3040 1.73699   5
 -26  -4   7 -1.0951 2.27563   1
 -26  -4   7 1.26487 1.80945   3
  26  -4  -7 -1.3021 2.57521   2
  26   4  -7 -0.3603 1.95803   3
  26   4  -7 -5.2501 2.48246   1
 -26   4   7 0.46929 1.57407   3
  26   4  -7 1.57388 1.95144   5
 -26   4   7 1.60021 1.38339   5
 -26   4   7 0.34875 1.36250   1
 -24  -4   7 1.39360 1.71295   3
  24  -4  -7 4.73314 2.39476   4
 -24  -4   7 6.05601 2.32897   1
  24  -4  -7 0.88038 2.31459   2
 -24  -4   7 1.97063 1.58002   5
 -24   4   7 6.11214 1.44576   5
  24   4  -7 2.68623 1.85487   5
 -24   4   7 2.83932 1.49331   3
  24   4  -7 4.39451 2.05186   3
 -24   4   7 2.28826 1.35154   1
  24   4  -7 6.59137 2.66769   1
 -22  -4   7 39.2866 3.28215   5
  22  -4  -7 46.3698 4.32481   4
  22  -4  -7 45.1255 4.16632   2
 -22  -4   7 36.7568 3.60052   3
  22   4  -7 28.3773 4.12244   1
  22   4  -7 37.1835 3.64126   3
 -22   4   7 38.5042 2.55086   1
  22   4  -7 33.6396 3.40057   5
 -22   4   7 43.2819 2.83618   3
 -22   4   7 40.9559 2.61707   5
  20  -4  -7 23.8298 2.82622   4
 -20  -4   7 27.9757 2.88715   5
 -20  -4   7 22.9018 2.98203   3
  20  -4  -7 26.2186 3.46360   2
  20   4  -7 26.3825 2.05598   2
  20   4  -7 22.1203 2.13812   4
 -20   4   7 28.0690 2.40901   3
 -20   4   7 27.7096 2.09394   1
 -20   4   7 29.9072 2.31709   5
  20   4  -7 29.7309 3.83468   1
  20   4  -7 23.6990 3.18006   5
  20   4  -7 29.4512 3.29239   3
  18  -4  -7 3.59130 1.81958   2
 -18  -4   7 0.08485 1.21901   4
 -18  -4   7 -0.2462 1.58627   3
 -18  -4   7 -0.6149 1.20245   2
  18  -4  -7 -3.3784 1.66272   4
 -18  -4   7 -0.9007 1.48244   5
  18   4  -7 0.68152 2.00842   1
  18   4  -7 0.92616 0.99667   2
  18   4  -7 1.55369 1.69360   5
 -18   4   7 0.56741 1.10822   5
 -18   4   7 -1.3186 1.14016   3
 -18   4   7 -0.9428 0.84625   1
  18   4  -7 -1.7321 1.57885   3
  18   4  -7 -0.8524 1.06559   4
  16  -4  -7 186.799 8.60779   4
  16  -4  -7 196.774 8.64902   2
 -16  -4   7 185.464 7.80832   4
 -16  -4   7 190.358 7.73019   2
 -16  -4   7 183.645 8.30905   5
 -16  -4   7 181.621 8.35967   3
 -16   4   7 195.718 7.46919   1
  16   4  -7 198.931 8.25675   4
  16   4  -7 188.447 7.61717   2
  16   4  -7 192.831 8.79730   1
 -16   4   7 212.214 7.86586   5
  16   4  -7 179.652 8.42101   3
 -16   4   7 205.008 7.90064   3
  16   4  -7 191.621 8.41308   5
 -14  -4   7 2.89788 1.65261   3
  14  -4  -7 -0.4375 1.67114   4
  14  -4  -7 4.13675 1.82546   2
 -14  -4   7 2.02221 1.46496   5
 -14  -4   7 4.14365 1.22914   2
 -14  -4   7 2.92664 1.30097   4
  14   4  -7 1.29490 1.62784   3
 -14   4   7 3.21919 1.11966   5
  14   4  -7 3.23605 1.26084   4
  14   4  -7 1.07995 1.86486   1
  14   4  -7 0.71407 1.06662   2
 -14   4   7 2.91460 1.11184   3
  14   4  -7 1.35636 1.53361   5
  12  -4  -7 4.45690 1.65882   4
 -12  -4   7 3.96702 1.55179   5
  12  -4  -7 3.13684 1.75547   2
 -12  -4   7 3.01339 1.25678   2
 -12  -4   7 5.12528 1.42697   4
 -12  -4   7 3.84207 1.66080   3
  12   4  -7 6.57935 1.75979   3
  12   4  -7 4.73947 1.96065   1
  12   4  -7 5.85871 1.68266   5
 -12   4   7 3.73488 1.13552   3
 -12   4   7 4.81658 1.19443   5
 -10  -4   7 0.33856 1.44370   3
  10  -4  -7 1.87668 1.58418   4
 -10  -4   7 1.14463 1.28673   2
 -10  -4   7 0.89685 1.35081   5
 -10  -4   7 0.61653 1.41980   4
  10  -4  -7 -2.9143 1.40184   2
  10   4  -7 -0.5416 1.76751   1
  10   4  -7 2.01756 1.55369   3
 -10   4   7 0.83160 0.95684   5
 -10   4   7 -0.6140 0.95493   3
  10   4  -7 0.50168 1.42086   5
  -8  -4   7 7.53917 1.52049   2
  -8  -4   7 5.03312 1.56784   3
  -8  -4   7 4.30205 1.53824   5
   8  -4  -7 0.12977 1.61201   2
  -8  -4   7 5.68002 1.60296   4
   8  -4  -7 4.81352 1.67420   4
  -8   4   7 4.88897 1.12460   3
   8   4  -7 3.46450 1.80001   1
   8   4  -7 4.61689 1.57404   5
  -8   4   7 5.71204 1.14472   5
   8   4  -7 3.04490 1.55694   3
  -6  -4   7 93.1141 4.75389   5
  -6  -4   7 88.7969 4.54379   2
   6  -4  -7 92.6642 4.92449   4
   6  -4  -7 90.0203 4.82730   2
  -6  -4   7 94.2171 4.75460   4
   6   4  -7 84.2732 4.96684   3
   6   4  -7 88.6095 5.52758   5
  -6   4   7 95.2434 4.13491   5
  -6   4   7 94.2462 4.41651   3
   6   4  -7 89.4766 5.13532   1
  -4  -4   7 7.90667 1.85205   4
  -4  -4   7 9.87531 1.76464   2
  -4  -4   7 8.64516 1.75495   5
   4  -4  -7 9.16608 1.78121   2
   4  -4  -7 7.07324 1.75235   4
  -4   4   7 7.46380 1.34783   3
  -4   4   7 10.2830 1.44235   5
   4   4  -7 8.23270 1.74330   5
   4   4  -7 9.05263 1.85027   3
   4   4  -7 11.2652 2.05789   1
   2  -4  -7 109.101 5.51974   2
  -2  -4   7 109.593 5.52635   5
  -2  -4   7 118.495 5.52468   2
  -2  -4   7 119.659 5.75505   4
   2  -4  -7 118.073 5.62849   4
  -2   4   7 109.158 5.36427   4
   2   4  -7 113.966 5.59071   5
   2   4  -7 109.717 5.67837   3
  -2   4   7 119.994 4.95404   3
   2   4  -7 121.455 5.98115   1
   0  -4   7 187.199 8.06186   2
   0  -4  -7 190.849 8.03316   4
   0  -4   7 177.184 8.27840   4
   0  -4  -7 180.783 7.98679   2
   0   4  -7 176.583 8.21692   3
   0   4   7 202.833 7.47691   3
   0   4   7 192.136 7.91303   4
   0   4  -7 176.601 8.09985   5
   0   4  -7 186.247 8.40092   1
   0   4   7 193.587 7.56490   5
  -2  -4  -7 98.5966 4.93662   4
   2  -4   7 95.1173 5.28715   4
   2  -4   7 94.1073 5.06149   2
  -2  -4  -7 89.3083 4.84391   2
  -2   4  -7 100.633 5.10492   5
   2   4   7 104.131 4.19319   3
  -2   4  -7 92.3973 5.05038   3
   2   4   7 95.0229 4.74381   4
   2   4   7 101.674 4.20649   5
   2   4   7 90.8499 4.64323   2
  -2   4  -7 92.5383 5.13446   1
  -4  -4  -7 38.5958 3.10966   2
   4  -4   7 46.9889 3.66670   4
  -4  -4  -7 47.0868 3.24219   4
   4  -4   7 36.8107 3.50214   2
   4   4   7 47.6552 2.52298   5
  -4   4  -7 47.4059 3.46565   3
  -4   4  -7 45.4749 3.77086   1
   4   4   7 42.6024 2.85229   3
  -4   4  -7 45.0607 3.43523   5
   4   4   7 44.7199 2.99074   4
   4   4   7 40.8372 2.95437   2
   6  -4   7 1.71248 1.75917   2
   6  -4   7 0.94348 1.81676   4
  -6  -4  -7 0.18063 1.38601   2
  -6   4  -7 0.80315 1.68552   1
   6   4   7 1.16593 1.27121   4
   6   4   7 -0.7762 0.65339   3
   6   4   7 -0.7290 0.66892   5
  -6   4  -7 -1.5666 1.52342   3
   6   4   7 1.77406 1.28750   2
  -6   4  -7 1.98679 1.56720   5
   8  -4   7 1.84550 1.83931   2
  -8  -4  -7 2.10275 1.46721   2
   8  -4   7 2.40505 1.92491   4
   8   4   7 1.24178 0.66504   5
  -8   4  -7 2.99333 1.67525   5
  -8   4  -7 -0.5856 1.63449   3
  -8   4  -7 1.92195 1.81053   1
   8   4   7 1.55755 1.22691   4
   8   4   7 1.27878 1.24544   2
  10  -4   7 5.79814 2.17535   2
  10  -4   7 7.14333 2.16939   4
 -10   4  -7 2.15507 1.67159   5
 -10   4  -7 5.02352 2.02725   1
 -10   4  -7 6.15694 1.86202   3
  10   4   7 4.08372 1.34361   2
  10   4   7 6.02348 1.51086   4
  12  -4   7 17.0467 2.67814   2
  12  -4   7 16.4094 2.70741   4
 -12   4  -7 16.2488 2.22962   3
 -12   4  -7 17.8817 2.55587   1
 -12   4  -7 15.0395 2.18169   5
  12   4   7 15.9624 1.92004   4
  12   4   7 20.3711 2.41278   2
  14  -4   7 5.24264 2.50031   2
  14  -4   7 4.21645 2.65991   4
  14   4   7 4.81570 1.58783   4
 -14   4  -7 1.54359 1.88997   3
 -14   4  -7 6.94012 2.34492   1
  14   4   7 5.48132 1.67315   2
 -14   4  -7 3.97251 1.85023   5
  15  -5  -7 2.57492 3.02042   4
  15  -5  -7 2.04039 2.97021   2
  15   5  -7 -3.6514 2.49049   3
  15   5  -7 2.30242 1.97499   4
  15   5  -7 0.97683 2.38283   5
 -15   5   7 1.64637 1.99877   3
 -15   5   7 3.53030 2.58951   5
  13  -5  -7 2.14239 2.86108   4
 -13  -5   7 4.21010 1.99364   4
  13  -5  -7 -6.2325 2.66396   2
  13   5  -7 11.3096 2.94670   2
  13   5  -7 1.74069 2.54097   1
  13   5  -7 0.72772 2.38511   5
 -13   5   7 -1.0783 1.78668   5
 -13   5   7 1.87114 1.81421   3
  13   5  -7 1.30679 2.52410   3
  13   5  -7 3.83996 1.93527   4
 -11  -5   7 -3.0733 1.95902   4
  11  -5  -7 -1.5597 2.57923   2
  11  -5  -7 1.78101 2.63654   4
 -11  -5   7 1.10050 1.93592   2
 -11   5   7 0.76586 1.71578   3
  11   5  -7 1.05660 2.40203   5
  11   5  -7 3.91431 2.66473   1
 -11   5   7 -0.9212 1.70318   5
  11   5  -7 -0.4556 2.48622   3
  -9  -5   7 18.7587 2.44519   4
  -9  -5   7 19.2703 2.33935   2
   9  -5  -7 17.3832 2.96312   2
   9  -5  -7 9.55861 2.87886   4
   9   5  -7 16.8444 2.87808   5
  -9   5   7 17.1335 2.16167   5
   9   5  -7 19.1449 3.01799   1
  -9   5   7 19.6278 2.71265   3
   9   5  -7 18.6220 3.07148   3
  -7  -5   7 1.92296 2.24525   4
  -7  -5   7 6.99171 2.05895   2
   7  -5  -7 11.9414 2.73502   4
   7  -5  -7 7.87490 2.53549   2
  -7   5   7 6.11996 1.68577   3
  -7   5   7 4.05228 1.58453   5
   7   5  -7 6.74634 2.49110   5
   7   5  -7 9.66442 3.02570   3
   7   5  -7 5.33401 2.66856   1
  -5  -5   7 -0.4709 2.26574   4
   5  -5  -7 -3.0179 2.17285   2
  -5  -5   7 -3.1256 1.90902   2
   5  -5  -7 -1.0635 2.33331   4
   5   5  -7 2.71391 2.49415   1
  -5   5   7 2.89019 1.48926   5
  -5   5   7 1.46595 1.48825   3
   5   5  -7 1.28898 2.42157   5
  -3  -5   7 -2.9350 2.24934   4
   3  -5  -7 -0.6700 2.19224   2
  -3  -5   7 -2.3369 2.07208   2
   3  -5  -7 -0.1276 2.31720   4
  -3   5   7 -0.1381 2.03316   4
  -3   5   7 -0.5417 1.37099   3
   3   5  -7 0.61653 2.51595   1
   3   5  -7 0.88827 2.38992   5
   3   5  -7 1.96933 2.42240   3
  -3   5   7 0.93635 1.38012   5
   1  -5  -7 7.71006 2.39458   4
  -1  -5   7 1.97331 2.30103   2
  -1  -5   7 -0.7459 2.53206   4
   1  -5  -7 4.57798 2.42019   2
  -1   5   7 4.70096 2.21387   4
   1   5  -7 3.48697 2.59318   1
   1   5  -7 3.32442 2.59704   3
   1   5  -7 5.21770 2.52697   5
  -1   5   7 0.93272 1.31268   5
  -1   5   7 2.16287 1.42797   3
  -1  -5  -7 84.3713 5.74530   4
   1  -5   7 89.3505 5.95299   4
   1  -5   7 85.0718 5.56957   2
  -1  -5  -7 89.9500 5.73068   2
   1   5   7 88.1723 5.46129   4
   1   5   7 84.0300 5.32454   2
  -1   5  -7 84.8821 6.02594   3
  -1   5  -7 87.2287 5.72036   5
  -1   5  -7 81.3294 5.88251   1
   1   5   7 99.6295 4.40981   3
   1   5   7 100.894 4.41880   5
   3  -5   7 45.6572 5.04790   4
  -3  -5  -7 55.3683 4.90250   2
  -3  -5  -7 55.9676 4.97296   4
   3  -5   7 41.1695 4.52339   2
   3   5   7 51.2375 4.61028   4
  -3   5  -7 46.6040 5.05205   1
   3   5   7 51.1334 3.02150   5
   3   5   7 49.5584 3.03071   3
  -3   5  -7 50.2368 5.04396   3
  -3   5  -7 49.5731 4.88993   5
   3   5   7 51.8734 4.61965   2
 -38   0   8 3.15687 1.86131   1
 -36   0   8 78.0266 4.21618   1
 -34   0   8 16.7446 1.57587   3
  34   0  -8 10.7199 1.55140   2
 -34   0   8 16.2467 2.16971   1
 -34   0   8 15.9552 1.36566   5
  32   0  -8 40.1011 2.48230   4
 -32   0   8 38.1315 2.03617   5
 -32   0   8 41.5824 2.20761   3
  32   0  -8 42.4848 2.54330   2
 -32   0   8 41.5482 2.64224   1
 -30   0   8 29.8355 2.17711   1
  30   0  -8 30.4248 2.03755   2
 -30   0   8 28.9690 1.66169   5
 -30   0   8 27.1732 1.73489   3
  30   0  -8 32.1827 2.05669   4
 -28   0   8 3.37028 0.67135   5
  28   0  -8 1.96844 0.84088   2
  28   0  -8 4.41831 0.96004   4
 -28   0   8 3.25847 1.05667   1
 -28   0   8 2.98707 0.73143   3
 -26   0   8 159.697 6.28765   5
 -26   0   8 162.494 6.37395   3
  26   0  -8 166.788 6.52509   2
  26   0  -8 168.101 6.68760   4
 -26   0   8 159.024 6.62150   1
  24   0  -8 33.3816 1.84059   2
  24   0  -8 34.6867 1.87719   4
 -24   0   8 33.2973 1.72225   3
 -24   0   8 31.4047 1.95438   1
 -24   0   8 28.8574 1.73106   4
 -24   0   8 32.3110 1.62781   5
 -22   0   8 8.82016 0.86001   3
 -22   0   8 6.55620 0.65407   2
 -22   0   8 6.25853 0.92954   1
  22   0  -8 9.11865 1.13334   2
  22   0  -8 8.31924 1.05862   4
 -22   0   8 7.39043 0.58445   4
 -22   0   8 8.91492 0.84256   5
  20   0  -8 28.8331 1.48617   4
 -20   0   8 28.0209 1.39511   5
 -20   0   8 26.9040 1.12789   4
 -20   0   8 28.2329 1.42145   3
  20   0  -8 25.9034 1.45521   2
 -20   0   8 25.4382 1.16340   2
 -20   0   8 25.4183 1.57981   1
 -18   0   8 9.90040 1.07110   1
  18   0  -8 11.3223 0.87238   2
 -18   0   8 11.7493 0.61523   2
 -18   0   8 13.6182 0.93360   3
 -18   0   8 11.6687 0.85257   5
 -16   0   8 226.274 8.94763   1
 -16   0   8 236.766 8.78709   5
 -16   0   8 241.474 8.83578   3
 -14   0   8 75.9343 2.98478   3
 -14   0   8 73.3577 2.93821   5
 -14   0   8 68.5580 3.10282   1
 -12   0   8 41.4728 1.85997   3
 -12   0   8 42.2146 1.86555   5
 -12   0   8 42.2952 2.04955   1
 -10   0   8 203.496 7.76186   3
 -10   0   8 209.204 7.73227   5
  -8   0   8 352.978 13.1253   5
  -8   0   8 351.420 13.3054   1
   8   0  -8 355.908 13.1903   1
   8   0  -8 353.454 13.3768   1
  -8   0   8 371.079 13.0388   4
  -8   0   8 351.604 13.1584   3
  -6   0   8 218.137 8.12537   4
   6   0  -8 218.586 8.52316   1
  -6   0   8 218.329 8.27595   5
  -6   0   8 218.886 8.30832   3
  -6   0   8 216.019 8.46228   1
  -6   0   8 232.296 8.23313   4
  -6   0   8 222.062 8.10544   2
   6   0  -8 229.833 8.20372   4
   4   0  -8 14.3035 0.79075   4
  -4   0   8 13.2033 0.85662   2
[truncated: 250,310 more chars]
