# Supplementary material for: Crystal structure of dimethyl 4,4′-di­meth­oxy­biphenyl-3,3′-di­carboxyl­ate
Source: Acta Crystallogr E Crystallogr Commun. 2016 Feb 13;72(Pt 3):328–30. doi: 10.1107/S2056989016002449 (PMC4778817; doi:10.1107/S2056989016002449)
Supplement: Supplementary file 2 [file e-72-00328-Isup2.hkl]

data_I                                                                          
_shelx_title ' FRL_FL284 in C2/c'                                               
_shelx_refln_list_code          4                                               
_shelx_F_calc_maximum      243.04                                               
_exptl_crystal_F_000       696.00                                               
_reflns_d_resolution_high  0.7295                                               
                                                                                
loop_                                                                           
 _space_group_symop_operation_xyz                                               
 'x, y, z'                                                                      
 '-x, y, -z+1/2'                                                                
 'x+1/2, y+1/2, z'                                                              
 '-x+1/2, y+1/2, -z+1/2'                                                        
 '-x, -y, -z'                                                                   
 'x, -y, z-1/2'                                                                 
 '-x+1/2, -y+1/2, -z'                                                           
 'x+1/2, -y+1/2, z-1/2'                                                         
                                                                                
_cell_length_a    28.5800                                                       
_cell_length_b     4.0632                                                       
_cell_length_c    14.4806                                                       
_cell_angle_alpha  90.000                                                       
_cell_angle_beta  115.100                                                       
_cell_angle_gamma  90.000                                                       
                                                                                
_shelx_F_squared_multiplier     1.000                                           
                                                                                
loop_                                                                           
 _refln_index_h                                                                 
 _refln_index_k                                                                 
 _refln_index_l                                                                 
 _refln_F_squared_calc                                                          
 _refln_F_squared_meas                                                          
 _refln_F_squared_sigma                                                         
 _refln_observed_status                                                         
   4   0   0       7772.97       7391.70       120.00 o                         
   6   0   0       5162.21       4856.60        66.47 o                         
   8   0   0       2052.06       1890.08        22.59 o                         
  10   0   0       1410.12       1405.43        17.99 o                         
  12   0   0       1299.49       1388.72        24.85 o                         
  14   0   0        562.57        714.55        12.84 o                         
  16   0   0        679.13        706.11        16.90 o                         
  18   0   0         20.65         56.46         2.30 o                         
  20   0   0         95.15        103.76         2.20 o                         
  22   0   0        352.45        358.48         9.53 o                         
  24   0   0        936.95        879.91        17.33 o                         
  26   0   0        366.45        371.80        10.52 o                         
  28   0   0        223.17        217.97         9.62 o                         
  30   0   0        244.20        231.84         8.81 o                         
  32   0   0        669.15        700.93        18.31 o                         
  34   0   0       1075.10       1151.10        28.07 o                         
   1   1   0       4579.04       4390.95        36.21 o                         
   3   1   0       7388.11       6750.46        51.06 o                         
   5   1   0       1713.65       1763.12        14.17 o                         
   7   1   0       3659.30       3343.24        24.87 o                         
   9   1   0      10471.06       9957.31        93.28 o                         
  11   1   0       2387.92       2388.93        23.53 o                         
  13   1   0       3699.65       3468.72        32.94 o                         
  15   1   0        516.01        500.09         5.75 o                         
  17   1   0        172.26        172.55         2.92 o                         
  19   1   0        276.86        233.95         3.53 o                         
  21   1   0         79.50         72.62         2.00 o                         
  23   1   0       2775.87       2726.81        35.90 o                         
  25   1   0       1154.70       1115.26        16.64 o                         
  27   1   0        164.87        153.14         4.84 o                         
  29   1   0         98.58        110.41         4.65 o                         
  31   1   0          0.02         -2.69         2.78 o                         
  33   1   0        117.65        144.33         6.29 o                         
   0   2   0       3874.81       3990.96       103.62 o                         
   2   2   0        304.54        353.45         4.52 o                         
   4   2   0        543.19        539.46         6.97 o                         
   6   2   0       5596.86       5348.82        54.17 o                         
   8   2   0       4057.03       4039.02        38.34 o                         
  10   2   0        240.54        283.73         3.83 o                         
  12   2   0          9.11          6.46         0.90 o                         
  14   2   0         90.26        120.05         2.22 o                         
  16   2   0        186.61        172.64         2.74 o                         
  18   2   0        201.24        169.15         2.72 o                         
  20   2   0         84.53         57.24         2.18 o                         
  22   2   0        161.18        177.54         3.99 o                         
  24   2   0        486.12        511.75         8.61 o                         
  26   2   0         11.23         13.17         2.23 o                         
  28   2   0        556.42        581.14        10.25 o                         
  30   2   0          0.01          5.23         3.22 o                         
  32   2   0         57.47         70.73         4.59 o                         
   1   3   0        348.31        305.92         5.04 o                         
   3   3   0        125.22        143.66         3.31 o                         
   5   3   0       2532.66       2570.30        30.72 o                         
   7   3   0        586.80        584.94         8.22 o                         
   9   3   0         13.28         27.30         1.61 o                         
  11   3   0         21.63         26.74         1.63 o                         
  13   3   0        248.75        265.45         4.14 o                         
  15   3   0        589.39        581.05         7.82 o                         
  17   3   0         47.12         47.59         2.16 o                         
  19   3   0        505.91        468.74         7.18 o                         
  21   3   0         22.12         23.22         2.73 o                         
  23   3   0         63.83         56.33         4.54 o                         
  25   3   0          0.17         -0.49         2.49 o                         
  27   3   0         15.20         21.04         2.97 o                         
  29   3   0        227.67        233.16         7.68 o                         
   0   4   0         18.95         16.85         3.26 o                         
   2   4   0          8.31          4.21         2.27 o                         
   4   4   0        752.86        720.46        10.42 o                         
   6   4   0        334.51        347.42         6.51 o                         
   8   4   0         76.73         80.48         3.65 o                         
  10   4   0         36.85         36.35         2.66 o                         
  12   4   0          3.11          5.24         2.14 o                         
  14   4   0        194.50        201.21         6.20 o                         
  16   4   0         25.05         21.83         2.90 o                         
  18   4   0         15.36         15.50         3.05 o                         
  20   4   0          1.70          2.36         3.26 o                         
  22   4   0         53.76         38.18         3.98 o                         
  24   4   0         32.21         37.90         4.25 o                         
   1   5   0        150.33        139.50         5.31 o                         
   3   5   0         42.94         39.55         3.97 o                         
   5   5   0        154.11        153.04         6.47 o                         
   7   5   0         48.67         49.18         3.93 o                         
   9   5   0         70.19         75.82         4.03 o                         
  11   5   0         18.53         18.33         3.53 o                         
  13   5   0          2.68          4.36         3.44 o                         
  15   5   0          0.53          0.27         4.08 o                         
 -35   1   1          0.45         -0.16         4.59 o                         
 -33   1   1        165.09        181.22         8.06 o                         
 -31   1   1        209.30        229.60         6.50 o                         
 -29   1   1         52.83         50.19         3.57 o                         
 -27   1   1        211.26        222.05         4.46 o                         
 -25   1   1       1408.21       1443.47        18.42 o                         
 -23   1   1       1200.43       1150.22        14.77 o                         
 -21   1   1        673.24        667.96         8.90 o                         
 -19   1   1        423.37        404.73         4.86 o                         
 -17   1   1        312.67        367.28         4.82 o                         
 -15   1   1          2.06          2.26         0.54 o                         
 -13   1   1        719.99        862.76         8.73 o                         
 -11   1   1        326.59        338.80         2.97 o                         
  -9   1   1         53.31         70.10         0.92 o                         
  -7   1   1       1545.40       1470.04        11.85 o                         
  -5   1   1       4625.20       4212.89        35.75 o                         
  -3   1   1       1912.05       1792.79        14.77 o                         
  -1   1   1       5006.69       4605.19        54.56 o                         
   1   1   1      31786.26      30673.28       227.04 o                         
   3   1   1        279.16        322.73         2.93 o                         
   5   1   1       2887.70       2911.02        21.27 o                         
   7   1   1        544.18        577.93         4.76 o                         
   9   1   1       2994.19       3204.12        24.95 o                         
  11   1   1          5.05          2.74         0.38 o                         
  13   1   1        381.76        379.13         4.73 o                         
  15   1   1         89.75         82.40         1.71 o                         
  17   1   1        316.40        296.70         4.20 o                         
  19   1   1         12.63         23.97         1.39 o                         
  21   1   1         72.78         57.93         2.08 o                         
  23   1   1         45.71         59.78         2.18 o                         
  25   1   1        731.69        730.55        12.52 o                         
  27   1   1         31.38         37.69         2.89 o                         
  29   1   1         14.73         21.72         3.09 o                         
  31   1   1          0.16          0.68         3.04 o                         
  33   1   1        461.56        499.69        10.86 o                         
 -32   2   1         32.06         41.88         4.03 o                         
 -30   2   1         61.40         71.56         4.32 o                         
 -28   2   1          0.08          2.57         1.90 o                         
 -26   2   1         64.48         62.83         3.04 o                         
 -24   2   1         45.00         37.22         2.89 o                         
 -22   2   1        938.14        897.58        10.85 o                         
 -20   2   1         90.81         63.20         2.14 o                         
 -18   2   1         95.15         96.74         2.01 o                         
 -16   2   1         52.10         63.23         1.78 o                         
 -14   2   1        965.92       1001.47        10.41 o                         
 -12   2   1         96.26        125.99         2.04 o                         
 -10   2   1        657.16        636.61         6.25 o                         
  -8   2   1       1836.55       1918.53        17.99 o                         
  -6   2   1         16.10         10.12         0.86 o                         
  -4   2   1       2259.33       2240.16        23.24 o                         
  -2   2   1       3516.65       3519.81        43.24 o                         
   0   2   1        182.53        209.29         3.86 o                         
   2   2   1         54.55         66.51         1.51 o                         
   4   2   1        869.30        774.33         8.49 o                         
   6   2   1        264.67        254.80         3.24 o                         
   8   2   1        293.34        332.93         3.83 o                         
  10   2   1         67.39         68.29         1.52 o                         
  12   2   1        546.57        617.74         6.93 o                         
  14   2   1         36.34         31.53         1.26 o                         
  16   2   1        251.60        276.77         3.76 o                         
  18   2   1          2.76          2.03         0.88 o                         
  20   2   1       1164.91        987.95        14.01 o                         
  22   2   1        388.62        370.91         6.46 o                         
  24   2   1       1616.62       1611.29        23.71 o                         
  26   2   1        161.27        156.31         4.63 o                         
  28   2   1        202.25        213.38         6.99 o                         
  30   2   1          5.87          8.90         4.13 o                         
  32   2   1         27.12         26.95         4.29 o                         
 -29   3   1         12.68         21.52         3.53 o                         
 -27   3   1          1.00          6.26         3.56 o                         
 -25   3   1          1.96          2.63         2.53 o                         
 -23   3   1         27.39         20.83         2.72 o                         
 -21   3   1          0.21          2.41         1.81 o                         
 -19   3   1         19.44          8.67         1.86 o                         
 -17   3   1        175.46        169.83         3.65 o                         
 -15   3   1          8.95          5.68         1.53 o                         
 -13   3   1        262.15        270.17         4.15 o                         
 -11   3   1        282.04        298.26         4.52 o                         
  -9   3   1         24.65         17.17         1.55 o                         
  -7   3   1        432.91        411.06         6.22 o                         
  -5   3   1        300.37        313.58         5.12 o                         
  -3   3   1         54.75         38.09         1.91 o                         
  -1   3   1          5.67          8.18         1.41 o                         
   1   3   1         73.37         98.00         2.96 o                         
   3   3   1        190.45        184.82         3.51 o                         
   5   3   1        487.42        464.10         6.42 o                         
   7   3   1        387.79        387.14         5.36 o                         
   9   3   1         10.44          7.93         1.42 o                         
  11   3   1        262.92        283.64         4.29 o                         
  13   3   1       1178.73       1158.57        13.39 o                         
  15   3   1         64.57         74.19         2.70 o                         
  17   3   1          0.74          2.79         1.58 o                         
  19   3   1        172.18        142.04         5.85 o                         
  21   3   1        301.82        307.24         6.37 o                         
  23   3   1        100.56         97.45         5.39 o                         
  25   3   1        105.51         92.08         4.61 o                         
  27   3   1         21.10         29.65         5.25 o                         
  29   3   1        186.05        223.82        30.34 o                         
 -24   4   1          6.75          4.01         3.70 o                         
 -22   4   1          0.00          0.62         3.60 o                         
 -20   4   1        370.38        361.32         8.38 o                         
 -18   4   1        157.89        143.33         4.55 o                         
 -16   4   1          0.00         -1.02         2.25 o                         
 -14   4   1        226.52        236.33         4.92 o                         
 -12   4   1        340.83        330.69         5.92 o                         
 -10   4   1        172.21        176.61         4.37 o                         
  -8   4   1          5.76          3.47         2.78 o                         
  -6   4   1         64.58         63.47         3.01 o                         
  -4   4   1        583.47        618.02         9.32 o                         
  -2   4   1        217.77        225.92         5.22 o                         
   0   4   1         69.49         65.57         3.08 o                         
   2   4   1          0.40          1.01         2.22 o                         
   4   4   1        598.51        599.53         9.12 o                         
   6   4   1        322.77        319.05         7.13 o                         
   8   4   1          3.26          2.90         2.46 o                         
  10   4   1         42.50         43.41         2.53 o                         
  12   4   1         40.36         37.60         2.55 o                         
  14   4   1        205.45        183.45         4.87 o                         
  16   4   1          0.65         -2.91         2.91 o                         
  18   4   1          4.45          8.83         3.46 o                         
  20   4   1         19.32         13.90         3.60 o                         
  22   4   1         60.93         51.61         4.67 o                         
 -15   5   1          7.07          6.82         3.87 o                         
 -13   5   1          0.35          6.84         3.36 o                         
 -11   5   1          5.20          1.74         3.35 o                         
  -9   5   1          0.36          2.43         3.19 o                         
  -7   5   1          4.38          4.36         3.53 o                         
  -5   5   1         18.80         22.67         3.55 o                         
  -3   5   1        833.41        860.77        13.66 o                         
  -1   5   1          6.21          9.22         3.67 o                         
   1   5   1        122.57        139.63         6.32 o                         
   3   5   1        421.47        436.21         9.06 o                         
   5   5   1       1254.71       1245.48        18.30 o                         
   7   5   1        552.25        545.37         9.25 o                         
   9   5   1        105.39        100.66         4.41 o                         
  11   5   1         26.52         26.99         3.59 o                         
  13   5   1        136.36        137.96         6.38 o                         
 -36   0   2          0.52          5.12         5.61 o                         
 -34   0   2         24.15         39.21         5.98 o                         
 -32   0   2          2.73          4.18         3.99 o                         
 -30   0   2        192.42        195.20         7.83 o                         
 -28   0   2         11.47         10.26         2.33 o                         
 -26   0   2       1582.33       1598.53        27.02 o                         
 -24   0   2      13311.85      12252.53       364.83 o                         
 -22   0   2       5893.21       5497.16       163.02 o                         
 -20   0   2       1053.23       1070.92        23.27 o                         
 -18   0   2         17.83         25.14         1.12 o                         
 -16   0   2       2469.71       2475.23        43.16 o                         
 -14   0   2       1452.67       1279.34        27.59 o                         
 -12   0   2        374.06        382.15         5.22 o                         
 -10   0   2       2275.85       2130.88        27.45 o                         
  -8   0   2       2057.54       2100.32        28.87 o                         
  -6   0   2       2320.91       2154.95        24.73 o                         
  -4   0   2      10553.85      10726.62       198.53 o                         
  -2   0   2         61.11         63.16         0.95 o                         
   0   0   2      25666.08      25363.79       650.45 o                         
   2   0   2       3740.06       3943.94        59.94 o                         
   4   0   2      20249.50      19719.46       238.10 o                         
   6   0   2       6322.31       5873.77        75.23 o                         
   8   0   2         38.04         80.76         1.50 o                         
  10   0   2      25635.17      24755.66       366.62 o                         
  12   0   2         83.39        123.50         2.86 o                         
  14   0   2       2764.55       2866.38        46.83 o                         
  16   0   2       2778.70       2783.50        59.31 o                         
  18   0   2       1051.57       1042.38        23.26 o                         
  20   0   2          0.07         -1.74         1.74 o                         
  22   0   2         59.02         45.86         3.46 o                         
  24   0   2        227.25        215.46         7.34 o                         
  26   0   2         32.29         26.96         3.46 o                         
  28   0   2         37.95         49.93         4.45 o                         
  30   0   2         16.48         15.87         5.79 o                         
  32   0   2         19.09         23.24         5.15 o                         
 -35   1   2          7.74          9.76         3.77 o                         
 -33   1   2       1249.48       1323.27        22.47 o                         
 -31   1   2          1.75          1.61         2.73 o                         
 -29   1   2         23.43         24.00         2.33 o                         
 -27   1   2       1446.35       1451.94        20.13 o                         
 -25   1   2        201.21        201.05         3.64 o                         
 -23   1   2          9.28         17.06         0.98 o                         
 -21   1   2          0.35          0.81         0.74 o                         
 -19   1   2        569.42        536.69         6.19 o                         
 -17   1   2        233.18        281.98         3.39 o                         
 -15   1   2        758.05        869.61         9.25 o                         
 -13   1   2       2780.22       2729.58        37.91 o                         
 -11   1   2        104.19        101.77         1.21 o                         
  -9   1   2        817.04        798.79         6.76 o                         
  -7   1   2       2448.24       2413.95        19.28 o                         
  -5   1   2       2486.87       2340.07        25.42 o                         
  -3   1   2      11863.86      10859.76       102.13 o                         
  -1   1   2       9672.48       9180.60        95.13 o                         
   1   1   2      59066.16      55268.04       485.44 o                         
   3   1   2       1868.56       1789.87        13.46 o                         
   5   1   2        396.20        383.22         3.12 o                         
   7   1   2       3148.58       3084.78        23.51 o                         
   9   1   2       5034.51       5036.86        50.80 o                         
  11   1   2         77.32         77.48         1.54 o                         
  13   1   2        101.49        124.81         2.03 o                         
  15   1   2        338.14        330.71         4.79 o                         
  17   1   2        868.58        760.71         9.73 o                         
  19   1   2          1.92          5.55         1.10 o                         
  21   1   2        192.20        136.31         4.25 o                         
  23   1   2         29.45         20.29         1.47 o                         
  25   1   2        539.28        507.18         9.55 o                         
  27   1   2         70.96         76.20         3.82 o                         
  29   1   2         19.52         23.77         2.93 o                         
  31   1   2          1.87          0.85         3.17 o                         
  33   1   2         44.98         44.28         6.11 o                         
 -34   2   2         54.27         51.77         4.46 o                         
 -32   2   2        775.22        834.23        15.35 o                         
 -30   2   2        149.40        141.99         4.78 o                         
 -28   2   2        119.32        122.01         3.72 o                         
 -26   2   2        117.76        107.07         3.48 o                         
 -24   2   2         48.89         49.93         2.05 o                         
 -22   2   2        127.88        113.92         2.65 o                         
 -20   2   2        823.84        777.43         9.61 o                         
 -18   2   2        821.02        867.38        11.24 o                         
 -16   2   2         60.29         64.30         2.43 o                         
 -14   2   2       1084.67       1116.73        16.31 o                         
 -12   2   2        669.32        698.56         8.89 o                         
 -10   2   2        664.14        681.32         8.72 o                         
  -8   2   2        948.72        995.40        13.00 o                         
  -6   2   2          0.04          2.78         0.78 o                         
  -4   2   2       2120.35       2058.19        19.25 o                         
  -2   2   2         40.32         66.58         1.52 o                         
   0   2   2       1518.09       1571.26        18.50 o                         
   2   2   2       3860.27       3866.03        37.97 o                         
   4   2   2       2728.40       2728.32        26.10 o                         
   6   2   2       1157.36       1246.82        11.88 o                         
   8   2   2       2133.22       2115.07        20.37 o                         
  10   2   2       1783.41       1714.82        17.86 o                         
  12   2   2        427.50        428.67         5.08 o                         
  14   2   2         21.46         19.65         1.56 o                         
  16   2   2         33.99         31.94         1.36 o                         
  18   2   2         85.05         72.70         2.89 o                         
  20   2   2         70.48         45.33         2.21 o                         
  22   2   2        415.91        409.73         7.49 o                         
  24   2   2        257.97        250.55         5.09 o                         
  26   2   2        968.02        989.10        16.98 o                         
  28   2   2          9.67          6.75         3.88 o                         
  30   2   2        103.79        133.42         8.15 o                         
 -31   3   2        142.41        162.08         6.13 o                         
 -29   3   2         93.59        102.51         4.46 o                         
 -27   3   2        294.08        314.71         6.91 o                         
 -25   3   2         12.84         12.39         3.67 o                         
 -23   3   2          0.26         -2.17         2.17 o                         
 -21   3   2        154.44        139.92         4.60 o                         
 -19   3   2       1151.85       1113.81        13.65 o                         
 -17   3   2         60.01         49.19         2.34 o                         
 -15   3   2         70.47         72.59         2.40 o                         
 -13   3   2         57.72         57.14         2.11 o                         
 -11   3   2          3.28          7.64         1.35 o                         
  -9   3   2       1177.09       1244.27        15.63 o                         
  -7   3   2        331.57        324.21         5.31 o                         
  -5   3   2       2079.47       2146.91        25.88 o                         
  -3   3   2        225.29        218.86         4.34 o                         
  -1   3   2         55.97         55.63         2.12 o                         
   1   3   2        111.26         96.17         2.62 o                         
   3   3   2          4.43          7.01         1.27 o                         
   5   3   2        224.16        202.49         3.63 o                         
   7   3   2        309.99        315.90         4.43 o                         
   9   3   2        472.90        460.54         5.97 o                         
  11   3   2        196.36        184.07         3.56 o                         
  13   3   2         55.69         46.97         2.13 o                         
  15   3   2         55.02         45.60         2.11 o                         
  17   3   2        108.68        110.71         3.49 o                         
  19   3   2         20.67         18.20         2.61 o                         
  21   3   2        178.22        155.12         5.08 o                         
  23   3   2        323.90        339.47         7.43 o                         
  25   3   2        384.31        393.94         9.25 o                         
  27   3   2          0.23         -2.41         4.49 o                         
 -26   4   2         10.04          0.73        10.70 o                         
 -24   4   2          0.96          5.42         3.57 o                         
 -22   4   2          4.83         -0.20         3.19 o                         
 -20   4   2         99.72         91.46         3.88 o                         
 -18   4   2        253.74        251.16         5.75 o                         
 -16   4   2         27.79         30.35         2.50 o                         
 -14   4   2         61.44         61.83         2.90 o                         
 -12   4   2          1.88          2.31         2.16 o                         
 -10   4   2         19.85         25.46         2.41 o                         
  -8   4   2         49.59         44.34         3.36 o                         
  -6   4   2          4.55          1.25         2.16 o                         
  -4   4   2         14.85         18.71         2.36 o                         
  -2   4   2        134.06        142.14         4.38 o                         
   0   4   2          0.27         -2.17         2.17 o                         
   2   4   2        407.04        398.46         6.99 o                         
   4   4   2       1272.94       1316.60        18.28 o                         
   6   4   2       1374.96       1375.48        21.16 o                         
   8   4   2          0.00         -0.54         2.06 o                         
  10   4   2         28.73         24.03         2.87 o                         
  12   4   2          7.82          9.79         2.22 o                         
  14   4   2        228.43        227.65         6.21 o                         
  16   4   2        135.99        121.19         5.50 o                         
  18   4   2          2.60          7.10         3.70 o                         
  20   4   2         66.76         67.89         5.07 o                         
  22   4   2        103.28         95.28         5.26 o                         
 -15   5   2         46.04         40.11         3.80 o                         
 -13   5   2          0.01          1.47         5.05 o                         
 -11   5   2          2.37         -1.03         3.26 o                         
  -9   5   2          6.16          5.72         3.57 o                         
  -7   5   2         14.88         13.66         3.75 o                         
  -5   5   2         31.70         30.59         3.90 o                         
  -3   5   2          0.00          3.76         3.76 o                         
  -1   5   2          2.28          4.94         3.59 o                         
   1   5   2         66.40         64.02         4.24 o                         
   3   5   2         16.09         15.55         4.12 o                         
   5   5   2         20.91         16.95         3.57 o                         
   7   5   2        106.77        109.17         4.52 o                         
   9   5   2         19.16         15.55         4.21 o                         
  11   5   2         21.99         22.82         3.62 o                         
  13   5   2          0.68         -1.63         4.94 o                         
 -35   1   3          0.38          0.46         3.58 o                         
 -33   1   3          2.97          9.74         3.90 o                         
 -31   1   3        209.31        210.07         5.48 o                         
 -29   1   3        178.14        172.45         4.13 o                         
 -27   1   3          4.20          3.44         1.28 o                         
 -25   1   3         44.78         46.05         1.71 o                         
 -23   1   3       2667.16       2518.14        29.51 o                         
 -21   1   3       1834.12       1796.91        19.35 o                         
 -19   1   3        406.63        418.03         4.96 o                         
 -17   1   3         26.05         23.72         1.03 o                         
 -15   1   3       1108.51       1167.89        10.99 o                         
 -13   1   3        489.43        652.96         9.65 o                         
 -11   1   3         53.97         61.56         0.95 o                         
  -9   1   3       1698.60       1621.90        13.06 o                         
  -7   1   3       1176.96       1129.79        10.22 o                         
  -5   1   3        126.68        125.03         1.40 o                         
  -3   1   3        123.04         81.45         1.01 o                         
  -1   1   3        372.71        271.99         3.26 o                         
   1   1   3      19079.54      19022.78       167.60 o                         
   3   1   3         37.18         50.95         0.74 o                         
   5   1   3        315.34        324.54         2.87 o                         
   7   1   3        523.24        509.36         5.25 o                         
   9   1   3       3648.94       3758.98        38.08 o                         
  11   1   3        430.46        457.72         5.63 o                         
  13   1   3        329.56        396.95         5.07 o                         
  15   1   3        453.73        455.49         6.05 o                         
  17   1   3        561.45        557.68         7.26 o                         
  19   1   3        407.31        333.01         5.38 o                         
  21   1   3        559.26        465.30         7.71 o                         
  23   1   3         17.89         14.20         2.36 o                         
  25   1   3         57.71         57.20         3.19 o                         
  27   1   3         91.21         85.76         4.76 o                         
  29   1   3          0.75         -2.42         3.20 o                         
  31   1   3          2.33         -3.43         3.45 o                         
 -34   2   3         17.65         24.25         5.25 o                         
 -32   2   3        171.75        218.13         6.81 o                         
 -30   2   3        161.18        171.20         4.74 o                         
 -28   2   3        205.67        215.21         4.94 o                         
 -26   2   3        116.85        117.38         3.29 o                         
 -24   2   3        131.92        135.31         2.90 o                         
 -22   2   3         20.10         21.27         1.48 o                         
 -20   2   3        458.75        439.17         6.18 o                         
 -18   2   3         18.00         26.82         1.84 o                         
 -16   2   3         30.47         24.43         1.32 o                         
 -14   2   3        273.46        276.68         4.19 o                         
 -12   2   3        157.14        168.83         2.70 o                         
 -10   2   3          2.34          4.12         0.89 o                         
  -8   2   3        395.42        420.65         4.74 o                         
  -6   2   3        447.19        453.18         5.18 o                         
  -4   2   3       4346.75       4346.53        44.23 o                         
  -2   2   3          5.25          6.99         0.82 o                         
   0   2   3       4895.18       4743.79        56.37 o                         
   2   2   3       6274.72       6346.82        75.85 o                         
   4   2   3        557.26        501.80         5.46 o                         
   6   2   3        128.57        128.28         1.97 o                         
   8   2   3        957.90        955.88         9.56 o                         
  10   2   3        166.19        153.27         2.31 o                         
  12   2   3        237.66        253.18         3.61 o                         
  14   2   3       1255.81       1226.92        15.03 o                         
  16   2   3        300.80        254.94         4.79 o                         
  18   2   3          1.22          1.27         1.47 o                         
  20   2   3        566.81        502.21         9.28 o                         
  22   2   3         36.96         32.51         2.61 o                         
  24   2   3        283.43        283.74         6.09 o                         
  26   2   3        290.39        280.24         7.21 o                         
  28   2   3         39.92         49.19         4.46 o                         
  30   2   3        588.88        650.38        18.78 o                         
 -31   3   3         55.30         69.58         3.90 o                         
 -29   3   3        135.93        122.69         4.60 o                         
 -27   3   3          0.73          5.22         2.54 o                         
 -25   3   3          2.36          2.11         2.73 o                         
 -23   3   3          0.20         -0.69         1.79 o                         
 -21   3   3        201.81        202.69         3.91 o                         
 -19   3   3        113.69        104.63         2.83 o                         
 -17   3   3         39.28         45.54         1.92 o                         
 -15   3   3         28.20         37.69         1.61 o                         
 -13   3   3        560.06        562.89         6.47 o                         
 -11   3   3        394.67        412.16         5.25 o                         
  -9   3   3        420.33        421.17         5.81 o                         
  -7   3   3        127.12        114.25         2.77 o                         
  -5   3   3          8.56         22.51         1.66 o                         
  -3   3   3       1077.22       1090.01        13.20 o                         
  -1   3   3        577.11        630.28         7.76 o                         
   1   3   3         12.15         19.18         1.95 o                         
   3   3   3         91.27        178.80         3.72 o                         
   5   3   3       1448.61       1362.66        15.39 o                         
   7   3   3        221.36        210.29         3.42 o                         
   9   3   3         54.10         50.91         2.11 o                         
  11   3   3        159.84        150.70         3.38 o                         
  13   3   3          4.69          5.80         1.59 o                         
  15   3   3          0.61          1.67         1.73 o                         
  17   3   3        303.18        282.30         6.55 o                         
  19   3   3          0.79         -1.62         2.41 o                         
  21   3   3        151.09        158.64         5.58 o                         
  23   3   3       1025.05        976.30        15.94 o                         
  25   3   3        321.27        291.16         8.76 o                         
 -26   4   3        177.37        178.63         6.59 o                         
 -24   4   3          0.38          4.02         3.12 o                         
 -22   4   3         11.76         15.97         3.12 o                         
 -20   4   3        259.77        291.43         6.23 o                         
 -18   4   3         39.40         39.85         3.10 o                         
 -16   4   3         52.59         54.41         2.90 o                         
 -14   4   3        103.53        111.38         4.70 o                         
 -12   4   3         22.43         26.88         2.33 o                         
 -10   4   3        136.17        140.03         4.44 o                         
  -8   4   3         24.26         26.60         3.11 o                         
  -6   4   3        102.33         98.81         3.82 o                         
  -4   4   3         69.62         64.13         3.10 o                         
  -2   4   3        278.76        266.72         5.58 o                         
   0   4   3         16.92         16.74         2.38 o                         
   2   4   3        170.14        168.07         6.30 o                         
   4   4   3        463.76        485.93         8.60 o                         
   6   4   3        555.64        547.09         8.40 o                         
   8   4   3        972.01        963.46        13.15 o                         
  10   4   3        439.51        421.45         6.97 o                         
  12   4   3         15.98          9.79         2.28 o                         
  14   4   3        484.20        473.32         8.91 o                         
  16   4   3         20.93         21.55         3.57 o                         
  18   4   3          1.44         -0.68         3.48 o                         
  20   4   3         51.21         38.59         4.27 o                         
 -17   5   3        764.67        757.40        12.20 o                         
 -15   5   3          1.81          5.63         3.53 o                         
 -13   5   3         79.95         85.67         4.94 o                         
 -11   5   3        137.66        140.24         5.53 o                         
  -9   5   3          4.07         -3.70         3.70 o                         
  -7   5   3         56.65         57.31         4.28 o                         
  -5   5   3         90.23        106.78         5.05 o                         
  -3   5   3          5.32          4.85         4.14 o                         
  -1   5   3         24.88         13.25         3.64 o                         
   1   5   3         16.66         12.95         3.69 o                         
   3   5   3         24.45         22.52         3.57 o                         
   5   5   3        309.93        289.64         6.93 o                         
   7   5   3        839.61        846.07        12.44 o                         
   9   5   3          8.92          8.71         3.48 o                         
  11   5   3         10.43          8.73         4.27 o                         
 -38   0   4         83.26         72.16         7.18 o                         
 -36   0   4        140.33        163.12        11.45 o                         
 -34   0   4         76.54         74.21         5.85 o                         
 -32   0   4        552.10        565.65        15.62 o                         
 -30   0   4        459.55        486.64        12.11 o                         
 -28   0   4        490.24        448.09         8.79 o                         
 -26   0   4       1918.78       1953.75        32.76 o                         
 -24   0   4       3380.26       3325.45        54.75 o                         
 -22   0   4        886.21        881.33        17.12 o                         
 -20   0   4       2791.08       2751.68        41.28 o                         
 -18   0   4         12.14         22.40         1.27 o                         
 -16   0   4       1104.10       1124.45        17.16 o                         
 -14   0   4      10386.04      10812.22       162.47 o                         
 -12   0   4      12316.32      12941.58       156.89 o                         
 -10   0   4       9288.14       9201.58       105.20 o                         
  -8   0   4       4070.92       4056.02        72.27 o                         
  -6   0   4          4.49          0.93         0.39 o                         
  -4   0   4       1047.07        994.24        20.96 o                         
  -2   0   4       6089.55       5963.65        86.21 o                         
   0   0   4       5777.41       5738.28        98.70 o                         
   2   0   4        628.45        605.67         9.51 o                         
   4   0   4          3.45          7.37         0.52 o                         
   6   0   4       1965.18       2128.82        36.40 o                         
   8   0   4        350.31        339.21         6.42 o                         
  10   0   4       7369.87       7620.29       137.92 o                         
  12   0   4         52.62         73.35         3.04 o                         
  14   0   4        856.41        907.13        20.30 o                         
  16   0   4          1.28          0.80         1.57 o                         
  18   0   4        601.10        568.93        13.69 o                         
  20   0   4         28.20         12.71         2.44 o                         
  22   0   4       1052.07        892.38        44.24 o                         
  24   0   4        214.75        163.94         6.71 o                         
  26   0   4        175.30        164.79        12.25 o                         
  28   0   4         11.07          8.36         4.63 o                         
  30   0   4         64.10         58.89         6.38 o                         
 -37   1   4          7.74         13.48         4.15 o                         
 -35   1   4         56.56         60.55         5.05 o                         
 -33   1   4          0.70          5.06         4.35 o                         
 -31   1   4         21.42         20.56         2.05 o                         
 -29   1   4        681.17        658.93         9.77 o                         
 -27   1   4        173.98        179.87         3.55 o                         
 -25   1   4        326.31        318.07         4.96 o                         
 -23   1   4       8050.39       7770.77        94.34 o                         
 -21   1   4         22.24         15.79         1.09 o                         
 -19   1   4        373.02        388.43         5.16 o                         
 -17   1   4       2822.93       3054.73        31.09 o                         
 -15   1   4        568.07        634.89         5.99 o                         
 -13   1   4       2093.07       2150.70        20.45 o                         
 -11   1   4          8.36          4.93         0.43 o                         
  -9   1   4        841.15        891.07         8.16 o                         
  -7   1   4       1696.34       1704.15        14.06 o                         
  -5   1   4        268.03        332.11         2.95 o                         
  -3   1   4       3032.55       3110.77        26.05 o                         
  -1   1   4         20.58         22.57         0.63 o                         
   1   1   4       2397.13       2551.44        21.45 o                         
   3   1   4       1032.64       1156.16         9.69 o                         
   5   1   4       1254.56       1289.91        11.99 o                         
   7   1   4        243.17        202.46         2.26 o                         
   9   1   4        120.52        118.06         2.04 o                         
  11   1   4       3000.10       3124.55        34.66 o                         
  13   1   4        361.19        373.72         5.70 o                         
  15   1   4          7.73         10.70         1.01 o                         
  17   1   4         25.33         26.84         1.28 o                         
  19   1   4         40.07         57.93         2.60 o                         
  21   1   4        694.82        608.21         9.80 o                         
  23   1   4         10.53          8.47         2.12 o                         
  25   1   4          1.46          0.81         2.28 o                         
  27   1   4        260.07        260.35         6.77 o                         
  29   1   4         20.91         30.42         3.42 o                         
 -34   2   4          7.68         11.58         3.76 o                         
 -32   2   4        503.44        526.18         9.84 o                         
 -30   2   4         26.87         23.43         2.34 o                         
 -28   2   4        202.75        188.75         4.61 o                         
 -26   2   4        284.29        276.63         5.85 o                         
 -24   2   4          1.08          1.80         1.30 o                         
 -22   2   4       1069.78       1007.65        16.04 o                         
 -20   2   4         17.78         17.45         1.34 o                         
 -18   2   4       2167.02       2179.17        25.86 o                         
 -16   2   4        978.44        969.31        12.04 o                         
 -14   2   4        273.75        259.66         3.99 o                         
 -12   2   4          6.41          1.92         0.78 o                         
 -10   2   4        182.44        161.66         2.49 o                         
  -8   2   4        116.20        116.81         2.09 o                         
  -6   2   4        570.93        536.55         6.40 o                         
  -4   2   4        572.54        652.01         7.34 o                         
  -2   2   4        656.06        746.90         7.68 o                         
   0   2   4       1130.82       1194.47        15.45 o                         
   2   2   4       7924.21       7538.62        79.35 o                         
   4   2   4         23.22         20.49         0.98 o                         
   6   2   4        504.38        445.41         4.73 o                         
   8   2   4         30.11         29.40         1.06 o                         
  10   2   4          1.15          0.61         0.66 o                         
  12   2   4        113.95        126.25         2.20 o                         
  14   2   4        244.41        246.39         3.72 o                         
  16   2   4          0.74          3.31         1.62 o                         
  18   2   4         82.50         96.19         3.16 o                         
  20   2   4        136.60        109.21         3.36 o                         
  22   2   4         37.08         33.45         2.53 o                         
  24   2   4         37.33         33.20         3.14 o                         
  26   2   4        107.17         96.13         5.37 o                         
  28   2   4         15.88         21.03         5.08 o                         
 -31   3   4        543.38        566.24        10.95 o                         
 -29   3   4        213.61        207.96         5.62 o                         
 -27   3   4        310.35        310.13         6.59 o                         
 -25   3   4         10.87         10.99         1.90 o                         
 -23   3   4         43.19         39.77         2.14 o                         
 -21   3   4         12.28         14.72         1.70 o                         
 -19   3   4         86.43         81.40         2.63 o                         
 -17   3   4        466.72        467.11         6.12 o                         
 -15   3   4        128.89        120.59         2.60 o                         
 -13   3   4         19.22         22.07         1.38 o                         
 -11   3   4         39.09         40.06         1.82 o                         
  -9   3   4         91.54        103.15         2.71 o                         
  -7   3   4        457.90        480.49         6.73 o                         
  -5   3   4         74.07         80.38         2.29 o                         
  -3   3   4        822.63        872.94         9.52 o                         
  -1   3   4         35.06         38.66         1.72 o                         
   1   3   4       1513.67       1586.20        18.46 o                         
   3   3   4       1248.41       1262.84        15.91 o                         
   5   3   4       3669.54       3630.62        40.87 o                         
   7   3   4       1045.32       1029.00        12.64 o                         
   9   3   4         51.84         52.72         2.29 o                         
  11   3   4         24.98         29.96         1.89 o                         
  13   3   4          7.78          6.53         1.68 o                         
  15   3   4         24.69         28.46         2.69 o                         
  17   3   4          0.34          0.90         2.46 o                         
  19   3   4          3.78          4.61         2.58 o                         
  21   3   4          0.65          1.37         3.35 o                         
  23   3   4          4.78          3.59         3.31 o                         
  25   3   4        701.65        696.40        15.75 o                         
 -26   4   4          2.27         10.53         3.57 o                         
 -24   4   4         62.12         64.44         4.94 o                         
 -22   4   4        233.73        242.40         6.10 o                         
 -20   4   4         24.93         26.13         2.94 o                         
 -18   4   4       1351.66       1354.02        17.98 o                         
 -16   4   4        233.21        232.98         5.06 o                         
 -14   4   4         54.27         55.87         2.69 o                         
 -12   4   4         48.44         57.31         2.65 o                         
 -10   4   4         76.91         84.93         3.38 o                         
  -8   4   4        359.16        366.73         7.09 o                         
  -6   4   4        102.56         95.04         4.06 o                         
  -4   4   4        284.88        275.98         6.35 o                         
  -2   4   4        105.64        117.39         6.38 o                         
   0   4   4         16.41         15.44         2.95 o                         
   2   4   4        122.54        124.60         4.53 o                         
   4   4   4         97.74        108.01         5.57 o                         
   6   4   4        590.76        598.53         9.23 o                         
   8   4   4        132.12        141.94         4.25 o                         
  10   4   4         30.47         25.68         2.39 o                         
  12   4   4          2.86         -0.92         2.45 o                         
  14   4   4          4.68          6.97         3.29 o                         
  16   4   4          0.30          2.00         3.44 o                         
  18   4   4         17.34         20.28         4.03 o                         
  20   4   4          4.08         -1.96         4.15 o                         
 -17   5   4        112.85        110.80         7.74 o                         
 -15   5   4         10.29         10.73         3.65 o                         
 -13   5   4         66.70         66.83         4.28 o                         
 -11   5   4         12.36         14.23         3.52 o                         
  -9   5   4        153.76        158.49         6.24 o                         
  -7   5   4         66.29         72.38         4.45 o                         
  -5   5   4          4.70          3.29         3.68 o                         
  -3   5   4        212.11        210.33         6.97 o                         
  -1   5   4         56.59         60.93         4.32 o                         
   1   5   4          3.25         -2.22         3.62 o                         
   3   5   4          1.50          4.51         3.50 o                         
   5   5   4          0.42          1.37         3.44 o                         
   7   5   4          1.34         -3.36         3.36 o                         
   9   5   4         64.34         56.46         4.38 o                         
 -37   1   5        130.94        130.65         6.33 o                         
 -35   1   5          5.97         10.11         3.48 o                         
 -33   1   5         98.25        107.14         4.57 o                         
 -31   1   5         19.27         19.13         2.42 o                         
 -29   1   5          8.60         10.55         1.47 o                         
 -27   1   5         16.73         14.71         1.34 o                         
 -25   1   5        443.22        458.47         6.25 o                         
 -23   1   5       1971.02       1896.66        22.47 o                         
 -21   1   5        789.09        796.37         9.90 o                         
 -19   1   5         13.58         19.05         1.11 o                         
 -17   1   5        676.72        739.14         7.93 o                         
 -15   1   5        935.58        972.92        10.25 o                         
 -13   1   5        632.54        781.72         9.06 o                         
 -11   1   5       1758.87       1829.24        16.92 o                         
  -9   1   5        626.33        656.38         5.78 o                         
  -7   1   5       1350.89       1399.94        11.97 o                         
  -5   1   5        116.89        124.57         1.46 o                         
  -3   1   5       4448.72       4550.44        39.03 o                         
  -1   1   5         12.75         30.39         0.71 o                         
   1   1   5        808.99        812.67         7.35 o                         
   3   1   5        519.41        525.50         5.57 o                         
   5   1   5        417.84        403.55         4.76 o                         
   7   1   5        993.87       1027.84         9.76 o                         
   9   1   5        107.54        111.74         1.78 o                         
  11   1   5       1153.76       1184.45        14.37 o                         
  13   1   5        205.43        243.53         3.91 o                         
  15   1   5        485.52        502.93         6.67 o                         
  17   1   5        311.38        287.81         4.89 o                         
  19   1   5        325.48        289.98         5.09 o                         
  21   1   5        256.60        210.18         5.31 o                         
  23   1   5        253.01        232.13         5.79 o                         
  25   1   5        129.90        136.92         4.83 o                         
  27   1   5          1.74          3.60         2.91 o                         
  29   1   5         35.50         52.02         4.20 o                         
 -36   2   5          5.75          3.41         6.44 o                         
 -34   2   5          6.66         13.32         3.90 o                         
 -32   2   5         92.60         98.26         3.84 o                         
 -30   2   5        147.48        143.80         4.36 o                         
 -28   2   5        416.45        368.82         6.48 o                         
 -26   2   5         57.42         56.45         2.26 o                         
 -24   2   5         69.52         62.33         2.32 o                         
 -22   2   5       2521.29       2478.83        29.34 o                         
 -20   2   5        108.82        108.01         2.58 o                         
 -18   2   5        272.26        248.24         4.01 o                         
 -16   2   5        577.60        576.66         7.64 o                         
 -14   2   5         28.36         24.47         1.17 o                         
 -12   2   5       1845.39       1801.50        18.84 o                         
 -10   2   5       1816.41       1833.91        19.96 o                         
  -8   2   5          8.30          2.83         0.69 o                         
  -6   2   5        724.61        768.26         8.78 o                         
  -4   2   5       1250.12       1392.37        14.63 o                         
  -2   2   5       2585.81       2745.25        32.25 o                         
   0   2   5        207.78        241.93         3.90 o                         
   2   2   5       4441.17       4523.80        44.39 o                         
   4   2   5         76.39         98.68         2.15 o                         
   6   2   5       2670.87       2483.74        25.64 o                         
   8   2   5         95.17         69.40         1.48 o                         
  10   2   5        891.74        863.26         9.88 o                         
  12   2   5        313.72        319.49         4.48 o                         
  14   2   5         10.68         10.86         1.57 o                         
  16   2   5         14.09          8.88         1.62 o                         
  18   2   5        367.25        338.07         6.31 o                         
  20   2   5        179.81        169.50         4.18 o                         
  22   2   5          0.20         -0.34         3.18 o                         
  24   2   5        120.62        120.51         5.88 o                         
  26   2   5         76.73         95.73         5.54 o                         
 -31   3   5        120.61        132.69         4.87 o                         
 -29   3   5          0.66         -1.78         3.44 o                         
 -27   3   5        203.54        203.45         4.88 o                         
 -25   3   5        433.39        410.08         6.02 o                         
 -23   3   5          9.64          6.75         1.78 o                         
 -21   3   5          6.31          8.60         1.65 o                         
 -19   3   5       1257.00       1194.41        13.38 o                         
 -17   3   5         21.08         20.16         1.76 o                         
 -15   3   5         43.93         50.41         1.85 o                         
 -13   3   5          0.08         -0.31         1.15 o                         
 -11   3   5         60.52         59.47         2.71 o                         
  -9   3   5         94.34         99.96         2.67 o                         
  -7   3   5        378.81        396.71         5.53 o                         
  -5   3   5        152.64        160.01         3.07 o                         
  -3   3   5        648.64        664.08         7.54 o                         
  -1   3   5        975.55       1016.29        12.53 o                         
   1   3   5       2399.88       2380.15        27.30 o                         
   3   3   5         89.33        105.66         2.79 o                         
   5   3   5        530.77        538.55         7.37 o                         
   7   3   5       1267.36       1194.84        14.44 o                         
   9   3   5        687.70        678.84         9.34 o                         
  11   3   5        342.87        329.06         5.74 o                         
  13   3   5         91.38         80.40         3.31 o                         
  15   3   5        121.96        116.97         4.59 o                         
  17   3   5         35.56         26.05         2.91 o                         
  19   3   5          0.75         -3.06         3.06 o                         
  21   3   5         85.19         81.30         4.47 o                         
  23   3   5        100.94         89.96         5.87 o                         
 -26   4   5        173.18        156.78         7.61 o                         
 -24   4   5         47.54         45.69         3.11 o                         
 -22   4   5         88.72         93.31         3.92 o                         
 -20   4   5        110.70         99.94         4.61 o                         
 -18   4   5        102.94        114.59         3.81 o                         
 -16   4   5       1267.36       1336.61        15.29 o                         
 -14   4   5         42.26         52.70         2.60 o                         
 -12   4   5        122.58        122.31         4.15 o                         
 -10   4   5        547.84        566.53         9.07 o                         
  -8   4   5        196.73        179.21         5.23 o                         
  -6   4   5          0.92          4.44         2.38 o                         
  -4   4   5        154.70        158.94         5.21 o                         
  -2   4   5          9.45         14.72         2.83 o                         
   0   4   5        321.11        331.06         6.75 o                         
   2   4   5        484.54        493.57         8.50 o                         
   4   4   5          0.61         -2.12         2.12 o                         
   6   4   5        233.41        211.77         4.89 o                         
   8   4   5        709.57        692.05         9.69 o                         
  10   4   5          3.02          2.27         2.14 o                         
  12   4   5         18.43         14.96         3.42 o                         
  14   4   5          3.76         -1.07         3.70 o                         
  16   4   5        171.38        200.94         7.91 o                         
  18   4   5        185.84        194.78         9.46 o                         
 -15   5   5        173.15        160.25         6.02 o                         
 -13   5   5         41.95         39.32         3.84 o                         
 -11   5   5         24.86         30.80         4.35 o                         
  -9   5   5         43.70         42.04         5.16 o                         
  -7   5   5          1.75          4.42         3.71 o                         
  -5   5   5          4.55          2.68         3.72 o                         
  -3   5   5         12.68         18.16         4.63 o                         
  -1   5   5         93.43         86.91         4.81 o                         
   1   5   5          4.93          5.18         3.86 o                         
   3   5   5          5.54          7.66         3.30 o                         
   5   5   5          1.07          3.00         3.28 o                         
   7   5   5          0.87         -3.73         3.73 o                         
 -38   0   6         12.69         26.24        15.15 o                         
 -36   0   6        790.03        822.98        21.62 o                         
 -34   0   6          5.27          5.58         6.50 o                         
 -32   0   6          8.44          3.35         3.75 o                         
 -30   0   6          6.83          8.03         2.02 o                         
 -28   0   6        593.43        576.88        10.85 o                         
 -26   0   6        652.25        679.89        14.35 o                         
 -24   0   6        180.88        197.65         4.63 o                         
 -22   0   6        841.42        873.84        16.91 o                         
 -20   0   6       1372.90       1482.07        20.96 o                         
 -18   0   6        308.93        342.96         5.34 o                         
 -16   0   6       4086.94       4458.55        61.32 o                         
 -14   0   6       7724.87       8029.34       109.94 o                         
 -12   0   6        856.57       1119.92        20.86 o                         
 -10   0   6       1963.40       2074.95        36.66 o                         
  -8   0   6       2009.45       2387.53        58.63 o                         
  -6   0   6       5207.56       5604.37        88.64 o                         
  -4   0   6          0.34          4.65         0.64 o                         
  -2   0   6       7262.80       8052.23       125.75 o                         
   0   0   6        249.77        437.77         5.62 o                         
   2   0   6       1843.75       2109.99        46.43 o                         
   4   0   6          0.20          5.95         0.59 o                         
   6   0   6          0.14          9.06         0.69 o                         
   8   0   6       1634.90       1688.19        39.92 o                         
  10   0   6       1445.00       1398.92        23.71 o                         
  12   0   6        340.13        347.63         6.48 o                         
  14   0   6         50.66         69.09         3.56 o                         
  16   0   6         53.96         61.32         4.35 o                         
  18   0   6        258.62        243.57         7.51 o                         
  20   0   6        843.88        751.37        18.07 o                         
  22   0   6        980.79        841.83        20.20 o                         
  24   0   6          0.65          1.58         3.16 o                         
  26   0   6         35.51         30.19         4.27 o                         
  28   0   6        252.74        265.31        10.47 o                         
 -37   1   6         89.62        120.47         6.60 o                         
 -35   1   6         79.11        113.04         4.83 o                         
 -33   1   6          8.94          6.96         3.23 o                         
 -31   1   6         71.86         75.53         2.73 o                         
 -29   1   6         61.13         76.68         2.51 o                         
 -27   1   6        963.98        899.95        11.43 o                         
 -25   1   6        288.58        269.25         4.16 o                         
 -23   1   6        684.51        685.04         8.73 o                         
 -21   1   6        127.39        123.57         2.37 o                         
 -19   1   6       1681.69       1613.67        16.75 o                         
 -17   1   6         13.45         24.33         0.89 o                         
 -15   1   6        504.68        542.52         5.96 o                         
 -13   1   6       5320.86       5312.47        55.91 o                         
 -11   1   6          2.58          5.31         0.67 o                         
  -9   1   6        176.55        155.45         2.24 o                         
  -7   1   6        907.82        861.78        10.87 o                         
  -5   1   6       1243.98       1383.39        13.71 o                         
  -3   1   6       4155.25       4480.71        37.40 o                         
  -1   1   6       1243.50       1487.85        13.41 o                         
   1   1   6        601.49        661.51         6.37 o                         
   3   1   6       1306.96       1272.59        12.26 o                         
   5   1   6        183.64        148.82         1.92 o                         
   7   1   6        645.03        627.30         6.37 o                         
   9   1   6        201.18        170.09         2.55 o                         
  11   1   6       1445.60       1439.02        15.74 o                         
  13   1   6         76.80         86.53         2.14 o                         
  15   1   6        121.58        129.65         3.03 o                         
  17   1   6          6.18         12.48         1.45 o                         
  19   1   6         34.21         44.26         2.63 o                         
  21   1   6         49.77         50.24         2.90 o                         
  23   1   6          0.64          0.55         2.18 o                         
  25   1   6         97.47         80.85         4.61 o                         
  27   1   6          5.02         18.26         3.94 o                         
 -36   2   6         44.80         42.25         5.36 o                         
 -34   2   6         10.60         16.35         4.64 o                         
 -32   2   6        148.47        134.55         4.46 o                         
 -30   2   6         21.00         23.77         2.23 o                         
 -28   2   6        237.74        209.26         4.82 o                         
 -26   2   6         35.57         27.70         1.69 o                         
 -24   2   6         12.95         10.48         1.42 o                         
 -22   2   6       3736.37       3668.59        42.91 o                         
 -20   2   6         91.04         93.13         2.42 o                         
 -18   2   6         64.67         67.46         2.21 o                         
 -16   2   6        262.56        258.22         3.67 o                         
 -14   2   6        118.92        117.21         2.08 o                         
 -12   2   6        706.69        741.32         8.26 o                         
 -10   2   6        260.58        207.36         2.96 o                         
  -8   2   6        113.47        112.44         1.96 o                         
  -6   2   6        941.37        970.56        11.39 o                         
  -4   2   6         27.26         31.67         1.31 o                         
  -2   2   6        402.77        380.18         5.32 o                         
   0   2   6         27.39          6.88         0.89 o                         
   2   2   6       1290.55       1359.27        16.66 o                         
   4   2   6         50.65         44.80         1.44 o                         
   6   2   6       3625.58       3457.08        36.91 o                         
   8   2   6        517.38        479.53         5.66 o                         
  10   2   6        128.16        136.29         2.24 o                         
  12   2   6        340.02        354.73         5.49 o                         
  14   2   6        219.44        222.23         4.58 o                         
  16   2   6        244.00        248.09         7.25 o                         
  18   2   6         19.30         22.46         2.28 o                         
  20   2   6         13.63         13.30         3.85 o                         
  22   2   6          0.99          0.98         3.65 o                         
  24   2   6         88.09         73.97         4.99 o                         
  26   2   6        285.61        313.06         9.89 o                         
 -31   3   6        157.18        164.11         7.58 o                         
 -29   3   6         43.42         51.53         3.36 o                         
 -27   3   6         62.70         67.58         2.67 o                         
 -25   3   6         23.89         19.90         1.89 o                         
 -23   3   6         75.06         79.14         2.75 o                         
 -21   3   6       1510.71       1506.78        16.65 o                         
 -19   3   6        423.11        430.53         5.87 o                         
 -17   3   6       1753.09       1752.73        18.18 o                         
 -15   3   6          3.82          4.42         1.24 o                         
 -13   3   6         75.19         64.22         2.17 o                         
 -11   3   6         33.98         31.00         1.74 o                         
  -9   3   6         22.98         38.26         1.80 o                         
  -7   3   6         12.34         14.70         1.26 o                         
  -5   3   6         53.01         53.90         1.87 o                         
  -3   3   6         15.05         33.52         1.88 o                         
  -1   3   6         74.35         67.35         2.46 o                         
   1   3   6        681.96        663.99         8.75 o                         
   3   3   6       4995.97       5062.88        54.07 o                         
   5   3   6        573.91        585.43         7.91 o                         
   7   3   6       1175.57       1181.02        15.01 o                         
   9   3   6         95.30         95.31         3.02 o                         
  11   3   6         71.26         68.01         2.94 o                         
  13   3   6          1.21         -2.83         2.83 o                         
  15   3   6         25.23         30.71         3.12 o                         
  17   3   6        194.31        211.25         6.29 o                         
  19   3   6         41.78         32.56         4.21 o                         
  21   3   6          1.81         -0.80         3.98 o                         
 -26   4   6          6.68          5.93         5.45 o                         
 -24   4   6         58.70         58.05         3.41 o                         
 -22   4   6        119.02        121.11         4.63 o                         
 -20   4   6         12.36         14.62         2.85 o                         
 -18   4   6        590.15        571.44         7.52 o                         
 -16   4   6        268.55        280.17         4.85 o                         
 -14   4   6         81.85         70.70         2.80 o                         
 -12   4   6          0.96          0.37         1.96 o                         
 -10   4   6          4.73          5.71         1.94 o                         
  -8   4   6          0.27          4.47         2.36 o                         
  -6   4   6        119.07        126.19         4.61 o                         
  -4   4   6         14.38         16.25         2.90 o                         
  -2   4   6          7.31          5.23         2.51 o                         
   0   4   6         30.41         30.51         2.63 o                         
   2   4   6        508.70        499.87         8.11 o                         
   4   4   6        138.85        119.48         4.05 o                         
   6   4   6         46.81         45.91         2.56 o                         
   8   4   6          1.92         -0.89         2.05 o                         
  10   4   6        174.75        174.00         8.30 o                         
  12   4   6        167.30        178.09         6.68 o                         
  14   4   6         41.15         35.71         4.14 o                         
  16   4   6        183.74        182.48         7.09 o                         
 -15   5   6         52.08         54.56         4.03 o                         
 -13   5   6          5.48          0.53         3.85 o                         
 -11   5   6         22.07         24.00         4.13 o                         
  -9   5   6        222.84        238.65         8.18 o                         
  -7   5   6        456.09        442.00         9.41 o                         
  -5   5   6         55.08         57.42         4.33 o                         
  -3   5   6         33.15         32.08         4.02 o                         
  -1   5   6         56.73         52.61         3.99 o                         
   1   5   6          9.04         22.73         5.60 o                         
   3   5   6         12.52         14.94         3.53 o                         
   5   5   6          7.37          0.00         3.38 o                         
 -37   1   7         39.00         41.01         4.96 o                         
 -35   1   7        218.34        235.10         7.20 o                         
 -33   1   7          0.06          1.09         1.90 o                         
 -31   1   7         65.33         65.42         2.88 o                         
 -29   1   7         12.82         13.63         1.52 o                         
 -27   1   7        214.96        172.02         3.31 o                         
 -25   1   7         67.10         50.96         1.84 o                         
 -23   1   7          9.21         17.57         1.53 o                         
 -21   1   7          3.67          7.92         0.97 o                         
 -19   1   7        535.79        534.24         6.83 o                         
 -17   1   7        351.15        377.61         6.49 o                         
 -15   1   7        228.19        274.35         3.89 o                         
 -13   1   7       1645.38       1890.36        23.44 o                         
 -11   1   7       2418.52       2680.69        29.77 o                         
  -9   1   7       2022.10       2081.21        22.29 o                         
  -7   1   7       1179.73       1225.59        12.32 o                         
  -5   1   7         11.95          2.73         0.50 o                         
  -3   1   7       1402.88       1694.48        15.72 o                         
  -1   1   7       3391.45       3768.22        35.52 o                         
   1   1   7        215.54        219.67         2.78 o                         
   3   1   7        193.50        244.74         4.12 o                         
   5   1   7          8.03         11.54         0.68 o                         
   7   1   7       2696.18       2456.72        25.17 o                         
   9   1   7          7.70         12.38         1.00 o                         
  11   1   7          1.97          3.68         1.30 o                         
  13   1   7          9.67         12.77         1.56 o                         
  15   1   7         36.55         35.42         2.02 o                         
  17   1   7         45.83         48.27         2.95 o                         
  19   1   7         19.13         17.23         2.17 o                         
  21   1   7         62.25         57.02         3.25 o                         
  23   1   7        241.44        233.63         6.22 o                         
  25   1   7          0.33         -2.55         4.56 o                         
 -36   2   7        139.26        165.65         7.55 o                         
 -34   2   7         32.65         29.08         3.90 o                         
 -32   2   7         54.24         68.61         3.47 o                         
 -30   2   7        129.14        128.63         3.75 o                         
 -28   2   7          8.05          4.57         1.74 o                         
 -26   2   7        973.09        923.13        11.91 o                         
 -24   2   7        353.84        307.27         4.88 o                         
 -22   2   7       2098.83       2033.51        25.58 o                         
 -20   2   7        505.60        519.28         6.85 o                         
 -18   2   7        709.85        696.32         8.55 o                         
 -16   2   7        437.09        433.56         5.27 o                         
 -14   2   7        124.66        121.85         2.11 o                         
 -12   2   7        357.50        406.05         4.54 o                         
 -10   2   7        124.18        111.33         1.94 o                         
  -8   2   7        575.90        604.85         6.80 o                         
  -6   2   7       1463.78       1462.94        15.35 o                         
  -4   2   7        133.10        138.93         3.75 o                         
  -2   2   7        362.69        328.08         4.84 o                         
   0   2   7       1566.03       1569.02        18.00 o                         
   2   2   7         18.16         19.87         1.21 o                         
   4   2   7       1225.35       1170.70        13.11 o                         
   6   2   7       2612.76       2448.84        26.45 o                         
   8   2   7       2105.24       1990.78        21.63 o                         
  10   2   7          0.68          2.06         0.95 o                         
  12   2   7        771.06        775.43        12.10 o                         
  14   2   7          0.06          0.59         2.22 o                         
  16   2   7         66.27         74.61         4.26 o                         
  18   2   7          0.09          0.71         2.31 o                         
  20   2   7         33.44         27.34         3.27 o                         
  22   2   7         71.20         57.67         4.26 o                         
  24   2   7         11.09         11.48         4.22 o                         
 -31   3   7         31.83         31.87         3.78 o                         
 -29   3   7         69.32         74.73         4.24 o                         
 -27   3   7         78.85         85.20         3.38 o                         
 -25   3   7         68.06         55.87         3.24 o                         
 -23   3   7        666.96        697.63        10.27 o                         
 -21   3   7        370.24        352.90         5.70 o                         
 -19   3   7        136.90        127.58         3.34 o                         
 -17   3   7        512.27        545.26         7.14 o                         
 -15   3   7       2279.23       2229.69        23.56 o                         
 -13   3   7        285.42        288.91         4.50 o                         
 -11   3   7         19.56         12.37         1.74 o                         
  -9   3   7        778.40        757.34         9.26 o                         
  -7   3   7         32.77         43.28         2.09 o                         
  -5   3   7        101.42         96.70         2.87 o                         
  -3   3   7        741.66        735.59         9.55 o                         
  -1   3   7         77.71         72.28         2.39 o                         
   1   3   7         23.71         22.91         1.55 o                         
   3   3   7        765.12        807.78         9.88 o                         
   5   3   7        248.31        237.49         4.51 o                         
   7   3   7          7.15          5.82         1.49 o                         
   9   3   7        448.55        464.07         7.35 o                         
  11   3   7        595.39        557.83        10.96 o                         
  13   3   7          2.13          4.19         2.66 o                         
  15   3   7         58.63         70.48         4.46 o                         
  17   3   7        126.99        150.70         5.96 o                         
  19   3   7         62.84         62.08         4.82 o                         
  21   3   7         45.05         49.09         5.35 o                         
 -26   4   7          2.86          1.50         3.21 o                         
 -24   4   7         36.47         20.92         3.24 o                         
 -22   4   7        196.85        230.00         7.98 o                         
 -20   4   7        166.47        154.79         4.40 o                         
 -18   4   7          0.68         -1.48         1.96 o                         
 -16   4   7       1149.26       1118.85        12.61 o                         
 -14   4   7         12.20         13.63         2.20 o                         
 -12   4   7         15.94         26.09         2.60 o                         
 -10   4   7          0.02          2.04         2.29 o                         
  -8   4   7         33.44         27.89         2.58 o                         
  -6   4   7        509.67        531.15         8.73 o                         
  -4   4   7         56.76         52.14         3.12 o                         
  -2   4   7        686.20        668.28        10.16 o                         
   0   4   7       1095.73       1087.17        14.67 o                         
   2   4   7        607.78        560.25         8.40 o                         
   4   4   7        258.38        256.93         5.54 o                         
   6   4   7          0.13          1.64         2.07 o                         
   8   4   7          1.48          9.06         2.45 o                         
  10   4   7         21.78         29.92         3.82 o                         
  12   4   7         92.41         98.66         5.13 o                         
  14   4   7         26.73         26.49         4.32 o                         
 -15   5   7          6.84          7.73         5.26 o                         
 -13   5   7         10.21         12.07         5.29 o                         
 -11   5   7          1.47          0.98         4.12 o                         
  -9   5   7        101.34        104.08         5.15 o                         
  -7   5   7         36.55         38.59         4.37 o                         
  -5   5   7          4.17          1.24         4.40 o                         
  -3   5   7          1.25         -1.34         3.58 o                         
  -1   5   7         16.42         18.19         3.73 o                         
   1   5   7        509.96        524.78         9.82 o                         
   3   5   7        317.82        291.31         7.48 o                         
 -38   0   8         14.61         18.33        10.81 o                         
 -36   0   8        393.89        453.03        24.48 o                         
 -34   0   8         60.17         88.39         6.52 o                         
 -32   0   8        233.85        235.80         6.10 o                         
 -30   0   8        193.56        171.67         4.94 o                         
 -28   0   8         12.05         18.99         2.12 o                         
 -26   0   8       1158.87        947.66        16.86 o                         
 -24   0   8        254.06        188.01         4.22 o                         
 -22   0   8         43.86         45.31         2.43 o                         
 -20   0   8        208.80        156.48         2.96 o                         
 -18   0   8         50.04         68.59         2.57 o                         
 -16   0   8       1328.18       1364.93        29.69 o                         
 -14   0   8        398.50        422.98        10.79 o                         
 -12   0   8        269.93        243.73         6.43 o                         
 -10   0   8       1102.58       1198.37        31.81 o                         
  -8   0   8       1946.37       2068.61        31.28 o                         
  -6   0   8       1125.01       1288.86        16.99 o                         
  -4   0   8         56.39         77.52         1.85 o                         
  -2   0   8      14765.59      16711.82       263.80 o                         
   0   0   8        534.76        653.36         9.80 o                         
   2   0   8       1577.67       1637.25        34.17 o                         
   4   0   8       2556.60       2563.38        77.13 o                         
   6   0   8         91.72         90.57         3.56 o                         
   8   0   8       1342.22       1323.41        38.36 o                         
  10   0   8        484.19        517.54         8.81 o                         
  12   0   8       1594.20       1581.82        26.65 o                         
  14   0   8        177.61        177.83         6.09 o                         
  16   0   8        141.98        145.67        10.64 o                         
  18   0   8        144.49        151.60         6.27 o                         
  20   0   8         27.74         32.49         3.71 o                         
  22   0   8          2.70         -3.19         3.19 o                         
  24   0   8        579.48        537.26        14.86 o                         
 -37   1   8         60.37         68.40         8.23 o                         
 -35   1   8         91.25        107.70         4.75 o                         
 -33   1   8         63.05         79.36         3.65 o                         
 -31   1   8         14.61         19.45         2.04 o                         
 -29   1   8         46.57         37.65         1.89 o                         
 -27   1   8        376.32        311.22         4.85 o                         
 -25   1   8        253.29        186.33         3.43 o                         
 -23   1   8          8.04          6.96         1.08 o                         
 -21   1   8         54.23         58.38         1.90 o                         
 -19   1   8         23.74         13.44         1.04 o                         
 -17   1   8        479.71        527.72         6.85 o                         
 -15   1   8        419.61        433.21         6.53 o                         
 -13   1   8       1096.66       1231.25        15.58 o                         
 -11   1   8          7.79         12.23         0.86 o                         
  -9   1   8       1333.20       1333.83        13.96 o                         
  -7   1   8         13.61         10.46         0.68 o                         
  -5   1   8        698.37        769.93         7.42 o                         
  -3   1   8         94.90         98.80         2.24 o                         
  -1   1   8        867.96        899.75        10.55 o                         
   1   1   8        341.85        353.69         5.02 o                         
   3   1   8        209.92        256.65         3.40 o                         
   5   1   8        678.83        680.51         7.46 o                         
   7   1   8       5738.50       5491.32        55.52 o                         
   9   1   8       1317.97       1276.25        13.54 o                         
  11   1   8       1262.59       1202.93        14.65 o                         
  13   1   8        487.39        461.22         7.17 o                         
  15   1   8         25.97         23.66         2.15 o                         
  17   1   8        192.73        188.60         4.92 o                         
  19   1   8         36.33         44.88         2.85 o                         
  21   1   8        156.41        132.26         5.55 o                         
  23   1   8         50.55         35.38         3.83 o                         
  25   1   8          8.54          9.54         4.36 o                         
 -36   2   8         41.95         46.50         7.46 o                         
 -34   2   8          0.15          0.89         2.91 o                         
 -32   2   8          0.39         -2.55         2.55 o                         
 -30   2   8         81.52         81.89         3.32 o                         
 -28   2   8         29.15         26.60         2.07 o                         
 -26   2   8         74.75         68.47         2.57 o                         
 -24   2   8         14.07         19.95         1.65 o                         
 -22   2   8        423.42        408.41         6.91 o                         
 -20   2   8          4.18          3.18         1.20 o                         
 -18   2   8       2114.44       2025.31        21.18 o                         
 -16   2   8        688.27        730.67         8.20 o                         
 -14   2   8        265.52        255.63         3.31 o                         
 -12   2   8        544.65        518.99         5.58 o                         
 -10   2   8        492.54        539.40         6.16 o                         
  -8   2   8          0.04          2.43         0.74 o                         
  -6   2   8          0.30          4.58         0.89 o                         
  -4   2   8        156.31        169.30         2.92 o                         
  -2   2   8        702.05        736.06         9.44 o                         
   0   2   8        685.53        698.73         8.66 o                         
   2   2   8        143.02        143.49         2.75 o                         
   4   2   8       1725.76       1661.74        20.17 o                         
   6   2   8       1360.35       1372.85        16.01 o                         
   8   2   8        345.04        322.54         5.30 o                         
  10   2   8         89.89         88.84         2.75 o                         
  12   2   8        649.88        634.24        12.98 o                         
  14   2   8          3.34          2.14         2.05 o                         
  16   2   8         68.15         78.15         4.16 o                         
  18   2   8        439.78        493.92        11.00 o                         
  20   2   8        329.15        337.91         9.04 o                         
  22   2   8         42.94         49.07         6.10 o                         
 -31   3   8         18.89         21.50         3.65 o                         
 -29   3   8         43.96         46.97         3.36 o                         
 -27   3   8         10.50          8.67         2.57 o                         
 -25   3   8         79.43         65.32         3.93 o                         
 -23   3   8          0.09         -1.76         1.76 o                         
 -21   3   8       3618.55       3616.46        58.11 o                         
 -19   3   8         99.36        103.02         3.06 o                         
 -17   3   8        943.02        957.69        11.42 o                         
 -15   3   8        679.02        684.95         8.44 o                         
 -13   3   8         42.50         53.16         2.42 o                         
 -11   3   8          7.15          3.28         1.43 o                         
  -9   3   8         34.52         29.75         1.75 o                         
  -7   3   8         91.70         68.55         2.60 o                         
  -5   3   8         77.37         68.50         2.42 o                         
  -3   3   8         63.40         60.35         2.22 o                         
  -1   3   8        177.71        172.67         3.37 o                         
   1   3   8        205.49        209.41         3.72 o                         
   3   3   8        312.26        342.71         5.45 o                         
   5   3   8          0.51         -1.24         1.24 o                         
   7   3   8         49.80         54.46         2.29 o                         
   9   3   8        139.40        148.17         4.22 o                         
  11   3   8         12.36         16.90         2.82 o                         
  13   3   8        927.25        916.33        17.74 o                         
  15   3   8         58.68         70.27         4.07 o                         
  17   3   8        473.55        527.45        11.24 o                         
  19   3   8         13.72         16.61         4.65 o                         
 -26   4   8          0.94          6.17         3.78 o                         
 -24   4   8          4.77          4.43         3.28 o                         
 -22   4   8         96.17        105.92         5.30 o                         
 -20   4   8        126.41        123.10         5.44 o                         
 -18   4   8          2.83          3.84         2.50 o                         
 -16   4   8          2.76          3.52         2.24 o                         
 -14   4   8        295.56        279.32         5.47 o                         
 -12   4   8         60.87         60.89         3.20 o                         
 -10   4   8          7.83          9.64         2.45 o                         
  -8   4   8        199.68        191.48         4.87 o                         
  -6   4   8        137.40        130.82         4.39 o                         
  -4   4   8         12.28         17.57         2.62 o                         
  -2   4   8         59.87         60.16         3.03 o                         
   0   4   8         15.47         19.65         2.42 o                         
   2   4   8       1215.08       1172.36        15.19 o                         
   4   4   8        806.80        805.15        11.50 o                         
   6   4   8        103.65        114.90         4.31 o                         
   8   4   8          0.49          1.02         3.48 o                         
  10   4   8         19.19         20.97         4.12 o                         
  12   4   8         84.97         88.71         5.12 o                         
 -11   5   8         58.52         41.01         4.97 o                         
  -9   5   8         26.69          8.77         4.49 o                         
  -7   5   8        270.86        251.57         8.26 o                         
  -5   5   8          6.28         -3.75         3.75 o                         
  -3   5   8         52.74         44.74         4.10 o                         
  -1   5   8         16.69         17.34         4.15 o                         
 -37   1   9          2.92          9.77         4.36 o                         
 -35   1   9        638.70        689.98        15.27 o                         
 -33   1   9        100.70         97.16         5.98 o                         
 -31   1   9         73.71         64.91         2.83 o                         
 -29   1   9         15.81         16.59         1.85 o                         
 -27   1   9         29.67         21.79         1.75 o                         
 -25   1   9       1373.41       1206.56        15.67 o                         
 -23   1   9          2.37         -1.28         1.28 o                         
 -21   1   9         46.54         47.77         1.84 o                         
 -19   1   9         75.98         70.99         2.17 o                         
 -17   1   9       1177.24       1100.71        13.38 o                         
 -15   1   9         10.53          3.76         0.92 o                         
 -13   1   9         64.93         58.56         1.83 o                         
 -11   1   9         56.78         68.22         1.52 o                         
  -9   1   9        239.49        300.42         3.73 o                         
  -7   1   9          5.92          0.57         0.54 o                         
  -5   1   9        222.37        260.60         4.43 o                         
  -3   1   9         38.82         32.18         1.07 o                         
  -1   1   9       1082.34       1156.91        12.65 o                         
   1   1   9        665.96        709.48         9.35 o                         
   3   1   9        449.08        426.18         4.98 o                         
   5   1   9        127.37        131.13         2.25 o                         
   7   1   9       3766.42       3617.54        36.91 o                         
   9   1   9        605.10        583.82         7.73 o                         
  11   1   9        223.33        216.60         3.93 o                         
  13   1   9        223.97        215.12         4.60 o                         
  15   1   9         43.80         41.77         2.60 o                         
  17   1   9          2.77          3.07         2.78 o                         
  19   1   9         53.58         60.67         4.32 o                         
  21   1   9        131.85        133.03         6.04 o                         
  23   1   9          1.01          8.16         3.94 o                         
 -36   2   9          2.02          3.72         3.56 o                         
 -34   2   9        105.23        132.96         5.79 o                         
 -32   2   9         84.31         79.86         3.73 o                         
 -30   2   9        123.69        130.16         5.05 o                         
 -28   2   9          2.28          4.63         2.10 o                         
 -26   2   9         44.05         56.33         2.71 o                         
 -24   2   9        279.84        268.23         5.33 o                         
 -22   2   9        156.58        166.25         3.32 o                         
 -20   2   9       1139.41       1195.65        15.86 o                         
 -18   2   9         98.50        102.92         3.20 o                         
 -16   2   9       3196.97       3123.86        36.81 o                         
 -14   2   9        890.82        900.55        10.83 o                         
 -12   2   9       1581.03       1683.16        18.50 o                         
 -10   2   9        109.45        132.45         2.30 o                         
  -8   2   9        361.64        356.39         4.26 o                         
  -6   2   9        213.41        227.47         3.57 o                         
  -4   2   9        118.51        104.36         2.20 o                         
  -2   2   9        267.82        297.86         4.54 o                         
   0   2   9         46.51         71.10         2.01 o                         
   2   2   9        128.84        109.16         2.52 o                         
   4   2   9         53.94         59.69         1.91 o                         
   6   2   9        169.47        165.99         3.11 o                         
   8   2   9         24.58         31.70         1.69 o                         
  10   2   9        844.53        829.04        13.50 o                         
  12   2   9         91.82         96.34         4.69 o                         
  14   2   9         47.23         53.42         2.89 o                         
  16   2   9        151.78        172.24         6.14 o                         
  18   2   9        124.53        153.25         6.35 o                         
  20   2   9          9.49          7.92         4.03 o                         
 -31   3   9         52.69         44.09         3.65 o                         
 -29   3   9        123.52        110.91         4.33 o                         
 -27   3   9        219.82        239.95         5.92 o                         
 -25   3   9         22.75         17.67         4.31 o                         
 -23   3   9         24.94         22.10         2.72 o                         
 -21   3   9        340.72        312.23         6.67 o                         
 -19   3   9        129.87        155.55         4.19 o                         
 -17   3   9         53.24         45.25         2.12 o                         
 -15   3   9        390.75        359.25         5.20 o                         
 -13   3   9        558.61        572.84         9.33 o                         
 -11   3   9        150.23        159.68         3.60 o                         
  -9   3   9          2.29         -0.30         1.54 o                         
  -7   3   9         69.53         58.06         2.34 o                         
  -5   3   9        653.45        602.47         8.18 o                         
  -3   3   9         43.07         44.25         1.98 o                         
  -1   3   9        135.14        118.76         2.95 o                         
   1   3   9        638.81        613.64         8.27 o                         
   3   3   9        233.67        275.79         5.16 o                         
   5   3   9          0.72          1.19         1.56 o                         
   7   3   9         90.69         79.59         3.32 o                         
   9   3   9          0.11         -0.39         2.86 o                         
  11   3   9          5.17          0.67         3.31 o                         
  13   3   9          9.08          6.73         2.90 o                         
  15   3   9        264.52        287.68         7.37 o                         
  17   3   9          2.95          4.69         4.36 o                         
 -26   4   9        244.61        268.75         9.64 o                         
 -24   4   9         78.93         87.31         5.03 o                         
 -22   4   9        469.23        468.78        11.30 o                         
 -20   4   9        514.75        480.02        13.37 o                         
 -18   4   9         14.05         15.47         3.11 o                         
 -16   4   9          4.37          4.69         2.84 o                         
 -14   4   9         10.99         12.09         2.67 o                         
 -12   4   9          6.56         10.58         2.57 o                         
 -10   4   9          7.31          4.04         2.30 o                         
  -8   4   9          5.36          3.65         2.31 o                         
  -6   4   9        254.68        203.83         4.82 o                         
  -4   4   9          5.99          5.17         2.35 o                         
  -2   4   9          3.79          2.03         2.39 o                         
   0   4   9         18.33         16.72         2.20 o                         
   2   4   9        103.83        146.84         4.34 o                         
   4   4   9        371.89        366.17         8.25 o                         
   6   4   9         19.55          9.62         4.30 o                         
   8   4   9         61.42         51.18         4.42 o                         
  10   4   9        113.68        111.41         6.44 o                         
 -38   0  10         35.21         35.48         6.23 o                         
 -36   0  10         43.02         38.37         4.41 o                         
 -34   0  10        267.76        272.51         9.09 o                         
 -32   0  10         12.45          6.91         4.79 o                         
 -30   0  10         14.44         11.91         2.67 o                         
 -28   0  10        348.03        296.59         7.75 o                         
 -26   0  10       1991.34       1520.32        33.72 o                         
 -24   0  10       2000.23       1646.22        31.22 o                         
 -22   0  10        681.04        704.57        16.61 o                         
 -20   0  10        454.09        446.01        11.14 o                         
 -18   0  10        398.31        370.69         9.52 o                         
 -16   0  10        286.14        314.71         8.31 o                         
 -14   0  10       1107.98       1025.86        22.97 o                         
 -12   0  10        327.65        329.90         8.51 o                         
 -10   0  10         61.59         89.14         3.33 o                         
  -8   0  10        177.35        204.43         4.61 o                         
  -6   0  10          2.50          3.02         0.72 o                         
  -4   0  10          3.35          2.67         0.82 o                         
  -2   0  10         23.79          8.05         1.37 o                         
   0   0  10       1097.56       1117.55        19.09 o                         
   2   0  10        358.29        375.79         7.24 o                         
   4   0  10        701.40        673.62        12.06 o                         
   6   0  10         10.31          6.90         1.58 o                         
   8   0  10      17042.56      15512.01       251.46 o                         
  10   0  10        268.82        274.81         6.28 o                         
  12   0  10        387.00        379.91        13.41 o                         
  14   0  10        479.75        475.85        12.42 o                         
  16   0  10          0.95         -1.18         2.71 o                         
  18   0  10         76.90         65.20         4.76 o                         
  20   0  10        219.82        251.14        16.93 o                         
  22   0  10         84.92        100.83         9.21 o                         
 -37   1  10         39.80         46.12         4.40 o                         
 -35   1  10          2.91         -1.02         3.27 o                         
 -33   1  10        157.83        174.80         4.98 o                         
 -31   1  10         64.15         83.25         3.96 o                         
 -29   1  10        338.39        304.65         6.25 o                         
 -27   1  10         21.22         20.30         2.05 o                         
 -25   1  10         25.68         20.43         1.83 o                         
 -23   1  10         19.52         27.50         1.83 o                         
 -21   1  10        322.47        314.11         5.37 o                         
 -19   1  10        461.01        462.77         7.91 o                         
 -17   1  10       1516.44       1488.41        17.84 o                         
 -15   1  10       5549.92       5342.44        61.91 o                         
 -13   1  10        353.25        352.44         4.54 o                         
 -11   1  10         21.88         41.82         1.41 o                         
  -9   1  10        496.16        531.82         6.06 o                         
  -7   1  10          3.09          6.36         0.80 o                         
  -5   1  10        643.62        763.95         9.49 o                         
  -3   1  10        541.52        576.88         7.19 o                         
  -1   1  10       2029.26       2227.09        26.13 o                         
   1   1  10        201.93        216.53         3.20 o                         
   3   1  10        120.42        134.41         2.46 o                         
   5   1  10        804.97        788.34         9.95 o                         
   7   1  10        664.79        669.53         8.67 o                         
   9   1  10         49.42         51.70         1.83 o                         
  11   1  10        225.37        222.27         4.15 o                         
  13   1  10        307.62        305.93         8.11 o                         
  15   1  10        216.03        226.26         6.32 o                         
  17   1  10        555.01        607.65        12.40 o                         
  19   1  10        300.43        347.55         8.85 o                         
  21   1  10        312.65        337.62         9.26 o                         
 -36   2  10         83.18        105.24         7.29 o                         
 -34   2  10        132.07        142.17         5.58 o                         
 -32   2  10          1.25          8.01         2.55 o                         
 -30   2  10         19.77         23.25         3.52 o                         
 -28   2  10         65.05         62.63         3.30 o                         
 -26   2  10        289.69        293.19         5.86 o                         
 -24   2  10         59.64         61.18         2.99 o                         
 -22   2  10        144.66        139.74         3.72 o                         
 -20   2  10       1570.75       1574.74        20.44 o                         
 -18   2  10         39.02         37.66         2.07 o                         
 -16   2  10        961.47        919.34        14.74 o                         
 -14   2  10        206.29        166.76         3.62 o                         
 -12   2  10        379.97        413.07         5.87 o                         
 -10   2  10        328.05        352.97         4.65 o                         
  -8   2  10          8.98          3.08         0.91 o                         
  -6   2  10        527.95        446.48         5.65 o                         
  -4   2  10         88.29         90.23         2.39 o                         
  -2   2  10         84.62        100.22         2.47 o                         
   0   2  10        641.45        665.40         9.21 o                         
   2   2  10        700.46        725.33         9.51 o                         
   4   2  10         35.56         38.77         1.70 o                         
   6   2  10          2.00          1.04         1.28 o                         
   8   2  10        226.03        225.99         5.01 o                         
  10   2  10        162.70        173.95         4.55 o                         
  12   2  10        123.34        121.71         4.45 o                         
  14   2  10        806.74        809.52        15.84 o                         
  16   2  10        474.04        526.73        11.66 o                         
  18   2  10        156.00        177.19         8.18 o                         
 -31   3  10         17.91         21.69         3.39 o                         
 -29   3  10         33.73         29.21         3.19 o                         
 -27   3  10         36.98         43.64         3.19 o                         
 -25   3  10         55.38         54.22         3.18 o                         
 -23   3  10         20.28         27.27         2.78 o                         
 -21   3  10        561.80        575.43         9.21 o                         
 -19   3  10        111.95        113.92         3.90 o                         
 -17   3  10         53.02         50.20         2.70 o                         
 -15   3  10        117.76        102.56         4.62 o                         
 -13   3  10         60.28         62.29         3.15 o                         
 -11   3  10        719.06        670.50        10.08 o                         
  -9   3  10        272.51        282.91         5.14 o                         
  -7   3  10        778.21        722.65         9.69 o                         
  -5   3  10         32.22         24.59         2.21 o                         
  -3   3  10         16.44         16.79         1.69 o                         
  -1   3  10         15.55         20.71         1.87 o                         
   1   3  10        160.40        163.76         5.02 o                         
   3   3  10        723.07        742.32        13.12 o                         
   5   3  10         21.10         17.10         2.02 o                         
   7   3  10         35.04         38.72         3.01 o                         
   9   3  10         56.48         60.58         3.86 o                         
  11   3  10         75.52         72.66         3.96 o                         
  13   3  10        714.74        705.21        12.66 o                         
  15   3  10         91.19         95.11         5.78 o                         
 -24   4  10         75.76         76.16         4.54 o                         
 -22   4  10        139.36        132.71         5.63 o                         
 -20   4  10       1206.24       1174.62        18.65 o                         
 -18   4  10         10.29         17.08         3.26 o                         
 -16   4  10         60.56         70.03         4.89 o                         
 -14   4  10        107.36        112.82         4.48 o                         
 -12   4  10         48.52         46.04         3.26 o                         
 -10   4  10          9.46          9.03         2.50 o                         
  -8   4  10         61.22         59.65         3.63 o                         
  -6   4  10         69.47         65.18         3.23 o                         
  -4   4  10          0.02          2.71         2.17 o                         
  -2   4  10        143.80        148.06         4.24 o                         
   0   4  10         18.57         17.44         2.63 o                         
   2   4  10        169.84        190.09         7.04 o                         
   4   4  10        394.70        418.83         8.73 o                         
   6   4  10         23.25         16.34         4.10 o                         
   8   4  10          5.71          4.17         5.13 o                         
 -37   1  11         20.68         39.66         7.34 o                         
 -35   1  11         29.03         38.14         3.36 o                         
 -33   1  11         15.62         20.68         2.81 o                         
 -31   1  11         61.85         49.41         2.95 o                         
 -29   1  11         55.80         60.73         3.46 o                         
 -27   1  11         29.48         29.13         2.52 o                         
 -25   1  11        235.23        168.53         4.09 o                         
 -23   1  11        697.78        641.50         9.60 o                         
 -21   1  11          0.60         -0.79         1.41 o                         
 -19   1  11       1016.47        999.54        13.10 o                         
 -17   1  11       1709.59       1603.67        17.59 o                         
 -15   1  11       1538.52       1530.85        17.57 o                         
 -13   1  11        759.81        736.59         9.06 o                         
 -11   1  11        185.22        212.45         3.15 o                         
  -9   1  11        108.92         99.90         2.52 o                         
  -7   1  11          0.33          1.72         0.90 o                         
  -5   1  11        120.84        100.35         1.82 o                         
  -3   1  11         47.32         59.04         1.57 o                         
  -1   1  11         40.98         47.13         1.56 o                         
   1   1  11        241.65        225.34         3.59 o                         
   3   1  11        310.47        292.83         4.35 o                         
   5   1  11          0.05          0.31         1.10 o                         
   7   1  11        427.64        454.24         6.34 o                         
   9   1  11       1639.05       1605.36        21.91 o                         
  11   1  11        438.51        444.99         8.50 o                         
  13   1  11        158.81        161.76         5.35 o                         
  15   1  11          1.69         -2.48         2.48 o                         
  17   1  11        157.58        170.01         6.21 o                         
  19   1  11         46.88         59.83         4.49 o                         
 -34   2  11        200.55        208.39         7.83 o                         
 -32   2  11        135.17        128.60         5.15 o                         
 -30   2  11         39.41         42.31         4.15 o                         
 -28   2  11          2.22          1.62         2.26 o                         
 -26   2  11        136.10        143.75         4.56 o                         
 -24   2  11         42.26         39.54         2.69 o                         
 -22   2  11         40.30         42.22         4.03 o                         
 -20   2  11         43.23         45.42         2.34 o                         
 -18   2  11         70.37         78.43         4.06 o                         
 -16   2  11         15.09         14.46         1.60 o                         
 -14   2  11       1498.96       1443.84        19.86 o                         
 -12   2  11         10.06          8.44         1.36 o                         
 -10   2  11        226.43        202.71         3.42 o                         
  -8   2  11          1.08          0.34         1.09 o                         
  -6   2  11        366.99        263.64         4.30 o                         
  -4   2  11         51.99         43.66         1.81 o                         
  -2   2  11        152.99        164.94         3.37 o                         
   0   2  11        344.38        343.73         5.47 o                         
   2   2  11        109.78        102.79         2.66 o                         
   4   2  11        287.67        278.35         4.65 o                         
   6   2  11        122.39        121.23         3.49 o                         
   8   2  11        120.64        122.91         3.97 o                         
  10   2  11          3.66          1.75         2.17 o                         
  12   2  11        146.09        151.01         5.78 o                         
  14   2  11          7.06          3.77         3.05 o                         
  16   2  11         80.12         90.60         5.13 o                         
 -31   3  11          2.29          2.38         3.40 o                         
 -29   3  11        267.13        294.24         7.11 o                         
 -27   3  11         45.75         50.50         3.24 o                         
 -25   3  11        175.91        177.71         6.44 o                         
 -23   3  11        413.25        422.81         7.88 o                         
 -21   3  11          4.16          5.45         2.27 o                         
 -19   3  11         45.37         47.86         3.56 o                         
 -17   3  11         18.64         28.08         2.78 o                         
 -15   3  11         55.87         48.54         3.29 o                         
 -13   3  11         27.32         19.60         2.50 o                         
 -11   3  11          7.57          7.35         1.94 o                         
  -9   3  11        278.63        318.44         6.01 o                         
  -7   3  11          1.58         -1.62         1.62 o                         
  -5   3  11        243.02        194.26         3.91 o                         
  -3   3  11          9.82         13.29         1.72 o                         
  -1   3  11          0.03          2.07         1.46 o                         
   1   3  11         91.20         99.44         2.95 o                         
   3   3  11        156.38        163.16         3.93 o                         
   5   3  11         11.35          3.29         2.64 o                         
   7   3  11          2.45          1.74         2.73 o                         
   9   3  11          0.02          5.80         3.07 o                         
  11   3  11         92.14         97.36         4.91 o                         
  13   3  11          4.90          8.36         4.27 o                         
 -24   4  11         14.53         22.32         5.32 o                         
 -22   4  11        106.13        122.00         5.30 o                         
 -20   4  11        184.64        192.95         6.53 o                         
 -18   4  11        119.40        132.14         5.27 o                         
 -16   4  11         32.95         39.82         3.46 o                         
 -14   4  11          0.67          0.30         2.99 o                         
 -12   4  11        523.40        516.33        10.11 o                         
 -10   4  11        109.07         81.79         3.78 o                         
  -8   4  11         18.54         20.73         2.99 o                         
  -6   4  11        134.99        131.50         4.50 o                         
  -4   4  11        123.77        130.12         4.57 o                         
  -2   4  11         66.38         64.30         3.65 o                         
   0   4  11         46.75         55.13         3.30 o                         
   2   4  11         53.74         66.04         4.03 o                         
   4   4  11        169.05        192.90         7.65 o                         
 -38   0  12        149.15        151.26        12.61 o                         
 -36   0  12          0.23         14.41         4.86 o                         
 -34   0  12        159.35        148.27         7.45 o                         
 -32   0  12        282.41        272.98         9.42 o                         
 -30   0  12         46.04         35.43         4.05 o                         
 -28   0  12         69.13         62.89         4.98 o                         
 -26   0  12          8.32          2.42         2.87 o                         
 -24   0  12        261.77        228.72         7.57 o                         
 -22   0  12        335.19        255.62         7.93 o                         
 -20   0  12         46.36         51.61         5.82 o                         
 -18   0  12       2548.85       2490.40        53.96 o                         
 -16   0  12      11197.05      10368.55       218.08 o                         
 -14   0  12       7083.17       6934.20       127.03 o                         
 -12   0  12        903.56        911.68        18.36 o                         
 -10   0  12        307.54        262.42         5.50 o                         
  -8   0  12        874.22        892.64        14.14 o                         
  -6   0  12        722.52        719.53        12.85 o                         
  -4   0  12         32.21         17.32         2.10 o                         
  -2   0  12        271.54        314.92         6.39 o                         
   0   0  12          2.32          6.45         1.35 o                         
   2   0  12         17.19         25.93         1.84 o                         
   4   0  12        392.55        399.97         7.93 o                         
   6   0  12        178.69        178.17         4.62 o                         
   8   0  12       1988.82       2056.63        38.80 o                         
  10   0  12        688.99        678.60        42.90 o                         
  12   0  12        927.56        940.13        22.09 o                         
  14   0  12         98.85        106.28         6.42 o                         
  16   0  12          1.35         -1.76         9.57 o                         
  18   0  12       1079.42       1153.70        33.96 o                         
 -37   1  12         52.92         63.20         4.63 o                         
 -35   1  12          4.85          5.07         4.78 o                         
 -33   1  12          2.89          5.48         2.83 o                         
 -31   1  12        106.43         85.22         4.20 o                         
 -29   1  12        235.34        193.79         5.62 o                         
 -27   1  12         23.01         21.59         2.35 o                         
 -25   1  12       1865.19       1614.94        24.23 o                         
 -23   1  12          0.11         -1.12         1.86 o                         
 -21   1  12        209.97        209.98         4.56 o                         
 -19   1  12       2355.93       2297.22        28.87 o                         
 -17   1  12        228.34        227.08         4.12 o                         
 -15   1  12        253.71        216.15         3.69 o                         
 -13   1  12          0.15          0.38         1.03 o                         
 -11   1  12        825.29        826.85        12.70 o                         
  -9   1  12        212.38        189.15         3.56 o                         
  -7   1  12         63.80         44.86         1.53 o                         
  -5   1  12       1158.95       1011.45        11.84 o                         
  -3   1  12        308.18        315.26         4.92 o                         
  -1   1  12          6.58          2.95         0.98 o                         
   1   1  12        807.42        796.68        10.09 o                         
   3   1  12          8.02          9.23         1.13 o                         
   5   1  12        414.44        410.62         5.90 o                         
   7   1  12        368.62        384.52         6.10 o                         
   9   1  12       2389.02       2334.57        31.34 o                         
  11   1  12         48.27         56.49         3.57 o                         
  13   1  12          7.84          7.91         2.78 o                         
  15   1  12        202.47        201.29         7.89 o                         
  17   1  12        307.48        342.06         9.07 o                         
 -34   2  12         87.59        112.83         5.59 o                         
 -32   2  12         54.27         63.19         6.67 o                         
 -30   2  12        102.01        114.99         6.01 o                         
 -28   2  12         50.80         36.59         2.91 o                         
 -26   2  12         73.65         79.46         3.53 o                         
 -24   2  12        703.17        677.71        10.08 o                         
 -22   2  12         96.21         95.26         3.43 o                         
 -20   2  12        180.13        199.94         5.77 o                         
 -18   2  12         61.95         70.14         2.78 o                         
 -16   2  12        172.63        177.22         4.25 o                         
 -14   2  12         63.09         69.43         2.54 o                         
 -12   2  12       1230.38       1196.18        14.86 o                         
 -10   2  12        808.44        754.74         9.34 o                         
  -8   2  12          0.04         -0.33         1.28 o                         
  -6   2  12        973.14        897.99        11.46 o                         
  -4   2  12         27.49         12.92         1.41 o                         
  -2   2  12         49.80         56.90         2.38 o                         
   0   2  12        165.68        157.59         3.45 o                         
   2   2  12         38.47         44.80         2.03 o                         
   4   2  12        153.68        171.29         4.43 o                         
   6   2  12          8.68          2.64         1.99 o                         
   8   2  12        185.97        187.77         4.82 o                         
  10   2  12        195.94        199.71         5.97 o                         
  12   2  12        131.13        144.64         5.86 o                         
  14   2  12        279.88        271.43         8.30 o                         
 -29   3  12         50.53         77.57         5.18 o                         
 -27   3  12         51.50         60.58         3.60 o                         
 -25   3  12         51.68         56.59         3.37 o                         
 -23   3  12        212.58        231.20         6.22 o                         
 -21   3  12         83.51        100.86         4.88 o                         
 -19   3  12        284.38        292.98         6.84 o                         
 -17   3  12         67.09         72.20         3.69 o                         
 -15   3  12          8.26          7.78         2.46 o                         
 -13   3  12        160.37        172.26         4.75 o                         
 -11   3  12       1250.13       1272.60        21.80 o                         
  -9   3  12         60.15         66.99         2.98 o                         
  -7   3  12         37.15         48.83         2.45 o                         
  -5   3  12          3.82          7.82         2.20 o                         
  -3   3  12        130.55        118.33         3.48 o                         
  -1   3  12        419.75        416.45         6.44 o                         
   1   3  12         73.94         74.82         2.68 o                         
   3   3  12        215.65        256.85         5.34 o                         
   5   3  12        137.52        136.21         5.55 o                         
   7   3  12         25.31         32.26         3.51 o                         
   9   3  12          0.11         -3.14         3.14 o                         
 -22   4  12          0.49         -0.25         4.17 o                         
 -20   4  12        601.50        585.35        11.27 o                         
 -18   4  12         73.64         75.96         4.62 o                         
 -16   4  12         29.44         23.14         3.51 o                         
 -14   4  12         13.03         11.72         3.68 o                         
 -12   4  12          9.76          5.68         2.84 o                         
 -10   4  12        259.37        261.70         6.87 o                         
  -8   4  12          7.10         10.19         2.61 o                         
  -6   4  12         20.95         23.74         2.75 o                         
  -4   4  12         21.54         19.87         2.77 o                         
  -2   4  12         20.35         18.79         2.78 o                         
   0   4  12         44.85         41.47         3.87 o                         
   2   4  12         14.56          5.64         4.44 o                         
 -35   1  13         10.23         12.29         3.41 o                         
 -33   1  13         40.95         43.52         3.54 o                         
 -31   1  13          0.15          1.89         3.19 o                         
 -29   1  13         31.68         28.09         2.92 o                         
 -27   1  13          5.87          6.21         2.43 o                         
 -25   1  13          0.08          4.16         2.25 o                         
 -23   1  13        355.17        325.92         9.62 o                         
 -21   1  13         72.87         78.47         3.16 o                         
 -19   1  13        116.89        120.67         3.57 o                         
 -17   1  13         28.18         31.34         1.94 o                         
 -15   1  13       1349.29       1359.05        15.88 o                         
 -13   1  13       2159.02       2085.65        26.29 o                         
 -11   1  13         13.12         12.73         1.35 o                         
  -9   1  13         46.02         35.24         1.75 o                         
  -7   1  13        156.73        114.24         2.81 o                         
  -5   1  13        226.14        182.95         3.25 o                         
  -3   1  13          2.34         -0.78         1.00 o                         
  -1   1  13        164.45        156.91         2.98 o                         
   1   1  13        138.13        140.99         3.07 o                         
   3   1  13         37.35         40.21         1.84 o                         
   5   1  13          0.48          1.93         1.45 o                         
   7   1  13          2.98          5.46         2.39 o                         
   9   1  13        927.89        926.17        17.16 o                         
  11   1  13         78.38         78.36         4.11 o                         
  13   1  13         11.15         13.08         3.02 o                         
  15   1  13         49.65         50.61         4.20 o                         
 -34   2  13          6.74         10.13         3.76 o                         
 -32   2  13         55.60         53.84         4.37 o                         
 -30   2  13         25.58         32.91         3.26 o                         
 -28   2  13        104.51        128.75         4.98 o                         
 -26   2  13         17.92         25.16         2.60 o                         
 -24   2  13        118.97        108.89         4.01 o                         
 -22   2  13        486.22        476.76         8.27 o                         
 -20   2  13        121.79        112.83         3.53 o                         
 -18   2  13          3.80          4.65         1.56 o                         
 -16   2  13        246.76        220.59         4.52 o                         
 -14   2  13         44.00         35.52         1.81 o                         
 -12   2  13        167.03        180.82         4.44 o                         
 -10   2  13         57.50         41.22         2.15 o                         
  -8   2  13         65.60         76.03         2.65 o                         
  -6   2  13         44.10         32.11         1.90 o                         
  -4   2  13         34.08         23.05         1.69 o                         
  -2   2  13        148.62        132.82         3.90 o                         
   0   2  13        114.01        118.26         3.11 o                         
   2   2  13        101.20         88.38         3.29 o                         
   4   2  13        543.40        568.54         9.42 o                         
   6   2  13         18.44         19.23         2.55 o                         
   8   2  13        332.69        322.91         7.15 o                         
  10   2  13        690.68        650.94        13.49 o                         
  12   2  13         16.60         19.43         4.99 o                         
 -29   3  13        170.90        176.49        13.87 o                         
 -27   3  13          1.09         -2.91         4.06 o                         
 -25   3  13          1.25          5.03         3.18 o                         
 -23   3  13          6.40         10.98         2.87 o                         
 -21   3  13        234.00        220.28         7.26 o                         
 -19   3  13          0.12          1.39         2.59 o                         
 -17   3  13         12.50          7.88         2.75 o                         
 -15   3  13         23.20         15.17         2.37 o                         
 -13   3  13        150.52        153.19         4.60 o                         
 -11   3  13          9.55          2.84         2.17 o                         
  -9   3  13          7.03          3.67         2.34 o                         
  -7   3  13         26.22         27.26         2.56 o                         
  -5   3  13        269.69        275.28         5.58 o                         
  -3   3  13         97.19        122.45         4.47 o                         
  -1   3  13         98.58         89.07         3.50 o                         
   1   3  13         12.74         11.12         3.21 o                         
   3   3  13         37.36         53.37         3.48 o                         
   5   3  13        263.68        298.70         9.34 o                         
   7   3  13         43.99         47.60         3.84 o                         
 -18   4  13         73.84        107.44         5.50 o                         
 -16   4  13         13.12          3.69         3.33 o                         
 -14   4  13          4.73          4.69         3.76 o                         
 -12   4  13         91.71        106.31         5.33 o                         
 -10   4  13         24.04         15.36         2.98 o                         
  -8   4  13        179.89        164.37         6.83 o                         
  -6   4  13         97.08        117.19         6.11 o                         
  -4   4  13         19.14         29.48         3.07 o                         
 -36   0  14         62.42         95.59         7.77 o                         
 -34   0  14         21.09         22.81         4.81 o                         
 -32   0  14        291.15        272.24        13.54 o                         
 -30   0  14          4.58          0.18         3.79 o                         
 -28   0  14        261.32        237.47         8.91 o                         
 -26   0  14        197.52        204.83         8.12 o                         
 -24   0  14        392.24        377.40        11.20 o                         
 -22   0  14        422.36        439.92        12.27 o                         
 -20   0  14         88.31         90.38         6.00 o                         
 -18   0  14       2608.17       2612.42        49.57 o                         
 -16   0  14       1923.34       1955.57        37.67 o                         
 -14   0  14       1342.27       1309.71        25.99 o                         
 -12   0  14       1750.81       1725.56        38.47 o                         
 -10   0  14        123.51        113.17         4.04 o                         
  -8   0  14        462.80        421.78         8.25 o                         
  -6   0  14        905.17        821.59        14.67 o                         
  -4   0  14       1944.87       1777.94        30.12 o                         
  -2   0  14       1223.85       1196.46        20.82 o                         
   0   0  14        349.29        354.82         7.34 o                         
   2   0  14        111.53        100.32         3.70 o                         
   4   0  14          8.65          9.84         2.06 o                         
   6   0  14         33.44         27.51         4.57 o                         
   8   0  14         83.99         80.40         7.61 o                         
  10   0  14          0.47          4.45         6.46 o                         
  12   0  14         30.79         55.78         7.58 o                         
 -35   1  14         20.05         26.40         3.95 o                         
 -33   1  14          0.24          0.28         4.24 o                         
 -31   1  14         10.69         20.27         3.22 o                         
 -29   1  14         92.57        120.57         5.72 o                         
 -27   1  14          0.01          0.28         2.81 o                         
 -25   1  14          6.71          5.29         3.45 o                         
 -23   1  14         68.50         58.89         3.24 o                         
 -21   1  14        555.51        538.40        10.87 o                         
 -19   1  14         93.16         90.88         4.07 o                         
 -17   1  14        195.47        194.91         5.14 o                         
 -15   1  14       4322.71       4300.35        52.99 o                         
 -13   1  14         89.98        100.95         3.16 o                         
 -11   1  14        345.18        337.26         5.69 o                         
  -9   1  14       1283.61       1204.69        16.67 o                         
  -7   1  14         74.97         73.06         2.86 o                         
  -5   1  14        703.53        605.12         8.51 o                         
  -3   1  14         67.46         74.85         2.34 o                         
  -1   1  14        155.44        151.60         3.24 o                         
   1   1  14         29.09         31.18         1.75 o                         
   3   1  14         55.74         59.20         2.57 o                         
   5   1  14        147.84        149.55         4.26 o                         
   7   1  14         51.13         54.61         3.77 o                         
   9   1  14        265.49        259.76         8.55 o                         
  11   1  14        354.80        341.57         8.47 o                         
 -32   2  14         85.77        103.60         7.27 o                         
 -30   2  14        102.74        125.63         5.45 o                         
 -28   2  14        317.03        320.68         7.49 o                         
 -26   2  14          0.02          3.83         2.69 o                         
 -24   2  14        453.25        398.92         8.10 o                         
 -22   2  14         13.66         15.57         2.39 o                         
 -20   2  14        156.39        168.01         5.43 o                         
 -18   2  14        116.07        110.18         3.33 o                         
 -16   2  14          0.14         -1.43         1.65 o                         
 -14   2  14        377.65        402.43         6.85 o                         
 -12   2  14         70.99         66.23         2.73 o                         
 -10   2  14       1242.36       1194.09        19.59 o                         
  -8   2  14        326.99        336.17         6.42 o                         
  -6   2  14         60.04         71.08         3.03 o                         
  -4   2  14          0.13         -1.64         1.82 o                         
  -2   2  14        244.98        225.22         4.96 o                         
   0   2  14          0.56          5.34         2.08 o                         
   2   2  14        207.88        210.51         5.11 o                         
   4   2  14          0.93          1.18         2.46 o                         
   6   2  14        121.65        139.21         4.48 o                         
   8   2  14        215.40        208.92         9.89 o                         
 -27   3  14          8.48          3.52         4.10 o                         
 -25   3  14        101.49        102.21         5.54 o                         
 -23   3  14        448.93        448.66        10.20 o                         
 -21   3  14        105.06        115.09         5.78 o                         
 -19   3  14        219.53        224.61         5.83 o                         
 -17   3  14         18.34         26.55         2.87 o                         
 -15   3  14         54.12         53.79         3.39 o                         
 -13   3  14          1.48         -2.53         2.53 o                         
 -11   3  14        111.56        105.79         3.85 o                         
  -9   3  14        219.14        248.72         5.64 o                         
  -7   3  14         86.89        100.72         5.38 o                         
  -5   3  14          0.10          3.02         2.09 o                         
  -3   3  14          0.20         -2.37         2.37 o                         
  -1   3  14         10.78         11.38         2.52 o                         
   1   3  14        159.75        153.14         6.09 o                         
   3   3  14         59.69         50.13         3.70 o                         
 -33   1  15          0.26          6.87         3.62 o                         
 -31   1  15          1.29          7.44         3.23 o                         
 -29   1  15        152.51        158.65         7.64 o                         
 -27   1  15          5.19         12.84         2.74 o                         
 -25   1  15        120.92        124.04         4.71 o                         
 -23   1  15         43.72         48.39         3.09 o                         
 -21   1  15         14.93         20.55         2.50 o                         
 -19   1  15          4.19          1.70         1.95 o                         
 -17   1  15        292.06        286.73         6.17 o                         
 -15   1  15        726.27        737.75        13.16 o                         
 -13   1  15        756.90        701.98        12.69 o                         
 -11   1  15          8.35          8.78         1.64 o                         
  -9   1  15        194.23        176.94         3.94 o                         
  -7   1  15        142.09        138.04         4.18 o                         
  -5   1  15         89.26         79.61         3.13 o                         
  -3   1  15        280.02        239.30         4.66 o                         
  -1   1  15          4.88          7.79         1.58 o                         
   1   1  15         30.88         37.38         2.28 o                         
   3   1  15          3.08          2.65         2.28 o                         
   5   1  15        211.22        238.07         6.47 o                         
   7   1  15         15.39         17.14         2.94 o                         
   9   1  15          0.48         -2.22         2.85 o                         
 -30   2  15         23.34         20.49         3.71 o                         
 -28   2  15          4.20          6.44         3.51 o                         
 -26   2  15         21.89         24.70         3.19 o                         
 -24   2  15        113.94         96.11         4.34 o                         
 -22   2  15        248.39        254.91         8.88 o                         
 -20   2  15        291.96        286.20         7.81 o                         
 -18   2  15         75.97         90.51         4.64 o                         
 -16   2  15         25.67         33.28         4.31 o                         
 -14   2  15        724.85        741.87        12.74 o                         
 -12   2  15        292.67        272.56         5.77 o                         
 -10   2  15          0.02          4.38         2.50 o                         
  -8   2  15         47.74         46.21         2.64 o                         
  -6   2  15         15.12         12.31         1.91 o                         
  -4   2  15        256.50        217.17         5.59 o                         
  -2   2  15        179.67        191.00         5.34 o                         
   0   2  15          0.00         -1.15         2.12 o                         
   2   2  15        236.35        222.42         6.04 o                         
   4   2  15        249.15        269.44         6.22 o                         
   6   2  15        403.57        410.75        10.97 o                         
 -25   3  15          6.91         12.66         4.59 o                         
 -23   3  15         39.09         38.03         4.72 o                         
 -21   3  15         16.57         13.33         3.77 o                         
 -19   3  15        187.69        228.85         7.28 o                         
 -17   3  15        168.82        183.97         5.63 o                         
 -15   3  15         36.04         35.24         2.99 o                         
 -13   3  15         11.41          7.25         3.08 o                         
 -11   3  15        522.25        506.40         8.87 o                         
  -9   3  15          3.25          4.88         2.37 o                         
  -7   3  15          6.14          5.01         2.86 o                         
  -5   3  15         48.56         43.27         2.89 o                         
  -3   3  15         15.39         13.83         2.92 o                         
  -1   3  15         17.07          8.83         3.93 o                         
 -34   0  16        144.50        183.11        15.37 o                         
 -32   0  16         16.42          8.31         5.24 o                         
 -30   0  16          0.08         -4.22         4.22 o                         
 -28   0  16       1071.05       1189.84        29.00 o                         
 -26   0  16         68.82         54.24         8.18 o                         
 -24   0  16          0.39          4.38         6.97 o                         
 -22   0  16        112.71         96.21         7.33 o                         
 -20   0  16        164.28        166.55         6.80 o                         
 -18   0  16         65.05         67.98         6.27 o                         
 -16   0  16         67.53         70.30         5.36 o                         
 -14   0  16        284.50        289.66         9.52 o                         
 -12   0  16        581.18        552.28        14.74 o                         
 -10   0  16          0.24          1.19         3.88 o                         
  -8   0  16        934.92        840.55        20.59 o                         
  -6   0  16        552.22        489.07        14.67 o                         
  -4   0  16        661.90        580.03        14.82 o                         
  -2   0  16         34.92         29.17         2.88 o                         
   0   0  16        406.56        393.64        11.04 o                         
   2   0  16        204.61        215.00         9.28 o                         
   4   0  16          6.81          8.67         4.82 o                         
   6   0  16        312.77        369.73        14.07 o                         
 -33   1  16         88.47        109.51         6.23 o                         
 -31   1  16        201.16        208.19         8.19 o                         
 -29   1  16        328.08        357.03         8.28 o                         
 -27   1  16         39.64         43.20         3.42 o                         
 -25   1  16          3.61          8.30         2.69 o                         
 -23   1  16          6.27         -1.90         2.63 o                         
 -21   1  16         23.27         27.58         2.56 o                         
 -19   1  16        295.49        296.48         6.55 o                         
 -17   1  16        357.50        353.42         7.31 o                         
 -15   1  16        231.08        227.67         6.00 o                         
 -13   1  16        276.08        278.93        10.65 o                         
 -11   1  16        604.75        587.31        13.38 o                         
  -9   1  16        115.11         96.57         5.29 o                         
  -7   1  16        150.52        151.62         5.23 o                         
  -5   1  16        424.71        417.96         9.76 o                         
  -3   1  16         41.58         43.23         2.54 o                         
  -1   1  16        276.49        241.47         6.72 o                         
   1   1  16         72.63         72.66         6.53 o                         
   3   1  16          1.50         -0.10         2.40 o                         
   5   1  16        125.61        147.98         6.02 o                         
 -30   2  16          0.80          0.98         5.13 o                         
 -28   2  16          0.01          0.08         3.77 o                         
 -26   2  16         38.18         44.28         4.01 o                         
 -24   2  16        124.16        126.25         5.79 o                         
 -22   2  16         94.68        100.90         5.35 o                         
 -20   2  16        102.33        105.04         5.25 o                         
 -18   2  16         21.39         28.48         3.32 o                         
 -16   2  16         49.90         61.23         4.93 o                         
 -14   2  16       1470.71       1393.51        33.04 o                         
 -12   2  16        185.47        194.87         6.48 o                         
 -10   2  16          0.46          1.96         2.40 o                         
  -8   2  16        129.46        130.71         4.19 o                         
  -6   2  16         31.72         31.62         2.49 o                         
  -4   2  16         50.62         56.59         3.49 o                         
  -2   2  16          1.98          8.72         3.87 o                         
   0   2  16         21.19         10.92         2.74 o                         
   2   2  16         56.70         59.24         4.83 o                         
 -21   3  16        155.10        172.16         9.48 o                         
 -19   3  16         63.48         70.73         7.04 o                         
 -17   3  16         90.54        112.32         6.17 o                         
 -15   3  16         29.12         31.44         4.36 o                         
 -13   3  16        597.27        587.10        16.33 o                         
 -11   3  16         41.25         48.00         4.65 o                         
  -9   3  16        650.38        671.45        11.25 o                         
  -7   3  16          3.38          5.11         2.79 o                         
  -5   3  16         27.81         37.51         3.40 o                         
 -31   1  17          3.77          9.53         4.00 o                         
 -29   1  17         30.21         36.60         3.77 o                         
 -27   1  17        105.06        135.15         5.58 o                         
 -25   1  17         42.46         41.83         3.34 o                         
 -23   1  17         26.22         29.92         2.97 o                         
 -21   1  17         31.93         30.81         2.98 o                         
 -19   1  17        129.76        148.82         5.42 o                         
 -17   1  17          5.23         10.72         2.87 o                         
 -15   1  17          8.25          5.46         2.74 o                         
 -13   1  17         18.90         18.64         2.99 o                         
 -11   1  17        173.90        165.00         6.12 o                         
  -9   1  17        128.95        136.47         5.73 o                         
  -7   1  17         16.68         12.83         3.05 o                         
  -5   1  17         90.63         81.95         5.45 o                         
  -3   1  17        423.11        390.03        10.70 o                         
  -1   1  17         98.03        121.89         5.82 o                         
   1   1  17        107.05        120.55         6.80 o                         
 -26   2  17         12.35         16.81         4.49 o                         
 -24   2  17         51.87         55.81         4.64 o                         
 -22   2  17        240.87        271.05        10.26 o                         
 -20   2  17          1.68          4.28         3.40 o                         
 -18   2  17        639.95        672.96        14.25 o                         
 -16   2  17        211.98        230.27         7.93 o                         
 -14   2  17        692.83        648.30        13.76 o                         
 -12   2  17        387.16        400.81         9.96 o                         
 -10   2  17         73.31         89.66         5.02 o                         
  -8   2  17        105.05        120.14         5.69 o                         
  -6   2  17         21.69         21.88         4.45 o                         
  -4   2  17          6.19          8.68         3.69 o                         
  -2   2  17         86.05         74.62         4.97 o                         
 -28   0  18        635.05        690.41        17.16 o                         
 -26   0  18         14.11         12.63         4.61 o                         
 -24   0  18        289.00        293.53        10.09 o                         
 -22   0  18         37.27         50.91         6.00 o                         
 -20   0  18          0.14          0.51         3.92 o                         
 -18   0  18        261.42        269.41        10.24 o                         
 -16   0  18        199.32        202.04        10.27 o                         
 -14   0  18          0.20         -3.04         3.82 o                         
 -12   0  18        119.55        128.35         7.52 o                         
 -10   0  18         36.69         29.43         5.52 o                         
  -8   0  18        430.47        406.89        15.08 o                         
  -6   0  18        104.94        127.08         9.24 o                         
  -4   0  18          8.40         18.51         8.78 o                         
  -2   0  18         50.23         33.07         8.61 o                         
 -27   1  18        172.81        203.78         7.57 o                         
 -25   1  18        194.34        180.08         6.92 o                         
 -23   1  18          1.90          1.27         3.65 o                         
 -21   1  18          1.90          5.93         3.39 o                         
 -19   1  18         74.52         74.76         4.67 o                         
 -17   1  18        249.78        274.59         8.00 o                         
 -15   1  18         29.79         33.94         3.61 o                         
 -13   1  18         13.80         15.93         4.78 o                         
 -11   1  18          1.02          0.82         3.21 o                         
  -9   1  18          2.32          4.99         3.17 o                         
  -7   1  18        223.90        225.13         7.27 o                         
  -5   1  18         98.85         85.82         6.87 o                         
  -3   1  18         64.31         83.34         5.56 o                         
 -22   2  18         24.89         38.15         5.03 o                         
 -20   2  18         60.74         51.39         4.85 o                         
 -18   2  18         84.09        121.65         8.09 o                         
 -16   2  18         14.30         18.68         4.02 o                         
 -14   2  18        185.42        178.03         7.50 o                         
 -12   2  18         27.21         27.06         4.00 o                         
 -10   2  18        493.53        475.78        11.53 o                         
  -8   2  18        279.60        325.88         9.30 o                         
 -23   1  19         23.63         19.34         4.64 o                         
 -21   1  19         76.21         71.91         5.24 o                         
 -19   1  19         16.67         21.56         4.22 o                         
 -17   1  19        480.92        503.70        12.00 o                         
 -15   1  19         19.20         25.31         4.05 o                         
 -13   1  19          6.93          4.29         4.38 o                         
 -11   1  19         12.02         15.78         3.73 o                         
  -9   1  19         79.82         92.76         5.47 o                         
                                                                                
